# Supplementary material for: Proteome and transcriptome analyses of wheat near isogenic lines identifies key proteins and genes of wheat bread quality
Source: Sci Rep. 2021 May 11;11:9978. doi: 10.1038/s41598-021-89140-4 (PMC8113351; doi:10.1038/s41598-021-89140-4)
Supplement: Supplementary file 1 — Supplementary Information 1. [file 41598_2021_89140_MOESM1_ESM.xlsx]

## Sheet: Sheet1
Proteome and transcriptome analyses of wheat near isogenic lines identifies key proteins and genes of wheat bread quality
Liangjie Lv, Aiju Zhao, Yelun Zhang, Hui Li* and Xiyong Chen*
Gene_id	readcount_723	readcount_1010	log2FoldChange	pval	padj
Novel05026	935.124	1.19492	9.6121	6.4232e-105	6.5226e-100
Novel11560	6.71736	927.404	-7.1092	3.574e-91	1.8147e-86
Novel12752	3.07373	711.322	-7.8544	1.8922e-86	6.4049e-82
Novel09860	1110.53	16.5186	6.071	1.484e-83	3.7673e-79
TraesCS5D01G224700	2.18814	575.126	-8.038	5.3106e-79	1.0786e-74
TraesCS1D01G034400	0.542995	501.525	-9.8512	4.5699e-77	7.7343e-73
TraesCS4B01G170600	0	451.004	#NAME?	1.0794e-75	1.5659e-71
Novel13897	1.22818	502.551	-8.6766	9.5897e-75	1.2173e-70
Novel09869	75.1976	2039.56	-4.7614	4.8966e-74	5.5249e-70
Novel14350	1.86437	425.522	-7.8344	3.4742e-65	3.5279e-61
TraesCS1A01G359900	37.2885	1028.82	-4.7861	5.9745e-62	5.5154e-58
Novel06973	38.9424	1020.78	-4.7122	7.8659e-62	6.6564e-58
TraesCS1D01G034500	0	324.807	#NAME?	3.0247e-61	2.3627e-57
TraesCS5B01G550900	5.2317	456.514	-6.4472	8.7448e-61	6.343e-57
Novel09565	544.426	9.98584	5.7687	1.0367e-59	7.0182e-56
TraesCS4B01G295800	3.71473	392.068	-6.7217	1.532e-57	9.7234e-54
Novel11808	10.8097	509.833	-5.5596	2.2011e-57	1.3148e-53
TraesCS4B01G008900	15.1353	720.704	-5.5734	1.1572e-54	6.5287e-51
TraesCS6D01G248800	19.2993	603.186	-4.966	1.801e-54	9.6258e-51
Novel12575	0	268.263	#NAME?	8.8792e-54	4.5083e-50
TraesCS4B01G296000	7.19079	414.132	-5.8478	8.4003e-53	4.0621e-49
Novel12746	1.34347	293.047	-7.769	3.227e-52	1.4396e-48
Novel13512	0	256.086	#NAME?	3.2607e-52	1.4396e-48
Novel09139	0	255.931	#NAME?	4.2201e-52	1.7856e-48
Novel06903	0.907685	279.218	-8.265	2.1623e-51	8.7833e-48
Novel00286	3.10544	320.271	-6.6884	3.0185e-51	1.1789e-47
TraesCS6D01G249100	7.08799	374.564	-5.7237	7.5188e-49	2.8279e-45
Novel13631	10.7419	397.956	-5.2113	3.9892e-48	1.4468e-44
Novel06934	0	221.601	#NAME?	6.7891e-47	2.3773e-43
Novel07411	7.89655	350.499	-5.472	5.3325e-46	1.805e-42
TraesCS5D01G120600	0	214.68	#NAME?	5.7091e-46	1.8702e-42
Novel02896	0	551.379	#NAME?	1.7503e-45	5.5545e-42
Novel09120	0	281.693	#NAME?	4.0275e-45	1.2084e-41
Novel14398	2.14395	255.171	-6.895	4.0458e-45	1.2084e-41
Novel09537	269.397	2.64583	6.6699	9.2822e-45	2.6931e-41
TraesCS3B01G410300	6.64299	326.858	-5.6207	1.3465e-44	3.7981e-41
Novel03458	0.342594	271.573	-9.6306	1.769e-44	4.855e-41
Novel13626	3.61673	271.798	-6.2317	1.2316e-43	3.2913e-40
Novel09870	289.536	4.05415	6.1582	7.8854e-43	2.0532e-39
Novel03442	311.531	6.79047	5.5197	2.7751e-42	7.045e-39
Novel07496	0	188.073	#NAME?	1.0442e-41	2.5863e-38
Novel13319	10.1385	346.434	-5.0947	2.2066e-41	5.3351e-38
Novel00913	253.31	3.65981	6.113	6.3967e-41	1.5106e-37
Novel06894	1.66397	220.652	-7.051	7.5646e-41	1.7458e-37
Novel12788	19.0982	408.407	-4.4185	1.6252e-40	3.6675e-37
TraesCS7A01G052800	1.90048	226.708	-6.8983	3.5089e-40	7.7461e-37
Novel01908	0	173.549	#NAME?	4.7504e-39	1.0264e-35
TraesCS3B01G388100	13.384	821.926	-5.9404	9.3084e-39	1.9693e-35
Novel08021	3.27894	312.579	-6.5748	4.3024e-38	8.9163e-35
Novel07405	8.51769	298.74	-5.1323	1.2419e-37	2.5222e-34
Novel11353	0	164.28	#NAME?	1.7708e-37	3.5259e-34
Novel03790	2.53667	224.498	-6.4676	2.2165e-37	4.3285e-34
TraesCS5B01G552000	0	157.02	#NAME?	1.9192e-36	3.6771e-33
Novel03791	0.614092	353.711	-9.1699	1.0706e-35	2.0133e-32
Novel13632	0	154.255	#NAME?	1.278e-35	2.3595e-32
TraesCS3B01G448300	0.342594	177.559	-9.0176	3.0784e-35	5.5822e-32
TraesCS6D01G255600	2.47846	197.955	-6.3196	3.1637e-35	5.6362e-32
Novel07787	1.07198	171.578	-7.3224	6.5866e-35	1.1532e-31
TraesCS6A01G406900	0	226.33	#NAME?	8.6178e-35	1.4833e-31
TraesCS4A01G309600	5.23651	430.847	-6.3624	1.743e-34	2.95e-31
TraesCS4B01G156800	0.636188	161.261	-7.9857	2.2962e-34	3.8226e-31
Novel09839	160.908	0.682788	7.8806	1.0099e-33	1.654e-30
Novel11469	3.80792	197.711	-5.6982	2.1591e-33	3.4802e-30
Novel06925	5.1606	215.372	-5.3832	3.9962e-33	6.3407e-30
Novel10509	0	139.934	#NAME?	4.3197e-33	6.7486e-30
Novel07133	2.13587	179.37	-6.392	7.2211e-33	1.111e-29
TraesCS2D01G136900	0.707285	148.14	-7.7105	4.6966e-32	7.1183e-29
Novel01590	0.342594	156.099	-8.8317	5.1504e-32	7.6914e-29
Novel09549	150.111	0.682788	7.7804	9.8324e-32	1.447e-28
TraesCS5B01G543800	0.342594	138.939	-8.6637	1.9204e-31	2.7859e-28
Novel04878	3.99103	187.18	-5.5515	2.7631e-31	3.9519e-28
TraesCS4A01G499300	7.50168	218.099	-4.8616	3.0673e-30	4.3261e-27
Novel09844	247.91	11.0477	4.488	4.3358e-30	6.0315e-27
Novel09642	0	477.697	#NAME?	6.4103e-30	8.7967e-27
Novel06901	1.41457	144.137	-6.6709	1.5971e-29	2.1625e-26
Novel11893	26.9233	343.672	-3.6741	1.7028e-29	2.2752e-26
TraesCS5D01G293700	132.186	964.668	-2.8675	2.1598e-29	2.8483e-26
TraesCS7A01G249500	98.3398	748.908	-2.9289	2.2373e-29	2.9128e-26
Novel13522	0	119.675	#NAME?	4.2601e-29	5.476e-26
Novel05033	454.648	45.8445	3.3099	1.4638e-28	1.858e-25
TraesCS6A01G373900	3.05757	352.815	-6.8504	1.5615e-28	1.9577e-25
Novel06277	3.76854	165.476	-5.4565	2.13e-28	2.6378e-25
Novel09581	162.171	3.24329	5.6439	6.7958e-28	8.3144e-25
TraesCS3B01G388400	2.80704	151.031	-5.7497	9.3344e-28	1.1284e-24
TraesCS7A01G170000	316.708	24.5038	3.6921	1.1321e-27	1.3525e-24
Novel14284	6.94027	185.32	-4.7389	2.4747e-27	2.9221e-24
TraesCS4B01G367800	55.497	484.685	-3.1266	2.5964e-27	3.0306e-24
Novel09461	1.27238	133.01	-6.7079	3.3206e-27	3.8318e-24
Novel06927	3.52834	157.116	-5.4767	5.4864e-27	6.26e-24
TraesCS5B01G023500	0.271497	272.862	-9.973	2.9179e-26	3.2923e-23
Novel00262	0.614092	172.395	-8.133	3.4058e-26	3.8006e-23
TraesCS7B01G489800	41.3839	748.825	-4.1775	4.3104e-26	4.7577e-23
Novel07302	0.542995	115.165	-7.7286	1.1931e-25	1.3028e-22
Novel03784	5.3518	194.793	-5.1858	4.0935e-25	4.4222e-22
Novel00932	138.893	2.94972	5.5572	6.3821e-25	6.822e-22
Novel09560	138.612	2.71759	5.6726	1.0241e-24	1.0833e-21
Novel11958	317.166	30.1112	3.3969	1.5175e-24	1.5886e-21
Novel13891	0	248.194	#NAME?	1.5565e-24	1.6129e-21
Novel07518	66.9658	1084.65	-4.0177	1.696e-24	1.7397e-21
TraesCS2D01G147900	10.5102	265.21	-4.6573	1.7391e-24	1.7661e-21
Novel05042	0.685188	169.747	-7.9527	1.8524e-24	1.8624e-21
Novel11556	0	123.978	#NAME?	2.174e-24	2.1644e-21
TraesCS4A01G309500	3.88822	251.715	-6.0165	1.3643e-23	1.3451e-20
Novel09348	0.342594	98.4301	-8.1665	2.0258e-23	1.9781e-20
Novel10797	7.07285	161.941	-4.517	2.0682e-23	2.0002e-20
TraesCS1A01G317900	172.265	934.952	-2.4403	2.4777e-23	2.3736e-20
TraesCS7A01G022300	5.24459	145.639	-4.7954	2.6701e-23	2.5341e-20
TraesCS3B01G483700	4.7598	142.245	-4.9013	3.5105e-23	3.3008e-20
TraesCS5B01G546200	115.117	1.66603	6.1105	3.7301e-23	3.475e-20
Novel06931	1599.56	332.773	2.2651	4.2349e-23	3.9095e-20
TraesCS6D01G015200	34.0322	307.54	-3.1758	4.4262e-23	4.0493e-20
Novel06150	530.7	80.1949	2.7263	5.18e-23	4.6966e-20
Novel11006	661.435	110.86	2.5769	1.1338e-22	1.0189e-19
TraesCS1B01G083500	801.938	13.2719	5.917	1.9095e-22	1.7009e-19
TraesCS6D01G248900	2.08687	117.388	-5.8138	2.2377e-22	1.976e-19
TraesCS4A01G498400	4.19143	133.215	-4.9902	3.4212e-22	2.995e-19
TraesCS7D01G261900	13.942	271.327	-4.2825	4.1764e-22	3.6248e-19
Novel09831	118.292	2.62025	5.4965	7.7017e-22	6.6279e-19
Novel11796	420.325	52.8347	2.9919	8.5324e-22	7.2811e-19
Novel06889	2.70904	417.818	-7.2689	2.1575e-21	1.8257e-18
TraesCS4A01G494000	0.729381	107.825	-7.2078	2.3768e-21	1.9947e-18
Novel07991	0	80.601	#NAME?	4.9708e-21	4.1375e-18
TraesCS5B01G543700	30.0417	274.984	-3.1943	5.8203e-21	4.8052e-18
Novel09000	0	290.267	#NAME?	7.1438e-21	5.8503e-18
TraesCS4A01G495800	1613.61	364.432	2.1466	9.9679e-21	8.0977e-18
Novel09464	180.742	12.415	3.8638	1.4718e-20	1.1862e-17
Novel06964	280.346	33.1275	3.0811	1.9435e-20	1.554e-17
TraesCS1A01G322700	25.3228	248.326	-3.2937	2.0259e-20	1.6072e-17
TraesCS1A01G403800	2489.19	9274.06	-1.8975	2.2416e-20	1.7645e-17
TraesCS7B01G195400	16.7067	617.902	-5.2089	2.3074e-20	1.8024e-17
Novel06935	1280.38	285.584	2.1646	2.6458e-20	2.0509e-17
Novel02381	0	76.9973	#NAME?	3.4899e-20	2.6848e-17
TraesCS7B01G193400	617.132	2580.27	-2.0639	4.5834e-20	3.4995e-17
Novel07407	5.7795	165.963	-4.8438	4.7937e-20	3.6328e-17
TraesCS3D01G318600	7.42618	142.993	-4.2672	5.2512e-20	3.95e-17
Novel06765	544.269	97.4646	2.4814	6.4917e-20	4.8472e-17
Novel11894	0	74.985	#NAME?	8.3822e-20	6.2131e-17
Novel09532	214.484	7.24458	4.8878	8.7504e-20	6.439e-17
Novel12277	0	93.2666	#NAME?	1.0922e-19	7.9792e-17
Novel07928	0	109.005	#NAME?	1.5997e-19	1.1603e-16
Novel06902	1.17918	91.0463	-6.2707	1.6903e-19	1.2173e-16
TraesCS1A01G011600	0.978782	88.1096	-6.4922	2.0857e-19	1.4916e-16
TraesCS6A01G373800	0.885589	125.719	-7.1493	2.3261e-19	1.6519e-16
TraesCS6D01G003200	251.55	1099.85	-2.1284	2.4533e-19	1.7301e-16
Novel10284	8.10984	138.864	-4.0979	2.6737e-19	1.8725e-16
Novel00051	0	73.1393	#NAME?	2.9177e-19	2.0293e-16
TraesCSU01G074400	127.941	4.26071	4.9082	4.0225e-19	2.7787e-16
Novel00237	17.0945	902.966	-5.7231	4.2047e-19	2.885e-16
Novel09630	0.814492	88.9311	-6.7706	4.2467e-19	2.8943e-16
Novel07304	0	72.6305	#NAME?	4.6824e-19	3.1699e-16
TraesCS3B01G452500	194.892	17.7153	3.4596	4.7485e-19	3.1934e-16
Novel09892	96.3605	2.26349	5.4118	2.1612e-18	1.4438e-15
TraesCS7B01G197000	34.9031	1932.85	-5.7912	2.7269e-18	1.8099e-15
Novel01852	41.9271	290.591	-2.793	4.4272e-18	2.9005e-15
Novel03780	0	389.625	#NAME?	4.4134e-18	2.9005e-15
Novel09466	0	67.4688	#NAME?	5.8068e-18	3.7799e-15
Novel02485	0.707285	445.632	-9.2993	7.9007e-18	5.1102e-15
Novel00095	29.9066	469.996	-3.9741	9.134e-18	5.8705e-15
TraesCS4B01G316600	0.364691	146.095	-8.646	1.0697e-17	6.8316e-15
TraesCS3B01G448600	503.504	99.4848	2.3395	1.1404e-17	7.1929e-15
TraesCS5D01G111200	186.618	1.79238	6.7021	1.1374e-17	7.1929e-15
TraesCS1A01G008100	35.2388	258.703	-2.8761	1.1935e-17	7.4811e-15
TraesCS2B01G254800	2.54956	94.072	-5.2054	1.7583e-17	1.0954e-14
Novel09814	399.394	22.1959	4.1694	2.9856e-17	1.8487e-14
Novel11544	0.978782	130.105	-7.0545	3.0834e-17	1.8976e-14
Novel00372	0	64.4062	#NAME?	3.199e-17	1.957e-14
Novel00050	0	64.5888	#NAME?	3.6061e-17	2.1928e-14
Novel10966	0	259.443	#NAME?	3.6636e-17	2.2145e-14
TraesCS4B01G308900	27.0847	449.345	-4.0523	3.7308e-17	2.2417e-14
Novel11562	1.62898	85.5732	-5.7151	4.6951e-17	2.8046e-14
Novel12887	2.20697	101.373	-5.5215	5.9769e-17	3.5494e-14
TraesCS6A01G374100	11.2013	795.579	-6.1503	6.8616e-17	4.051e-14
TraesCSU01G083400	0	291.655	#NAME?	7.4234e-17	4.3574e-14
Novel13031	826.84	197.494	2.0658	7.5943e-17	4.4068e-14
Novel14410	24.5756	200.692	-3.0297	7.5905e-17	4.4068e-14
Novel07524	139.756	604.493	-2.1128	7.9679e-17	4.5714e-14
Novel11543	0	62.4008	#NAME?	7.9421e-17	4.5714e-14
TraesCS1A01G277300	14.4512	157.455	-3.4457	8.5363e-17	4.8699e-14
Novel06768	324.793	1441.95	-2.1504	1.0532e-16	5.975e-14
Novel08491	1.22818	134.545	-6.7754	1.1821e-16	6.6691e-14
TraesCS7A01G034500	13.4579	150.673	-3.4849	1.3869e-16	7.7808e-14
TraesCS5B01G384900	972.709	125.477	2.9546	1.4925e-16	8.3277e-14
TraesCS7A01G000400	5346.24	17533.4	-1.7135	2.2092e-16	1.2259e-13
Novel03977	8.83001	121.451	-3.7818	2.7387e-16	1.5115e-13
Novel06085	0.342594	75.9646	-7.7927	3.3157e-16	1.82e-13
TraesCS3B01G479400	77.1138	1.25296	5.9436	3.8746e-16	2.1153e-13
Novel12655	1.42858	149.012	-6.7047	4.067e-16	2.2085e-13
Novel13677	0.364691	128.03	-8.4556	4.1517e-16	2.2425e-13
Novel05496	0	58.5142	#NAME?	5.2389e-16	2.8148e-13
Novel10953	0	58.8519	#NAME?	5.6276e-16	3.0078e-13
Novel12321	0	80.5636	#NAME?	7.9673e-16	4.236e-13
Novel00593	0.907685	147.764	-7.3469	8.7648e-16	4.6357e-13
Novel01970	0	241.134	#NAME?	1.0327e-15	5.4339e-13
Novel13256	2.18006	81.7375	-5.2286	1.1199e-15	5.8621e-13
Novel00416	1.54387	75.5446	-5.6127	1.332e-15	6.9364e-13
Novel13560	0	57.2693	#NAME?	1.6263e-15	8.4259e-13
Novel13608	64.6631	332.158	-2.3609	2.0001e-15	1.031e-12
Novel12780	5.58718	254.971	-5.5121	2.0492e-15	1.051e-12
Novel09660	0	56.0356	#NAME?	2.14e-15	1.092e-12
TraesCS6A01G326300	0	56.141	#NAME?	2.9268e-15	1.486e-12
Novel09785	0	55.0608	#NAME?	4.3767e-15	2.2112e-12
TraesCS6B01G468600	0	210.263	#NAME?	4.5801e-15	2.3025e-12
TraesCS4A01G455000	10.932	130.238	-3.5745	4.6957e-15	2.349e-12
TraesCS5B01G015400	53.5965	289.286	-2.4323	4.8473e-15	2.4129e-12
Novel12318	10.3087	124.921	-3.5991	5.6619e-15	2.8047e-12
TraesCS5B01G309600	2.13587	78.2004	-5.1943	5.7505e-15	2.8347e-12
Novel12674	13.1298	636.785	-5.5999	5.8083e-15	2.8494e-12
Novel09583	76.4706	2.13369	5.1635	5.8656e-15	2.8637e-12
TraesCS2B01G628100	1.90048	78.1544	-5.3619	6.1074e-15	2.9674e-12
TraesCS5D01G122200	76.1896	0.626478	6.9262	6.7792e-15	3.2782e-12
TraesCS5A01G548200	13765.8	4255.08	1.6938	8.7223e-15	4.1978e-12
TraesCS2B01G477300	22.1936	168.19	-2.9219	9.1904e-15	4.4022e-12
TraesCS4B01G321200	1544.63	4712.65	-1.6093	1.0333e-14	4.9263e-12
Novel02435	0	53.5687	#NAME?	1.1419e-14	5.4186e-12
Novel12632	416.738	95.3195	2.1283	1.6883e-14	7.974e-12
Novel11355	0.614092	86.9065	-7.1449	2.5707e-14	1.2086e-11
Novel11553	0	51.5308	#NAME?	2.9583e-14	1.3844e-11
TraesCS4A01G498600	294.913	1005.02	-1.7689	4.2427e-14	1.9763e-11
Novel13615	258.466	48.3961	2.417	4.5815e-14	2.1244e-11
Novel12827	13.5821	203.444	-3.9049	5.1127e-14	2.3599e-11
Novel13266	74.8734	341.704	-2.1902	5.8813e-14	2.7024e-11
TraesCS7A01G526800	0	50.1925	#NAME?	6.2511e-14	2.8594e-11
Novel12623	3.64363	387.311	-6.732	6.5285e-14	2.9729e-11
TraesCS2B01G158300	1.08599	70.241	-6.0152	7.1992e-14	3.2637e-11
Novel11955	0.542995	86.9288	-7.3228	8.2045e-14	3.7029e-11
Novel07505	0.342594	329.182	-9.9082	8.3603e-14	3.7565e-11
Novel06953	188.592	27.0937	2.7992	9.7421e-14	4.3424e-11
TraesCS6B01G466600	4.62722	85.8582	-4.2137	9.7497e-14	4.3424e-11
Novel11358	0	49.8388	#NAME?	9.865e-14	4.3746e-11
TraesCSU01G082200	0	49.2381	#NAME?	1.1804e-13	5.2118e-11
Novel06879	3766.31	1230.18	1.6143	1.6276e-13	7.1548e-11
Novel09890	25.4592	183.859	-2.8523	1.8459e-13	8.0795e-11
Novel12273	234.088	42.5368	2.4603	2.1457e-13	9.3516e-11
Novel00097	0	47.9529	#NAME?	2.2616e-13	9.8146e-11
Novel06458	5.97878	89.0059	-3.896	2.3035e-13	9.9541e-11
TraesCS3B01G256300	1.86437	67.0882	-5.1693	2.7576e-13	1.1866e-10
TraesCS5B01G524200	2.64275	176.618	-6.0624	2.9323e-13	1.2564e-10
Novel12878	0	55.8066	#NAME?	3.1548e-13	1.3461e-10
TraesCS5B01G027300	3.21593	72.6856	-4.4984	3.3063e-13	1.4048e-10
TraesCS4A01G498200	2.17198	310.866	-7.1611	3.7346e-13	1.5802e-10
TraesCS5B01G552600	1267.42	400.493	1.662	3.9531e-13	1.6657e-10
TraesCS3D01G416000	0	46.4304	#NAME?	4.6732e-13	1.961e-10
Novel06874	239.198	45.0749	2.4078	5.1828e-13	2.1658e-10
TraesCS6D01G373800	26.5101	176.39	-2.7342	5.2175e-13	2.1714e-10
TraesCS7D01G503600	77.4726	335.98	-2.1166	5.6285e-13	2.3329e-10
TraesCS4B01G313400	0.271497	1270.47	-12.192	5.916e-13	2.4421e-10
TraesCS5B01G279200	0	55.3387	#NAME?	6.2318e-13	2.5621e-10
TraesCS5B01G528800	584.026	92.9334	2.6518	6.4459e-13	2.6394e-10
Novel14000	5.47302	108.877	-4.3142	6.8235e-13	2.7828e-10
TraesCS1A01G359800	80.5991	1350.4	-4.0665	7.0628e-13	2.8689e-10
Novel09620	0	45.6298	#NAME?	7.1133e-13	2.8779e-10
Novel02102	0	46.2491	#NAME?	7.6729e-13	3.0797e-10
TraesCS4A01G309200	0.342594	326.615	-9.8969	7.6625e-13	3.0797e-10
TraesCS7B01G130200	34.4088	195.623	-2.5072	8.6374e-13	3.4532e-10
Novel06762	60.1582	1.30927	5.5219	9.29e-13	3.6995e-10
Novel10961	0	87.1189	#NAME?	1.0403e-12	4.1264e-10
TraesCS5A01G344100	87.6971	370.79	-2.08	1.0894e-12	4.3045e-10
TraesCS5B01G545100	1437.17	469.05	1.6154	1.1076e-12	4.3596e-10
Novel08222	0.685188	116.743	-7.4126	1.2899e-12	5.0575e-10
Novel13264	592.568	165.258	1.8423	1.3407e-12	5.2363e-10
Novel00114	0	64.5385	#NAME?	1.3621e-12	5.2995e-10
Novel07334	408.371	107.188	1.9297	1.3694e-12	5.3076e-10
Novel10959	0	44.9961	#NAME?	1.4646e-12	5.6552e-10
Novel08403	9.9381	301.032	-4.9208	1.6657e-12	6.4073e-10
TraesCS1D01G029200	8.76485	98.7242	-3.4936	1.9046e-12	7.2983e-10
Novel09538	48.401	0.298731	7.34	2.3071e-12	8.8075e-10
Novel12524	0	44.0711	#NAME?	2.3199e-12	8.8232e-10
Novel13145	0.978782	75.0356	-6.2604	2.3469e-12	8.8925e-10
Novel11354	0	43.6904	#NAME?	2.6071e-12	9.8418e-10
Novel09629	0	43.8287	#NAME?	2.7311e-12	1.0272e-09
TraesCS6B01G437900	155.268	1698.37	-3.4513	2.8489e-12	1.0675e-09
TraesCSU01G139700	722.42	219.282	1.7201	2.8786e-12	1.0747e-09
Novel07092	0.271497	48.0122	-7.4663	3.3889e-12	1.2606e-09
TraesCS4B01G313300	0	733.024	#NAME?	3.6694e-12	1.3599e-09
Novel06962	845.373	267.422	1.6605	3.7044e-12	1.3679e-09
Novel12698	26.5495	257.9	-3.2801	3.7193e-12	1.3684e-09
Novel07367	0	43.3387	#NAME?	3.7932e-12	1.3906e-09
Novel14414	0	42.6801	#NAME?	3.8934e-12	1.4222e-09
TraesCS3B01G594300	397.801	1240.22	-1.6405	4.1468e-12	1.5093e-09
Novel04379	24.0672	149.55	-2.6355	6.1013e-12	2.2128e-09
Novel02239	0	897.061	#NAME?	6.4398e-12	2.3272e-09
TraesCS6B01G465000	0	42.2922	#NAME?	6.8385e-12	2.4625e-09
TraesCS7B01G260300	0.364691	166.067	-8.8309	7.3489e-12	2.637e-09
Novel09793	0	137.362	#NAME?	7.4269e-12	2.6556e-09
Novel05333	11.6065	213.73	-4.2028	7.7495e-12	2.7612e-09
TraesCS6A01G374000	1.25028	136.178	-6.7671	9.2814e-12	3.2955e-09
TraesCS1D01G017600	8.07045	90.4839	-3.4869	9.717e-12	3.4381e-09
TraesCS5D01G139000	78.6269	316.352	-2.0084	1.0271e-11	3.6217e-09
TraesCS4B01G188500	2.45964	131.987	-5.7458	1.0356e-11	3.639e-09
TraesCS6D01G014600	22.0471	200.866	-3.1876	1.0621e-11	3.7063e-09
TraesCSU01G020700	0	41.4526	#NAME?	1.0594e-11	3.7063e-09
TraesCS4A01G498300	6.75132	142.316	-4.3978	1.1228e-11	3.9047e-09
TraesCS3B01G472100	57.7416	1.66603	5.1151	1.1457e-11	3.9707e-09
Novel07527	0.364691	112.439	-8.2682	1.186e-11	4.0965e-09
Novel03962	8.40936	93.9664	-3.4821	1.3194e-11	4.5418e-09
TraesCS3B01G455700	56.1219	1.80767	4.9564	1.427e-11	4.8956e-09
Novel09569	44.1776	213.649	-2.2739	1.4855e-11	5.0791e-09
Novel13379	70.6632	3.90395	4.178	1.5576e-11	5.3078e-09
TraesCS5B01G014500	136.559	548.232	-2.0053	1.7898e-11	6.0787e-09
TraesCS7B01G456400	77.4156	390.437	-2.3344	1.9808e-11	6.7049e-09
Novel07726	2.05557	138.313	-6.0723	2.0076e-11	6.773e-09
TraesCS1B01G072100	0.364691	44.2144	-6.9217	2.1654e-11	7.2811e-09
Novel12362	0.271497	635.009	-11.192	2.1815e-11	7.2871e-09
TraesCS4A01G056700	35.157	199.247	-2.5027	2.1805e-11	7.2871e-09
Novel12111	0	78.1634	#NAME?	2.324e-11	7.7375e-09
TraesCS3B01G456000	0.614092	47.2138	-6.2646	2.3842e-11	7.9122e-09
Novel09362	0.271497	91.3038	-8.3936	2.4518e-11	8.11e-09
Novel11895	0.271497	44.1699	-7.346	2.4611e-11	8.1143e-09
Novel13207	3.30104	66.6684	-4.336	2.6074e-11	8.5688e-09
TraesCS1A01G186600	2.71497	104.461	-5.2659	2.6491e-11	8.6778e-09
TraesCS7B01G429900	0.271497	51.7388	-7.5742	2.6649e-11	8.7014e-09
TraesCS6B01G350600	0.364691	43.4192	-6.8955	2.7297e-11	8.8845e-09
Novel09669	246.157	42.7958	2.524	2.8594e-11	9.2768e-09
Novel12637	1.73026	178.508	-6.6889	2.9858e-11	9.6561e-09
Novel09462	58.0352	1.90845	4.9265	3.0305e-11	9.7694e-09
Novel13936	0.271497	43.7279	-7.3315	3.3378e-11	1.0726e-08
TraesCS6B01G465600	0	70.0083	#NAME?	3.3638e-11	1.0775e-08
Novel12767	692.539	226.825	1.6103	3.4079e-11	1.0883e-08
TraesCS7A01G169900	49.5437	0.896192	5.7887	3.5652e-11	1.1349e-08
Novel06655	155.481	27.8749	2.4797	3.8034e-11	1.2069e-08
Novel11442	11.1722	242.59	-4.4405	4.0101e-11	1.2686e-08
Novel12564	0	41.4254	#NAME?	4.2507e-11	1.3405e-08
TraesCS1A01G113600	4.44892	74.9386	-4.0742	4.2879e-11	1.3481e-08
TraesCS1A01G305000	0.542995	75.503	-7.1195	4.511e-11	1.4138e-08
Novel00436	9.13281	89.6462	-3.2951	4.5845e-11	1.4324e-08
TraesCS7B01G196900	3.82194	421.147	-6.7839	5.0881e-11	1.5849e-08
TraesCS6A01G375900	28.8836	166.88	-2.5305	5.4189e-11	1.6828e-08
TraesCS3A01G423600	35.039	237.18	-2.7589	5.5189e-11	1.7086e-08
TraesCS4B01G005900	924.395	2436.43	-1.3982	5.8203e-11	1.7965e-08
TraesCS2D01G565000	72.1029	4.91621	3.8744	6.1675e-11	1.8979e-08
TraesCS6B01G453800	34.9894	231.621	-2.7268	6.4244e-11	1.9709e-08
Novel03242	0	156.006	#NAME?	6.7118e-11	2.0529e-08
Novel05133	0	106.868	#NAME?	7.0437e-11	2.148e-08
Novel02927	0	155.537	#NAME?	7.1574e-11	2.1761e-08
Novel09780	1.97158	1480.43	-9.5525	7.5838e-11	2.2989e-08
TraesCS5A01G412500	0.342594	73.3786	-7.7427	7.8359e-11	2.3682e-08
Novel00280	20.6896	653.491	-4.9812	7.9148e-11	2.385e-08
TraesCS7A01G021700	6.38285	314.37	-5.6221	8.1348e-11	2.444e-08
Novel12025	0.978782	114.098	-6.8651	8.3479e-11	2.5006e-08
Novel14240	48.8216	297.143	-2.6056	8.8527e-11	2.644e-08
Novel13138	10.8156	95.9976	-3.1499	9.3367e-11	2.7804e-08
Novel05157	5.14659	170.172	-5.0472	1.0042e-10	2.9818e-08
TraesCS6D01G015400	42.1259	191.884	-2.1875	1.1295e-10	3.344e-08
TraesCS7B01G320900	4.32074	68.5358	-3.9875	1.1423e-10	3.3621e-08
TraesCS7D01G503100	0.342594	41.2529	-6.9119	1.1409e-10	3.3621e-08
Novel07366	0	58.9668	#NAME?	1.301e-10	3.8183e-08
TraesCS1D01G029100	4.91273	117.232	-4.5767	1.4915e-10	4.3648e-08
Novel01698	1.93547	53.231	-4.7815	1.534e-10	4.4763e-08
Novel00745	3.12273	125.369	-5.3272	1.5984e-10	4.6509e-08
Novel08978	0.271497	40.2765	-7.2129	1.8505e-10	5.3689e-08
TraesCS1A01G152600	8.28333	557.907	-6.0737	1.9009e-10	5.4996e-08
Novel12790	394.483	121.472	1.6993	2.0687e-10	5.9681e-08
TraesCS5B01G550300	133.832	438.776	-1.7131	2.5955e-10	7.4665e-08
Novel09784	0	35.6165	#NAME?	2.7774e-10	7.9671e-08
Novel05488	35.9019	0	Inf	3.0731e-10	8.7907e-08
Novel10546	31.9773	169.829	-2.409	3.09e-10	8.8142e-08
Novel03785	0	35.4577	#NAME?	3.197e-10	9.0938e-08
TraesCS2B01G620600	72.7732	309.092	-2.0866	3.2678e-10	9.2692e-08
Novel02204	4.20064	65.9497	-3.9727	3.3954e-10	9.6044e-08
Novel07356	86.024	9.73141	3.144	3.4116e-10	9.6234e-08
Novel13500	177.19	37.6034	2.2364	3.498e-10	9.8397e-08
Novel09613	0	34.9969	#NAME?	3.7034e-10	1.0389e-07
TraesCS1A01G007900	250.496	702.91	-1.4886	3.8314e-10	1.0718e-07
TraesCS3B01G472500	67.1531	1.30927	5.6806	3.8846e-10	1.0837e-07
Novel08174	125.899	457.848	-1.8626	4.0683e-10	1.1319e-07
TraesCS3A01G056400	3495.66	1424.86	1.2947	4.1704e-10	1.1571e-07
Novel12610	4.7329	103.144	-4.4458	4.3061e-10	1.1915e-07
Novel12034	2.62066	87.9118	-5.0681	4.5401e-10	1.2528e-07
TraesCS4B01G151400	210.825	48.687	2.1144	4.8138e-10	1.3247e-07
Novel07119	35.0612	170.069	-2.2782	5.5037e-10	1.5105e-07
Novel06130	0	34.6227	#NAME?	5.9942e-10	1.6407e-07
Novel05541	16.2235	112.627	-2.7954	6.7626e-10	1.846e-07
TraesCS1A01G013600	183.761	604.265	-1.7173	6.9548e-10	1.8934e-07
Novel02405	0	33.9982	#NAME?	7.3103e-10	1.9849e-07
Novel06996	0.271497	37.8407	-7.1229	7.7083e-10	2.0874e-07
Novel12889	126.99	21.4144	2.5681	7.8887e-10	2.1305e-07
Novel06878	1299.39	502.76	1.3699	7.94e-10	2.1387e-07
Novel00285	1.91337	50.0131	-4.7081	8.6882e-10	2.332e-07
TraesCS7B01G496900	0	34.0236	#NAME?	8.7035e-10	2.332e-07
Novel13311	1.27238	47.5792	-5.2247	8.9314e-10	2.3867e-07
Novel12877	12.9176	1143.39	-6.4678	9.3524e-10	2.4927e-07
Novel02753	0.636188	48.9755	-6.2665	9.4492e-10	2.5119e-07
TraesCS1A01G415400	151.623	4.01657	5.2384	9.6189e-10	2.5503e-07
TraesCS5B01G550400	37.476	168.919	-2.1723	1.0016e-09	2.6486e-07
Novel12346	0	40.7186	#NAME?	1.0151e-09	2.6774e-07
Novel11910	12.1694	362.976	-4.8985	1.0665e-09	2.8058e-07
Novel07163	1.52178	89.822	-5.8832	1.1559e-09	3.0331e-07
TraesCS3B01G478400	41.0458	0.682788	5.9097	1.214e-09	3.1773e-07
Novel03774	552.277	140.52	1.9746	1.3081e-09	3.4147e-07
Novel14261	0	55.4633	#NAME?	1.3159e-09	3.4264e-07
TraesCS5B01G543500	0	52.1483	#NAME?	1.378e-09	3.5789e-07
Novel12640	864.863	269.742	1.6809	1.4298e-09	3.704e-07
Novel02822	11.0823	642.628	-5.8577	1.4356e-09	3.7095e-07
Novel13317	0	39.3086	#NAME?	1.4532e-09	3.7454e-07
Novel07339	168.568	38.3574	2.1358	1.4895e-09	3.8294e-07
Novel14091	7.93266	144.516	-4.1873	1.5151e-09	3.8852e-07
Novel08576	2.87333	140.452	-5.6112	1.6099e-09	4.118e-07
Novel04810	135.042	25.4482	2.4078	1.7614e-09	4.4942e-07
Novel11870	1.45876	44.4943	-4.9308	1.7721e-09	4.51e-07
TraesCS2B01G595000	49.8332	2.02279	4.6227	1.8111e-09	4.5979e-07
Novel07066	0	32.5574	#NAME?	1.827e-09	4.6241e-07
TraesCS4A01G499900	46.2739	221.22	-2.2572	1.8306e-09	4.6241e-07
TraesCS4A01G307400	1421.76	411.567	1.7885	1.8491e-09	4.6594e-07
Novel14395	0	34.9608	#NAME?	1.9202e-09	4.8265e-07
Novel05891	29.5536	148.331	-2.3274	1.9506e-09	4.8906e-07
Novel10016	3.35485	55.0763	-4.0371	1.9553e-09	4.8906e-07
TraesCS5B01G523600	71.6921	6.81777	3.3944	1.9771e-09	4.933e-07
TraesCS3B01G010200	0	32.2758	#NAME?	2.0002e-09	4.9783e-07
Novel13069	225.226	53.9355	2.0621	2.0175e-09	5.0091e-07
TraesCS1B01G047700	0	41.2355	#NAME?	2.3871e-09	5.9124e-07
TraesCS3D01G004600	17.5808	119.766	-2.7681	2.4051e-09	5.9424e-07
TraesCS4D01G358100	7355.34	1387.78	2.406	2.6268e-09	6.4744e-07
Novel06394	346.355	82.6556	2.0671	2.8146e-09	6.9205e-07
Novel12866	272.513	80.7181	1.7554	2.9473e-09	7.2293e-07
Novel10551	2.02866	47.3041	-4.5434	3.0537e-09	7.4722e-07
TraesCS3B01G238400	0.907685	40.7307	-5.4878	3.2267e-09	7.8437e-07
TraesCS6D01G013100	3.05164	52.4696	-4.1038	3.2364e-09	7.8437e-07
TraesCS7A01G084600	650.139	241.021	1.4316	3.2341e-09	7.8437e-07
TraesCS7B01G440100	37.5724	313.621	-3.0613	3.2186e-09	7.8437e-07
Novel05044	32.0321	151.656	-2.2432	3.5187e-09	8.5075e-07
TraesCS7B01G437300	4.94772	345.465	-6.1256	3.7027e-09	8.9311e-07
TraesCS6B01G463100	0	53.6845	#NAME?	3.8338e-09	9.2254e-07
TraesCS3B01G531500	1945.49	654.458	1.5718	3.946e-09	9.473e-07
TraesCS1D01G318000	55.5144	391.222	-2.8171	3.9957e-09	9.5698e-07
Novel01384	1.02778	56.6639	-5.7848	4.0248e-09	9.6168e-07
TraesCS7D01G485700	11.3424	105.118	-3.2122	4.175e-09	9.9522e-07
TraesCS4B01G161500	350.702	113.779	1.624	4.2966e-09	1.0218e-06
Novel13148	24.6404	123.424	-2.3245	4.3754e-09	1.0381e-06
Novel09648	7.93859	118.261	-3.8969	4.4228e-09	1.0469e-06
Novel12739	0	31.318	#NAME?	4.7219e-09	1.1151e-06
TraesCS7B01G272400	14209.2	6185.91	1.1998	5.1138e-09	1.2049e-06
Novel10576	13.6922	90.2316	-2.7203	5.131e-09	1.2061e-06
Novel05484	0	47.8097	#NAME?	5.5028e-09	1.2905e-06
Novel12706	19.0186	123.397	-2.6978	5.7461e-09	1.3445e-06
TraesCS1A01G159700	3.37213	106.89	-4.9863	5.8189e-09	1.3584e-06
Novel00358	0	30.5978	#NAME?	5.9453e-09	1.3847e-06
Novel12668	1033.09	347.768	1.5708	6.228e-09	1.4472e-06
Novel14405	7.88407	139.919	-4.1495	6.399e-09	1.4836e-06
TraesCS6B01G443700	487.777	168.751	1.5313	6.4881e-09	1.5008e-06
TraesCS6B01G109400	27.9451	737.733	-4.7224	6.5215e-09	1.5051e-06
Novel02353	6.08926	62.4775	-3.359	6.7663e-09	1.5581e-06
TraesCS2B01G475700	1.82345	43.5437	-4.5777	6.9081e-09	1.5856e-06
TraesCS4A01G494800	3.42113	52.6673	-3.9444	6.9173e-09	1.5856e-06
Novel12850	2.02866	64.3352	-4.987	7.1015e-09	1.6242e-06
Novel05128	84.8044	272.276	-1.6829	7.2089e-09	1.6438e-06
Novel10639	0.342594	61.5917	-7.4901	7.2196e-09	1.6438e-06
TraesCS5B01G545200	1002.29	406.919	1.3005	7.7215e-09	1.7541e-06
Novel02940	0.271497	40.3911	-7.217	8.7401e-09	1.9811e-06
Novel13290	342.514	105.772	1.6952	9.112e-09	2.0608e-06
TraesCS7B01G248200	62.8824	320.034	-2.3475	9.3022e-09	2.0991e-06
TraesCS2B01G497300	0	29.7239	#NAME?	9.4802e-09	2.1346e-06
Novel09227	285.29	89.2187	1.677	1.007e-08	2.2624e-06
TraesCS7B01G128000	100.258	389.215	-1.9568	1.0155e-08	2.2765e-06
Novel13968	1.45876	40.5514	-4.7969	1.0185e-08	2.2782e-06
TraesCS1A01G011500	156.474	36.9206	2.0834	1.0468e-08	2.3362e-06
Novel03453	1.02778	41.1231	-5.3223	1.06e-08	2.3605e-06
TraesCS7D01G520000	54.6278	0	Inf	1.1323e-08	2.5161e-06
Novel14399	8.82305	74.8346	-3.0844	1.1901e-08	2.6387e-06
TraesCS6D01G223200	12.6552	82.5861	-2.7062	1.2173e-08	2.6931e-06
TraesCS1A01G363000	1214.69	467.088	1.3788	1.2202e-08	2.6936e-06
Novel07303	0	57.7069	#NAME?	1.2635e-08	2.7833e-06
TraesCS4A01G497800	0	94.5449	#NAME?	1.3042e-08	2.8666e-06
Novel04945	0	61.2523	#NAME?	1.3137e-08	2.8812e-06
TraesCS7B01G177000	0	28.9713	#NAME?	1.3285e-08	2.9076e-06
TraesCS6D01G241000	0	44.6632	#NAME?	1.3405e-08	2.9273e-06
Novel02360	0	29.1452	#NAME?	1.375e-08	2.9963e-06
TraesCS4A01G319300	211.35	58.2957	1.8582	1.4286e-08	3.1065e-06
TraesCS1D01G230800	15.2749	126.757	-3.0528	1.4661e-08	3.1813e-06
TraesCS5B01G523700	44.4218	1.99378	4.4777	1.4965e-08	3.2403e-06
Novel12735	310.046	93.537	1.7289	1.7432e-08	3.7665e-06
TraesCS3D01G479100	2609.82	1064.71	1.2935	1.7848e-08	3.8479e-06
Novel11897	104.015	18.014	2.5296	1.8337e-08	3.9451e-06
Novel13965	0.342594	32.0607	-6.5482	1.9289e-08	4.1411e-06
TraesCS3B01G454800	9.02345	74.5086	-3.0457	1.9637e-08	4.2069e-06
Novel14420	0	28.2868	#NAME?	1.9963e-08	4.2677e-06
TraesCS1D01G008100	2.82433	96.5855	-5.0958	2.0154e-08	4.2996e-06
Novel09926	1590.4	543.008	1.5503	2.0306e-08	4.323e-06
TraesCS3B01G410200	7.00072	839.039	-6.9051	2.0653e-08	4.3876e-06
Novel12128	1.42858	41.2974	-4.8534	2.145e-08	4.5473e-06
Novel11454	1.35749	100.446	-6.2093	2.2891e-08	4.8428e-06
Novel07005	136.456	30.12	2.1796	2.3382e-08	4.9364e-06
TraesCS7A01G082500	264.785	63.9781	2.0492	2.7471e-08	5.7876e-06
TraesCS7B01G086200	158.591	41.167	1.9457	2.7738e-08	5.8317e-06
Novel03022	5.10239	56.3989	-3.4664	3.0791e-08	6.4602e-06
Novel00390	0.707285	33.7456	-5.5763	3.2042e-08	6.6951e-06
Novel07039	113.934	22.3429	2.3503	3.2039e-08	6.6951e-06
TraesCS1A01G004100	0.342594	31.4171	-6.5189	3.3617e-08	7.0097e-06
Novel13921	118.43	24.2649	2.2871	3.3996e-08	7.0743e-06
Novel04657	0.707285	340.615	-8.9116	3.5084e-08	7.2857e-06
TraesCS5B01G525300	873.005	65.5756	3.7348	3.5281e-08	7.3116e-06
TraesCS7A01G090900	1045.05	435.997	1.2612	3.5742e-08	7.3922e-06
TraesCS7B01G197300	26.6422	2448.89	-6.5223	3.6012e-08	7.4329e-06
Novel01944	0.636188	33.336	-5.7115	4.0049e-08	8.2493e-06
TraesCS4B01G043700	1552.99	3333.63	-1.102	4.1408e-08	8.5119e-06
TraesCS7A01G102800	3.41305	145.858	-5.4174	4.2258e-08	8.6691e-06
TraesCS1A01G423800	5691.5	2041.09	1.4795	4.2849e-08	8.7727e-06
Novel01943	108.97	321.265	-1.5598	4.4233e-08	9.024e-06
Novel07094	174.247	46.7392	1.8984	4.4255e-08	9.024e-06
TraesCS5B01G539500	708.041	282.525	1.3255	4.4448e-08	9.0453e-06
TraesCS1B01G275000	361.014	129.306	1.4813	4.4591e-08	9.0498e-06
TraesCS4D01G243700	4.02234	52.2598	-3.6996	4.4648e-08	9.0498e-06
Novel00933	52.1829	1.93747	4.7513	4.7896e-08	9.6887e-06
Novel08197	5.50913	251.951	-5.5152	4.9425e-08	9.9782e-06
Novel05387	10.918	172.709	-3.9836	5.2111e-08	1.05e-05
Novel06911	0.364691	30.1729	-6.3704	5.3e-08	1.0657e-05
Novel10293	0.636188	56.4874	-6.4723	5.4331e-08	1.0903e-05
TraesCS5D01G305800	30.4694	0.298731	6.6724	5.519e-08	1.1054e-05
TraesCS3B01G426200	27.1494	117.549	-2.1143	5.5457e-08	1.1086e-05
TraesCS1A01G065400	1142.19	100.311	3.5093	5.6822e-08	1.1336e-05
TraesCS6A01G397000	6.7502	63.7507	-3.2394	5.7415e-08	1.1432e-05
Novel09543	43.3133	2.17644	4.3148	5.7808e-08	1.1488e-05
TraesCS7B01G058500	463.082	176.631	1.3905	5.83e-08	1.1563e-05
Novel14371	158.565	39.365	2.0101	6.0709e-08	1.2017e-05
TraesCS3B01G357700	0.342594	76.2176	-7.7975	6.2696e-08	1.2387e-05
TraesCS1B01G455900	3046.08	1401.69	1.1198	6.6242e-08	1.3062e-05
TraesCS2B01G621000	4.13763	147.088	-5.1517	6.6499e-08	1.3087e-05
TraesCS6D01G222200	15.8367	96.6395	-2.6093	6.7959e-08	1.3348e-05
TraesCSU01G002000	0	28.1157	#NAME?	6.9513e-08	1.3627e-05
Novel04925	4.9068	53.1008	-3.4359	7.2007e-08	1.4067e-05
Novel12425	0	426.886	#NAME?	7.2031e-08	1.4067e-05
Novel07327	105.031	19.8268	2.4053	7.3315e-08	1.429e-05
TraesCS7B01G041000	1424.74	626.592	1.1851	7.4483e-08	1.449e-05
Novel12000	478.229	188.732	1.3414	7.5787e-08	1.4715e-05
Novel08380	26.5306	0	Inf	7.6352e-08	1.4796e-05
Novel08705	2.00176	40.4848	-4.338	7.6846e-08	1.4864e-05
Novel08685	1.57078	261.48	-7.3791	7.9906e-08	1.5426e-05
Novel11367	0.707285	87.494	-6.9507	8.1904e-08	1.5782e-05
TraesCS4B01G353700	0	26.1954	#NAME?	8.2869e-08	1.5938e-05
Novel09970	57.1562	191.588	-1.745	8.3773e-08	1.6081e-05
TraesCS2A01G557700	0	26.1118	#NAME?	8.5183e-08	1.6321e-05
TraesCS2A01G046000	72.7203	10.0441	2.856	8.5781e-08	1.6405e-05
Novel12754	627.908	213.303	1.5577	8.8854e-08	1.6929e-05
TraesCS7B01G437400	1.73026	107.867	-5.9621	8.8797e-08	1.6929e-05
Novel11627	96.2887	287.907	-1.5802	9.2683e-08	1.7625e-05
TraesCSU01G250000	41.6194	372.314	-3.1612	9.464e-08	1.7964e-05
TraesCS5B01G543900	1.09407	41.2357	-5.2361	1.0089e-07	1.9114e-05
TraesCS4A01G036200	644.113	263.025	1.2921	1.0821e-07	2.0462e-05
Novel09550	19.6081	101.592	-2.3733	1.1042e-07	2.0803e-05
Novel12872	38.4181	143.766	-1.9039	1.1025e-07	2.0803e-05
Novel07414	98.2067	19.8879	2.3039	1.1141e-07	2.0913e-05
TraesCS1A01G436100	0.707285	31.8405	-5.4924	1.1124e-07	2.0913e-05
Novel07278	3.96525	52.0819	-3.7153	1.1624e-07	2.1758e-05
TraesCS6B01G451600	0	30.7478	#NAME?	1.1635e-07	2.1758e-05
TraesCS4B01G033500	1283.61	577.219	1.153	1.2054e-07	2.2501e-05
Novel04700	0	51.8279	#NAME?	1.2683e-07	2.3631e-05
TraesCS6A01G202900	72.0712	228.882	-1.6671	1.4212e-07	2.6433e-05
TraesCS7D01G276800	134.488	34.0952	1.9798	1.4941e-07	2.7737e-05
TraesCS2A01G560400	117.735	699.934	-2.5717	1.5033e-07	2.7857e-05
TraesCS3B01G450600	236.978	78.2346	1.5989	1.5266e-07	2.8237e-05
Novel12656	332.414	106.529	1.6417	1.5882e-07	2.9324e-05
Novel00517	0.271497	28.9776	-6.7379	1.6219e-07	2.9891e-05
Novel08698	0	24.9683	#NAME?	1.6416e-07	3.0199e-05
TraesCS5B01G550800	0	73.8993	#NAME?	1.7135e-07	3.1464e-05
Novel09122	0.364691	28.3139	-6.2787	1.7495e-07	3.2069e-05
Novel01136	1.04988	37.2877	-5.1504	1.7656e-07	3.2304e-05
TraesCS7B01G165900	0	24.9017	#NAME?	1.8413e-07	3.363e-05
TraesCS1A01G005900	91.3593	265.285	-1.5379	1.847e-07	3.3674e-05
TraesCS5D01G122100	25.3158	0	Inf	1.9055e-07	3.4678e-05
TraesCS4D01G235100	0	24.7804	#NAME?	1.9167e-07	3.4757e-05
TraesCS6B01G375200	0	231.679	#NAME?	1.915e-07	3.4757e-05
Novel05024	25.1957	0	Inf	1.9848e-07	3.5928e-05
TraesCS6B01G108100	5.54299	516.282	-6.5414	1.995e-07	3.6047e-05
Novel01577	7.66004	59.7873	-2.9644	2.1108e-07	3.8072e-05
Novel05479	1.73026	36.5995	-4.4028	2.1719e-07	3.9105e-05
Novel03383	0	53.0245	#NAME?	2.2099e-07	3.9718e-05
TraesCS4B01G191100	220.454	71.5418	1.6236	2.2147e-07	3.9735e-05
Novel10285	23.8394	115.828	-2.2806	2.2361e-07	4.0047e-05
Novel12974	3.85692	157.315	-5.3501	2.2456e-07	4.0147e-05
Novel01823	282.174	654.688	-1.2142	2.3266e-07	4.1522e-05
TraesCS7A01G467100	0.271497	27.998	-6.6882	2.3761e-07	4.2332e-05
Novel12317	0	27.0661	#NAME?	2.3977e-07	4.2642e-05
Novel06923	0	25.4854	#NAME?	2.4176e-07	4.2919e-05
TraesCS7B01G046000	18.6831	108.536	-2.5384	2.4231e-07	4.2943e-05
TraesCS6B01G468900	6.1092	57.063	-3.2235	2.5602e-07	4.5293e-05
Novel04046	808.503	182.761	2.1453	2.6065e-07	4.6033e-05
TraesCS4A01G313900	85.8569	650.787	-2.9222	2.6483e-07	4.6689e-05
TraesCS2A01G239300	0	24.3519	#NAME?	2.6616e-07	4.6842e-05
Novel08216	1018.8	2120.36	-1.0574	2.8122e-07	4.9406e-05
TraesCS6B01G468300	45.336	159.661	-1.8163	2.8438e-07	4.9876e-05
TraesCS3A01G000700	27.9434	114.716	-2.0375	2.9072e-07	5.09e-05
TraesCS4A01G090200	0.271497	27.2283	-6.648	2.9936e-07	5.2322e-05
TraesCS5A01G419400	0.271497	89.718	-8.3683	3.043e-07	5.3094e-05
Novel13100	333.184	125.88	1.4043	3.12e-07	5.4345e-05
Novel01581	0.707285	84.5051	-6.9006	3.1429e-07	5.465e-05
Novel10708	0.707285	90.2439	-6.9954	3.1522e-07	5.4719e-05
TraesCSU01G068200	105.63	287.678	-1.4454	3.1653e-07	5.4851e-05
Novel13312	0.342594	27.5473	-6.3293	3.2019e-07	5.5391e-05
Novel13549	0	23.7871	#NAME?	3.2122e-07	5.5475e-05
Novel11738	0	97.4102	#NAME?	3.2407e-07	5.5872e-05
Novel00321	0.614092	35.0072	-5.8331	3.2525e-07	5.598e-05
TraesCS7B01G161400	276.23	96.4774	1.5176	3.3418e-07	5.7421e-05
Novel11289	0	43.3133	#NAME?	3.4165e-07	5.8605e-05
TraesCS6B01G470000	52.6156	175.116	-1.7348	3.6148e-07	6.1902e-05
TraesCS6B01G468200	393.415	971.07	-1.3035	3.6304e-07	6.2064e-05
Novel06793	8.43995	385.914	-5.5149	3.726e-07	6.3592e-05
Novel02981	621.807	1346.57	-1.1148	3.7681e-07	6.4201e-05
TraesCS6A01G405600	1291.6	8683.6	-2.7491	4.0249e-07	6.8463e-05
TraesCS4B01G346900	290.022	101.838	1.5099	4.0916e-07	6.9481e-05
Novel02970	0	237.738	#NAME?	4.1005e-07	6.9516e-05
TraesCS5A01G349700	7.31744	285.389	-5.2854	4.2659e-07	7.2198e-05
TraesCS3B01G066100	2.09976	95.2813	-5.5039	4.5201e-07	7.6373e-05
Novel02620	61.777	190.217	-1.6225	4.5407e-07	7.6595e-05
TraesCS4A01G491500	1.77926	34.7835	-4.2891	4.6174e-07	7.776e-05
Novel12745	207.99	66.7672	1.6393	4.9735e-07	8.3617e-05
TraesCS5B01G560200	245.583	87.4014	1.4905	5.2582e-07	8.8257e-05
Novel09463	41.6168	0	Inf	5.3888e-07	9.03e-05
TraesCS4A01G083900	10581.6	5060.45	1.0642	5.4224e-07	9.0713e-05
Novel11113	0	23.0325	#NAME?	5.4599e-07	9.1192e-05
TraesCS7D01G522400	0.364691	26.5845	-6.1878	5.5957e-07	9.3305e-05
Novel03347	0.729381	79.3943	-6.7662	5.7614e-07	9.5912e-05
Novel10575	0.271497	26.0572	-6.5846	6.1391e-07	0.00010203
Novel12760	171.522	52.2322	1.7154	6.1588e-07	0.00010219
Novel07376	0.271497	46.8984	-7.4325	6.2335e-07	0.00010326
Novel00417	0	23.1125	#NAME?	6.42e-07	0.00010618
TraesCS6B01G452000	0.364691	44.549	-6.9326	6.6622e-07	0.00011001
Novel13104	1.45068	126.835	-6.4501	6.8117e-07	0.00011229
Novel08229	0.342594	25.9343	-6.2422	6.8342e-07	0.00011248
TraesCS3B01G007500	0.271497	25.8967	-6.5757	7.0613e-07	0.00011603
TraesCS5D01G212400	0	25.8986	#NAME?	7.2407e-07	0.00011878
Novel12748	0.542995	28.4742	-5.7126	7.2873e-07	0.00011936
TraesCS3B01G450000	46.1248	0.597462	6.2706	7.5513e-07	0.00012348
TraesCS4A01G307300	3008.91	1491.94	1.0121	7.8174e-07	0.00012763
TraesCS7D01G349900	1622.4	445.902	1.8633	7.8455e-07	0.00012788
TraesCS7A01G002800	65.6333	9.79651	2.7441	8.2905e-07	0.00013492
TraesCS5D01G272100	251.883	683.688	-1.4406	8.3165e-07	0.00013512
TraesCS1A01G352500	28.5416	115.012	-2.0106	9.2565e-07	0.00015016
TraesCS7B01G114200	90.9814	247.664	-1.4447	9.363e-07	0.00015164
Novel02835	0	42.8865	#NAME?	9.7059e-07	0.00015695
Novel08519	0.271497	216.374	-9.6384	9.811e-07	0.00015839
TraesCS2A01G107300	443.785	959.249	-1.112	1.1141e-06	0.00017932
TraesCS5A01G433800	7.51088	58.2749	-2.9558	1.1143e-06	0.00017932
Novel06924	0	26.2127	#NAME?	1.137e-06	0.00018267
TraesCS3B01G282300	3271.87	1493.19	1.1317	1.1387e-06	0.00018267
TraesCS5B01G549500	426.486	933.161	-1.1296	1.1474e-06	0.00018378
Novel12684	0.364691	72.8035	-7.6412	1.1935e-06	0.00019086
Novel06862	0	27.8787	#NAME?	1.1992e-06	0.00019147
Novel09871	25.234	0	Inf	1.2182e-06	0.0001942
TraesCSU01G026200	536.667	234.053	1.1972	1.245e-06	0.00019816
TraesCSU01G015500	1.91337	34.8703	-4.1878	1.2548e-06	0.00019941
TraesCS2D01G600900	30.0174	1.15217	4.7034	1.3719e-06	0.00021768
TraesCS3B01G407100	31.5985	125.602	-1.9909	1.4165e-06	0.00022441
Novel06883	160.899	33.1327	2.2798	1.4551e-06	0.00023016
TraesCS3B01G472400	40.0672	3.38837	3.5638	1.4811e-06	0.00023391
Novel14316	239.267	64.4612	1.8921	1.5207e-06	0.00023979
Novel04239	50.038	5.62629	3.1528	1.5375e-06	0.00024207
TraesCS7B01G059000	658.428	241.537	1.4468	1.5478e-06	0.00024331
Novel07393	233.085	85.1837	1.4522	1.6318e-06	0.00025611
TraesCS1B01G388700	4933.86	2502.63	0.97927	1.7528e-06	0.00027468
TraesCS4B01G148400	0	21.143	#NAME?	1.811e-06	0.00028337
Novel01878	556.121	241.239	1.2049	1.8232e-06	0.00028483
Novel01357	0	56.8139	#NAME?	1.835e-06	0.00028624
TraesCS1D01G431300	37.2431	2.43242	3.9365	1.8952e-06	0.00029518
TraesCS2A01G263800	2.25597	34.9167	-3.9521	1.9617e-06	0.00030507
Novel09588	26.5639	0.626478	5.4061	1.9879e-06	0.00030867
TraesCS7B01G452500	0.814492	28.2816	-5.1178	2.0106e-06	0.00031171
TraesCS3B01G042800	79.1871	506.564	-2.6774	2.0292e-06	0.00031412
TraesCS6A01G000300	682.748	2216.36	-1.6988	2.0694e-06	0.00031985
Novel11122	3.17173	82.779	-4.7059	2.0771e-06	0.00032056
TraesCS2D01G319000	0.271497	24.2326	-6.4799	2.0908e-06	0.00032217
Novel12734	0	20.6923	#NAME?	2.0998e-06	0.00032307
Novel06965	41.3498	3.48743	3.5676	2.1155e-06	0.00032499
Novel05543	0.364691	23.9457	-6.037	2.1463e-06	0.00032923
TraesCS5B01G525700	0	32.226	#NAME?	2.16e-06	0.00033083
Novel08580	2.50864	37.3134	-3.8947	2.1715e-06	0.00033209
Novel14092	0.685188	39.2969	-5.8418	2.2731e-06	0.00034711
Novel12779	0	20.984	#NAME?	2.2971e-06	0.00035026
TraesCSU01G191400	122.801	315.728	-1.3624	2.3224e-06	0.00035358
TraesCS4A01G301600	215.143	502.48	-1.2238	2.3301e-06	0.00035422
TraesCS2D01G145700	227.004	514.276	-1.1798	2.385e-06	0.00036203
TraesCSU01G156200	0.271497	23.6283	-6.4434	2.4298e-06	0.00036827
TraesCS1D01G017700	23.6194	93.8469	-1.9903	2.6463e-06	0.00040048
Novel04359	3.08775	60.0037	-4.2804	2.7057e-06	0.00040887
TraesCS4B01G171600	31.5112	1.63874	4.2652	2.7663e-06	0.00041741
TraesCS5A01G262800	9.14355	59.0449	-2.691	2.8848e-06	0.00043464
TraesCS2B01G526600	57.7093	174.286	-1.5946	2.8994e-06	0.00043619
Novel10532	139.972	41.1063	1.7677	2.9498e-06	0.00044311
Novel13235	0	38.3151	#NAME?	3.054e-06	0.0004581
Novel04938	1.80136	31.3608	-4.1218	3.1136e-06	0.00046634
Novel07343	1074.67	517.519	1.0542	3.1316e-06	0.00046834
TraesCS2B01G206000	0	52.1728	#NAME?	3.1421e-06	0.00046923
Novel05553	0	20.308	#NAME?	3.1652e-06	0.00047197
Novel10821	45.7076	5.36497	3.0908	3.1723e-06	0.00047227
TraesCS2B01G597800	184.067	65.224	1.4968	3.1764e-06	0.00047227
Novel14237	188.672	64.6607	1.5449	3.2008e-06	0.0004752
TraesCS2D01G438200	3.02954	37.7571	-3.6396	3.2177e-06	0.000477
TraesCS6D01G240800	327.257	131.116	1.3196	3.3273e-06	0.00049254
TraesCS2A01G381300	97.1286	2.70558	5.1659	3.4044e-06	0.00050322
Novel05105	20.5813	0	Inf	3.4496e-06	0.00050916
Novel12591	1.36557	63.6029	-5.5415	3.5509e-06	0.00052335
TraesCS2D01G131800	30.1274	110.938	-1.8806	3.583e-06	0.00052655
TraesCS4B01G318200	112.579	284.076	-1.3353	3.5819e-06	0.00052655
Novel07353	44.4164	4.72493	3.2327	3.7234e-06	0.00054639
Novel02947	20.6649	87.6436	-2.0845	3.7367e-06	0.00054756
TraesCS3B01G476000	654.116	309.187	1.0811	3.7482e-06	0.00054845
TraesCS4B01G355600	374.974	789.399	-1.074	3.861e-06	0.00056414
Novel12416	1.34347	196.475	-7.1922	3.9452e-06	0.00057561
Novel09656	75.708	205.692	-1.442	4.0309e-06	0.00058705
TraesCS3A01G484400	1460.42	732.643	0.9952	4.0351e-06	0.00058705
Novel07049	0	19.5726	#NAME?	4.0649e-06	0.00058919
Novel14347	0	20.5455	#NAME?	4.0635e-06	0.00058919
TraesCS6B01G221100	81.9281	220.78	-1.4302	4.0672e-06	0.00058919
TraesCS1A01G303000	35.199	2.8182	3.6427	4.1209e-06	0.00059612
TraesCSU01G106100	13.0049	244.592	-4.2333	4.1857e-06	0.00060463
TraesCS5D01G536500	1659.03	833.001	0.99395	4.2112e-06	0.00060744
Novel09530	19.747	0	Inf	4.2485e-06	0.00061195
TraesCS7A01G139600	91.8666	8.57774	3.4209	4.4242e-06	0.00063636
Novel08279	0.885589	43.839	-5.6294	4.4384e-06	0.0006375
Novel12234	0.364691	126.72	-8.4408	4.4531e-06	0.00063871
Novel14413	1.71297	30.5226	-4.1553	4.5675e-06	0.00065372
TraesCS7D01G299800	158.475	54.823	1.5314	4.5707e-06	0.00065372
TraesCS6B01G170600	800.081	324.311	1.3028	4.8241e-06	0.000689
Novel01894	10.8867	60.5523	-2.4756	4.9117e-06	0.00070053
TraesCS5B01G539800	24.8192	0.626478	5.308	4.9373e-06	0.00070318
Novel08321	23.4708	228.067	-3.2805	4.985e-06	0.00070899
TraesCS4B01G353300	0	19.5092	#NAME?	5.0042e-06	0.00071072
Novel12194	121.32	35.9011	1.7567	5.0543e-06	0.00071684
TraesCS5B01G485200	118.343	10.1875	3.5381	5.127e-06	0.00072613
TraesCS6B01G440600	8.43842	83.8673	-3.3131	5.1358e-06	0.00072637
Novel12092	0	19.4035	#NAME?	5.1867e-06	0.00073254
Novel06082	10.7526	471.533	-5.4546	5.4193e-06	0.00076433
TraesCS1B01G023200	0.271497	22.1739	-6.3518	5.4529e-06	0.000768
Novel00063	0	19.4682	#NAME?	5.5789e-06	0.00078467
TraesCS3B01G421600	0.729381	50.8463	-6.1233	5.8493e-06	0.00082156
Novel10704	100.447	265.622	-1.4029	5.9523e-06	0.00083487
TraesCS1A01G087800	0	19.2685	#NAME?	5.9662e-06	0.00083566
TraesCS2B01G472100	0.542995	246.911	-8.8288	5.9976e-06	0.00083891
Novel07263	202.654	446.812	-1.1406	6.1176e-06	0.00085452
TraesCS6A01G412800	166.301	623.584	-1.9068	6.1983e-06	0.00086459
Novel00454	0.685188	24.4697	-5.1584	6.2973e-06	0.00087719
TraesCS2B01G177600	38.5162	3.68538	3.3856	6.6291e-06	0.00092216
Novel02439	114.978	282.615	-1.2975	6.8315e-06	0.00094901
TraesCS2B01G007900	37.6738	3.54202	3.4109	6.8673e-06	0.00095268
TraesCS1D01G066100	78.6453	17.7205	2.1499	7.0383e-06	0.00097507
Novel11019	1.37038	30.4509	-4.4738	7.0559e-06	0.00097618
Novel12347	0	92.0483	#NAME?	7.4276e-06	0.0010262
TraesCS7A01G061000	612.315	293.172	1.0625	7.5866e-06	0.0010467
Novel07265	0	18.7753	#NAME?	7.7496e-06	0.0010678
Novel03354	122.2	449.817	-1.8801	8.1112e-06	0.0011161
TraesCS6A01G035200	4.64451	40.6094	-3.1282	8.1626e-06	0.0011216
Novel06000	0.636188	65.4991	-6.6859	8.2232e-06	0.0011282
Novel12088	0	53.6834	#NAME?	8.2435e-06	0.0011282
TraesCS6B01G447800	0.342594	21.9722	-6.003	8.2353e-06	0.0011282
Novel05511	0	18.8469	#NAME?	8.319e-06	0.001137
Novel07918	0	77.2094	#NAME?	8.3358e-06	0.0011377
TraesCS6D01G040600	3435.87	1238.15	1.4725	8.4205e-06	0.0011478
Novel07507	163.07	54.7657	1.5741	8.4436e-06	0.0011494
TraesCS1B01G019700	89.7541	22.4675	1.9981	8.457e-06	0.0011497
Novel10728	1.39247	27.7607	-4.3173	8.4719e-06	0.0011501
Novel00599	1304.96	666.188	0.97001	8.7209e-06	0.0011824
TraesCS2A01G226500	64.4255	179.485	-1.4782	8.7362e-06	0.0011829
TraesCS3B01G151600	389.763	176.198	1.1454	8.7536e-06	0.0011836
TraesCS3B01G069100	6959.7	3365.37	1.0483	8.9322e-06	0.0012062
TraesCS1A01G202700	3.76373	36.6936	-3.2853	9.0339e-06	0.0012183
Novel13418	193.025	426.226	-1.1428	9.0975e-06	0.0012252
TraesCS1A01G273800	43.7123	5.62629	2.9578	9.2334e-06	0.0012419
TraesCS1D01G029000	0	18.7699	#NAME?	9.3998e-06	0.0012626
Novel04324	51.5374	6.52248	2.9821	9.883e-06	0.0013258
TraesCSU01G221100	60.9512	167.936	-1.4622	9.9587e-06	0.0013342
TraesCS1A01G365100	2.32226	36.997	-3.9938	1.0382e-05	0.0013891
Novel12569	0	93.9144	#NAME?	1.063e-05	0.0014204
TraesCS2A01G560500	462.202	904.196	-0.96811	1.0772e-05	0.0014374
Novel03150	323.478	139.597	1.2124	1.0906e-05	0.0014533
Novel08107	1.04988	25.5484	-4.6049	1.116e-05	0.0014853
TraesCS7A01G075600	466.428	215.13	1.1164	1.1364e-05	0.0015105
TraesCS4B01G303500	10.6163	59.4339	-2.485	1.1383e-05	0.0015109
Novel02307	1.63707	49.0505	-4.9051	1.153e-05	0.0015285
TraesCS1B01G215400	29.9529	2.1064	3.8298	1.1828e-05	0.001566
Novel08990	151.987	53.2599	1.5128	1.2108e-05	0.0015989
TraesCS2B01G620900	60.1958	169.434	-1.493	1.21e-05	0.0015989
TraesCS6B01G469000	7.20808	133.988	-4.2163	1.2234e-05	0.0016135
Novel00415	0	17.9764	#NAME?	1.2285e-05	0.001618
Novel00147	294.944	619.525	-1.0707	1.2337e-05	0.0016228
Novel07375	9.94515	58.2068	-2.5491	1.2488e-05	0.0016405
Novel08036	6.90968	352.154	-5.6714	1.2873e-05	0.0016889
Novel09346	194.536	72.3321	1.4273	1.354e-05	0.0017742
TraesCS3A01G017900	0.364691	68.8058	-7.5597	1.3696e-05	0.0017922
TraesCS1A01G152800	3641.78	14849.8	-2.0277	1.391e-05	0.001818
TraesCS6A01G326200	329.655	57.7039	2.5142	1.4214e-05	0.0018552
Novel12303	58.9198	10.8139	2.4459	1.4254e-05	0.0018582
TraesCS2B01G490700	252.351	78.6118	1.6826	1.4394e-05	0.001874
Novel13394	2.78495	111.049	-5.3174	1.4557e-05	0.0018928
TraesCS7B01G127600	339.464	694.524	-1.0328	1.5288e-05	0.0019852
Novel11500	56.1525	268.655	-2.2583	1.5317e-05	0.0019865
Novel06473	0.364691	25.8271	-6.1461	1.552e-05	0.0020103
Novel12553	0	24.8471	#NAME?	1.5606e-05	0.0020188
Novel10556	299.17	131.757	1.1831	1.5848e-05	0.0020474
Novel00128	283.811	624.439	-1.1376	1.5902e-05	0.0020519
Novel05108	0	17.7544	#NAME?	1.6015e-05	0.0020638
Novel13766	0.342594	108.253	-8.3037	1.6106e-05	0.0020729
Novel04937	5.13042	46.1708	-3.1698	1.686e-05	0.0021645
Novel09423	137.617	28.8258	2.2552	1.6839e-05	0.0021645
TraesCS7D01G245500	96.2515	234.334	-1.2837	1.7059e-05	0.0021873
TraesCS3A01G439200	1.73026	67.0494	-5.2762	1.7128e-05	0.0021933
TraesCS7A01G021000	21.4964	197.725	-3.2013	1.7303e-05	0.0022129
TraesCS4D01G306600	407.292	191.802	1.0864	1.7612e-05	0.0022497
TraesCS7A01G476700	253.905	105.684	1.2645	1.793e-05	0.0022874
TraesCS7B01G486500	225.379	1028.11	-2.1896	1.8263e-05	0.0023269
Novel14209	4.54323	99.1251	-4.4475	1.8288e-05	0.0023272
TraesCS3D01G318700	213.336	87.4884	1.286	1.8634e-05	0.0023658
TraesCS4B01G369800	134.25	299.981	-1.16	1.8638e-05	0.0023658
TraesCS5D01G223000	321.053	144.128	1.1555	1.8826e-05	0.0023837
TraesCS7B01G301000	0	26.1428	#NAME?	1.8818e-05	0.0023837
TraesCS6B01G436900	1.54387	27.8357	-4.1723	1.9012e-05	0.0024042
TraesCS7D01G179200	24.4361	1.06685	4.5176	1.9147e-05	0.0024184
TraesCS7A01G084900	102.641	30.1183	1.7689	1.9447e-05	0.0024532
TraesCS3B01G571400	195.894	418.74	-1.096	1.999e-05	0.0025186
Novel00253	10.1794	124.039	-3.6071	2.0057e-05	0.0025239
Novel09465	0	17.633	#NAME?	2.0254e-05	0.0025455
TraesCS2B01G470100	0.707285	26.0691	-5.2039	2.0976e-05	0.0026329
Novel12020	0	17.1673	#NAME?	2.1503e-05	0.0026958
TraesCS5B01G015300	71.1369	182.94	-1.3627	2.2132e-05	0.0027713
Novel07810	1.09407	92.3997	-6.4001	2.29e-05	0.0028604
Novel13393	10.5651	222.063	-4.3936	2.2895e-05	0.0028604
TraesCS5D01G110100	262.777	744.279	-1.502	2.333e-05	0.0029104
TraesCS1B01G042200	40792.3	5166.44	2.9811	2.3436e-05	0.0029201
TraesCS3B01G448500	11.9016	59.6523	-2.3254	2.4421e-05	0.0030391
Novel03504	0.729381	37.5761	-5.687	2.4647e-05	0.0030635
Novel10154	16.9598	147.841	-3.1239	2.4804e-05	0.0030792
Novel05486	30.7909	2.20546	3.8034	2.5017e-05	0.0031019
Novel01937	0	50.7221	#NAME?	2.5517e-05	0.0031599
TraesCS3A01G373600	2.25597	47.8637	-4.4071	2.5765e-05	0.0031868
TraesCS5B01G525900	1692.69	342.69	2.3043	2.581e-05	0.0031885
TraesCS7B01G171400	19.8519	78.0519	-1.9752	2.6088e-05	0.003219
TraesCS7A01G479300	133.235	305.954	-1.1993	2.6879e-05	0.0033125
TraesCS5B01G274100	228.97	93.4686	1.2926	2.7514e-05	0.0033867
Novel14253	108.429	33.969	1.6745	2.7671e-05	0.0033949
TraesCS4D01G230700	336.997	702.168	-1.0591	2.7681e-05	0.0033949
TraesCS7B01G061200	552.651	275.259	1.0056	2.7636e-05	0.0033949
Novel12879	831.61	326.528	1.3487	2.782e-05	0.0034078
TraesCS5B01G152600	3600.21	1976.36	0.86523	2.8824e-05	0.0035266
TraesCS2A01G560000	0	65.2558	#NAME?	2.8956e-05	0.0035384
TraesCS2B01G128300	1.35749	26.4909	-4.2865	2.9077e-05	0.0035489
Novel10271	9.01865	51.669	-2.5183	2.9489e-05	0.0035949
TraesCS4A01G458200	0.885589	23.6315	-4.7379	2.958e-05	0.0036016
Novel07245	19.4953	264.585	-3.7625	2.973e-05	0.0036156
TraesCS3D01G002100	1.72218	28.237	-4.0353	3.0022e-05	0.0036467
TraesCS3B01G456100	35.2181	1.92029	4.1969	3.0876e-05	0.003746
Novel05519	198.519	80.4216	1.3036	3.0983e-05	0.0037505
TraesCS1A01G151400	0	16.3804	#NAME?	3.0987e-05	0.0037505
TraesCS3D01G545700	439.13	145.696	1.5917	3.1077e-05	0.0037569
Novel12316	111.929	263.169	-1.2334	3.1343e-05	0.0037666
TraesCS2B01G474800	5.22362	40.5121	-2.9552	3.1323e-05	0.0037666
TraesCS4A01G494400	562.331	1238.87	-1.1395	3.1338e-05	0.0037666
TraesCS4B01G331100	486.59	932.703	-0.93871	3.1273e-05	0.0037666
TraesCS6D01G227100	0	16.6278	#NAME?	3.1268e-05	0.0037666
TraesCS6B01G445700	0	16.8632	#NAME?	3.1828e-05	0.0038204
Novel14403	97.5393	28.9333	1.7533	3.1934e-05	0.0038286
TraesCS7B01G110300	269.992	117.227	1.2036	3.2014e-05	0.0038337
TraesCS3B01G090400	1645.54	764.485	1.106	3.2587e-05	0.0038931
TraesCS3B01G257500	0.542995	72.0951	-7.0528	3.2581e-05	0.0038931
Novel00565	10.4649	54.7006	-2.386	3.2692e-05	0.0038985
Novel14389	128.669	44.7739	1.5229	3.2709e-05	0.0038985
TraesCS1A01G092700	416.185	811.095	-0.96265	3.2937e-05	0.0039211
TraesCS2B01G217000	0	47.4051	#NAME?	3.3099e-05	0.0039357
TraesCS2B01G451000	474.313	206.136	1.2022	3.3312e-05	0.0039564
Novel13151	447.176	147.47	1.6004	3.3465e-05	0.00397
Novel05482	0	48.3305	#NAME?	3.4668e-05	0.0041079
Novel03461	232.539	68.2255	1.7691	3.4789e-05	0.0041175
Novel04703	37.4944	116.234	-1.6323	3.4869e-05	0.0041181
TraesCS2B01G475000	4.98823	103.964	-4.3814	3.4876e-05	0.0041181
Novel00453	0	16.5799	#NAME?	3.4992e-05	0.0041237
TraesCS1D01G312300	36.0926	107.532	-1.575	3.5005e-05	0.0041237
Novel11935	175.286	17.5836	3.3174	3.5853e-05	0.0042188
TraesCS6B01G085400	75.7702	19.6783	1.945	3.6867e-05	0.0043331
Novel02995	3.00744	31.8607	-3.4052	3.7175e-05	0.0043643
Novel04270	5.96261	41.463	-2.7978	3.7597e-05	0.0044087
Novel09357	401.046	190.62	1.0731	3.792e-05	0.0044414
TraesCS6A01G001600	341.059	669.647	-0.97338	3.806e-05	0.0044527
Novel06149	80.4952	198.068	-1.299	3.874e-05	0.004527
TraesCS2B01G004400	85.7187	7.54313	3.5064	3.887e-05	0.004537
TraesCS2D01G137300	50.5914	4.2317	3.5796	3.9195e-05	0.0045644
TraesCS4B01G305900	421.188	204.088	1.0453	3.9169e-05	0.0045644
TraesCS5A01G125000	248.563	620.234	-1.3192	4.0957e-05	0.0047642
Novel13062	57.3489	11.9915	2.2578	4.1038e-05	0.0047681
TraesCS2A01G560300	143.323	400.398	-1.4822	4.1169e-05	0.0047779
Novel02365	0	59.0265	#NAME?	4.1268e-05	0.0047838
TraesCS3B01G449500	0.885589	22.9947	-4.6985	4.1572e-05	0.0048137
Novel13541	75.2535	18.3878	2.033	4.2219e-05	0.0048794
TraesCS1D01G257800	458.087	139.103	1.7195	4.2236e-05	0.0048794
TraesCS4A01G495600	281.793	560.229	-0.99138	4.2685e-05	0.0049257
TraesCSU01G171300	3.83483	58.7921	-3.9384	4.2843e-05	0.0049383
TraesCS6A01G408200	0	357.293	#NAME?	4.2962e-05	0.0049464
Novel08553	1.45876	24.2326	-4.0541	4.3315e-05	0.0049794
TraesCS2A01G570700	7439.42	4128.08	0.84972	4.3347e-05	0.0049794
TraesCS4D01G240700	17016	8445.22	1.0107	4.3573e-05	0.0049997
TraesCS7D01G345700	200.085	83.8779	1.2543	4.3873e-05	0.0050285
TraesCS1B01G025900	0	122.337	#NAME?	4.4145e-05	0.005054
TraesCS6D01G234400	969.085	119.742	3.0167	4.4606e-05	0.0051009
TraesCS6D01G038400	214.554	88.7755	1.2731	4.4987e-05	0.0051387
TraesCS4A01G247500	1264.92	691.37	0.87152	4.5171e-05	0.005154
Novel08448	0.542995	59.0656	-6.7652	4.7506e-05	0.0054082
TraesCS2A01G561600	20.9343	78.6738	-1.91	4.7493e-05	0.0054082
TraesCS4B01G367600	5614.91	2780.7	1.0138	4.8331e-05	0.005496
Novel07622	0	22.6689	#NAME?	4.9175e-05	0.0055857
TraesCS3B01G451300	3967.21	967.34	2.036	4.9374e-05	0.005602
TraesCS4B01G220200	7608.61	2171.32	1.8091	4.9729e-05	0.0056361
Novel12855	398.511	150.704	1.4029	4.9796e-05	0.0056373
Novel00138	0	15.7982	#NAME?	5.0253e-05	0.0056793
TraesCS1B01G135400	405.013	155.486	1.3812	5.0278e-05	0.0056793
Novel09164	86.0231	25.108	1.7766	5.0674e-05	0.0057176
TraesCS1B01G347700	74.675	19.8915	1.9085	5.0934e-05	0.0057405
TraesCS4B01G237500	728.848	192.587	1.9201	5.1304e-05	0.0057759
Novel00210	0	15.979	#NAME?	5.2034e-05	0.0058515
Novel10810	17.2173	67.5712	-1.9726	5.2386e-05	0.0058846
Novel07284	36.723	4.81026	2.9325	5.2728e-05	0.0059099
Novel10313	176.716	69.0447	1.3558	5.2693e-05	0.0059099
TraesCS6B01G465800	0	15.6549	#NAME?	5.2801e-05	0.0059116
Novel14307	341.921	653.264	-0.934	5.3112e-05	0.0059399
TraesCS5A01G489800	650.765	1211.29	-0.89634	5.3845e-05	0.006012
TraesCS7A01G077700	4.93002	46.8413	-3.2481	5.3875e-05	0.006012
Novel10506	0	80.8588	#NAME?	5.3974e-05	0.0060164
TraesCS5A01G433100	285.621	557.14	-0.96394	5.4072e-05	0.0060208
TraesCSU01G050000	0	20.6444	#NAME?	5.6772e-05	0.0063144
TraesCS5D01G074000	76.8157	189.541	-1.303	5.8389e-05	0.0064872
TraesCS5B01G279000	22.8999	82.6453	-1.8516	5.91e-05	0.006559
TraesCS2B01G503900	0	15.5627	#NAME?	5.9933e-05	0.0066442
Novel13486	7.68806	69.8329	-3.1832	6.0261e-05	0.0066732
Novel11011	1.00088	97.6574	-6.6084	6.0581e-05	0.0067014
TraesCS4B01G200300	171.438	361.834	-1.0776	6.1037e-05	0.0067445
TraesCS3A01G455800	71.7366	17.9253	2.0007	6.2544e-05	0.0069035
Novel06922	157.444	55.5048	1.5042	6.3358e-05	0.0069857
Novel10025	16.8283	190.318	-3.4995	6.3901e-05	0.007038
Novel13307	98.6938	30.806	1.6797	6.3982e-05	0.0070393
Novel10637	561.667	1022.32	-0.86406	6.4762e-05	0.0071174
TraesCS2A01G268600	14.5282	269.872	-4.2154	6.6189e-05	0.0072664
Novel14313	439.794	819.398	-0.89774	6.6411e-05	0.0072828
Novel01285	0.685188	23.3654	-5.0917	6.6914e-05	0.00733
TraesCS6A01G339600	913.179	349.127	1.3871	6.7196e-05	0.0073531
TraesCS6B01G465200	0	28.6826	#NAME?	6.738e-05	0.0073652
Novel07431	97.2863	30.598	1.6688	6.8675e-05	0.0074987
TraesCS4D01G231400	2796.99	1596.39	0.80906	6.9393e-05	0.007569
Novel10286	0	39.744	#NAME?	6.9981e-05	0.007625
TraesCS6B01G449400	453.723	1770.65	-1.9644	7.0273e-05	0.0076485
Novel02267	0	27.4913	#NAME?	7.1605e-05	0.0077852
TraesCS2B01G496600	130.719	276.919	-1.083	7.1949e-05	0.0078142
TraesCS6A01G403800	453.555	830.085	-0.87198	7.2718e-05	0.0078893
TraesCS2D01G151700	7.24307	42.3165	-2.5465	7.2838e-05	0.0078939
TraesCS6B01G456900	0.342594	33.0508	-6.592	7.3534e-05	0.0079608
TraesCS6B01G472100	84.7582	713.459	-3.0734	7.3625e-05	0.0079622
Novel09121	0	15.2281	#NAME?	7.3968e-05	0.0079907
TraesCS4A01G433900	199.223	437.664	-1.1354	7.4233e-05	0.0080108
Novel07576	614.314	1108.04	-0.85096	7.522e-05	0.0081088
TraesCS3A01G535700	555.492	284.484	0.96542	7.6224e-05	0.0082082
Novel14217	0.364691	17.6248	-5.5948	7.6636e-05	0.0082439
Novel09767	35.1231	4.77952	2.8775	7.8109e-05	0.0083935
Novel11497	1.04988	163.124	-7.2796	7.9088e-05	0.0084897
TraesCS4A01G309400	799.582	1424.39	-0.83303	7.9495e-05	0.0085243
Novel12572	586.561	302.462	0.95553	7.9676e-05	0.0085348
TraesCS7A01G478900	26.6636	86.1012	-1.6912	8.0085e-05	0.0085695
Novel00603	92.4163	25.4783	1.8589	8.0912e-05	0.0086489
TraesCS4A01G437200	195.251	446.148	-1.1922	8.1322e-05	0.0086836
TraesCS2A01G571500	544.431	1007.13	-0.88743	8.1489e-05	0.0086923
TraesCS4A01G494100	1.00088	21.6036	-4.4319	8.2044e-05	0.0087423
Novel12390	209.859	415.627	-0.98587	8.2301e-05	0.0087605
Novel06997	0	14.9158	#NAME?	8.2402e-05	0.0087621
Novel12203	5.6104	38.5355	-2.78	8.3256e-05	0.0088436
TraesCS2D01G018600	1584.09	897.577	0.81955	8.3998e-05	0.0089131
Novel13854	40.616	6.04965	2.7471	8.4213e-05	0.0089266
Novel12327	0.342594	33.7046	-6.6203	8.4503e-05	0.0089479
TraesCS4B01G091100	9780.53	4032.6	1.2782	8.5271e-05	0.0090199
Novel05012	160.205	65.6708	1.2866	8.6095e-05	0.0090975
Novel07228	2.47846	83.9386	-5.0818	8.6946e-05	0.0091778
TraesCS5A01G258200	49.0504	132.533	-1.434	8.7035e-05	0.0091778
Novel12131	0.271497	247.406	-9.8317	8.7279e-05	0.009194
Novel00203	656.494	311.966	1.0734	8.8709e-05	0.009335
Novel01834	0	24.6608	#NAME?	8.8865e-05	0.0093388
Novel13653	0	58.5572	#NAME?	8.8929e-05	0.0093388
TraesCS2D01G330200	4.23563	33.109	-2.9666	8.9255e-05	0.0093633
Novel07271	206.628	69.9221	1.5632	9.0041e-05	0.009436
Novel10232	0	44.5577	#NAME?	9.0695e-05	0.0094948
Novel07331	120.422	42.5927	1.4994	9.1549e-05	0.0095743
Novel09437	109.952	38.0298	1.5317	9.3083e-05	0.0097147
Novel11608	0	14.9652	#NAME?	9.3018e-05	0.0097147
TraesCS3B01G475100	246.884	96.075	1.3616	9.4036e-05	0.0098041
TraesCS4B01G275600	0	14.7894	#NAME?	9.4642e-05	0.0098572
TraesCS6B01G467000	168.696	484.2	-1.5212	9.6143e-05	0.010003
Novel04381	136.459	42.5619	1.6808	9.64e-05	0.01002
Novel07313	82.5839	189.886	-1.2012	9.6724e-05	0.010043
TraesCS7B01G045700	133.359	37.8899	1.8154	9.8752e-05	0.010243
Novel13872	1536.73	863.528	0.83155	9.9305e-05	0.01029
TraesCS4B01G359800	2.27325	38.0743	-4.066	0.0001001	0.010362
TraesCS4D01G032100	444.914	222.813	0.99769	0.00010241	0.01059
Novel09291	698.334	362.409	0.9463	0.00010313	0.010653
TraesCS6D01G392000	659.253	352.529	0.90309	0.00010358	0.01069
TraesCS6B01G203800	10.5979	50.1599	-2.2428	0.00010375	0.010696
Novel01858	87.3112	6.58224	3.7295	0.00010458	0.01077
Novel05385	0	26.5284	#NAME?	0.00010474	0.010776
TraesCS3D01G310700	25.6724	2.02107	3.667	0.00010573	0.010867
Novel05483	0.342594	30.0584	-6.4551	0.00010624	0.010909
TraesCS1A01G323100	100.894	23.6659	2.092	0.00010654	0.010928
TraesCS3A01G530900	1.00088	20.8458	-4.3804	0.00010825	0.011092
Novel07420	33.7549	4.34087	2.959	0.00010936	0.011194
TraesCS3B01G541300	504.192	962.509	-0.93283	0.00011155	0.011408
TraesCS6A01G377600	0.636188	20.9876	-5.0439	0.00011276	0.01152
Novel01048	17.1392	0.327747	5.7086	0.0001136	0.011594
TraesCS6D01G205700	676.487	366.387	0.8847	0.00011377	0.011599
Novel09566	43.2776	132.825	-1.6178	0.00011429	0.011628
Novel11875	134.608	31.4016	2.0999	0.0001144	0.011628
TraesCS4B01G006600	1232.87	679.29	0.85992	0.00011425	0.011628
Novel05568	0	14.4924	#NAME?	0.00011536	0.011714
TraesCS7B01G111500	0.271497	19.2225	-6.1457	0.00011647	0.011816
TraesCS5B01G527100	1382.1	185.614	2.8965	0.00012034	0.012196
Novel07056	241.869	108.901	1.1512	0.00012102	0.012253
TraesCS7D01G380500	2826.76	17.6966	7.3195	0.00012124	0.012263
TraesCS3D01G466400	0.364691	16.9846	-5.5414	0.00012295	0.012423
TraesCS2D01G276000	346.218	169.332	1.0318	0.00012375	0.012492
Novel11463	0.342594	47.3625	-7.1111	0.0001265	0.012746
TraesCS1B01G068500	6854.56	2176.32	1.6552	0.00012652	0.012746
Novel08792	10.0781	51.6215	-2.3567	0.00012674	0.012756
Novel12787	735.645	265.513	1.4702	0.00012756	0.012826
Novel10960	0	18.512	#NAME?	0.00012802	0.012859
TraesCS2B01G007300	2.09495	24.5535	-3.5509	0.00012847	0.012892
TraesCS5B01G193100	1141.65	649.691	0.81329	0.00012945	0.012977
TraesCS5B01G024700	67.0554	161.834	-1.2711	0.00013144	0.013163
TraesCS1D01G053700	4836.08	2461.51	0.97429	0.0001321	0.013216
Novel02363	0	54.2435	#NAME?	0.00013254	0.013247
Novel12751	0.685188	52.1457	-6.2499	0.00013343	0.013323
Novel11944	0.636188	85.9832	-7.0785	0.00013404	0.013371
Novel08153	21.1862	72.7297	-1.7794	0.00013501	0.013455
Novel13509	203.178	87.7001	1.2121	0.00013526	0.013466
TraesCSU01G082800	0	14.3029	#NAME?	0.00013553	0.01348
Novel08992	318.265	151.585	1.0701	0.00013574	0.013487
Novel06759	31.6169	3.95854	2.9977	0.00013823	0.013721
Novel10562	127.639	47.8727	1.4148	0.00013836	0.013721
Novel00783	28.2418	350.208	-3.6323	0.00013892	0.013763
TraesCS4A01G308700	191.971	378.154	-0.97809	0.00014161	0.014002
TraesCS6A01G407000	46.8571	128.674	-1.4574	0.00014148	0.014002
TraesCS1D01G317700	696.761	1213.79	-0.80079	0.00014229	0.014044
TraesCS5A01G341600	0	14.1612	#NAME?	0.00014231	0.014044
TraesCS2B01G342300	219.579	64.1251	1.7758	0.00014264	0.014063
TraesCS1A01G006800	0	14.4325	#NAME?	0.000143	0.014084
TraesCS2A01G226600	0	23.9799	#NAME?	0.0001437	0.01414
TraesCS7A01G085600	0	14.0486	#NAME?	0.00014797	0.014546
TraesCS7A01G338500	340.253	168.811	1.0112	0.00014927	0.01466
TraesCS3D01G491800	16.4901	0.327747	5.6529	0.0001516	0.014859
TraesCS5D01G295000	51.7743	12.0121	2.1077	0.00015153	0.014859
Novel10058	3.50144	30.1353	-3.1054	0.00015245	0.014929
Novel01200	0.342594	30.9855	-6.4989	0.000153	0.014954
TraesCS1B01G274200	1.37038	27.8735	-4.3462	0.00015288	0.014954
Novel05437	194.927	86.1875	1.1774	0.00015351	0.014989
Novel08252	2.00656	124.188	-5.9517	0.00015416	0.015024
TraesCS1B01G018700	140.577	57.1821	1.2977	0.00015412	0.015024
Novel03175	33.7471	962.948	-4.8346	0.00015598	0.015186
Novel06397	72.0302	20.308	1.8266	0.00015632	0.015205
TraesCS6B01G346700	406.066	208.59	0.96105	0.00015653	0.015211
TraesCS1B01G315900	207.417	92.7953	1.1604	0.00015698	0.01524
TraesCSU01G040100	71.4644	164.508	-1.2029	0.00015782	0.015307
TraesCS6D01G245900	338.411	169.718	0.99564	0.00015887	0.015394
TraesCS5B01G382600	8719.5	4922.27	0.82492	0.0001596	0.01545
Novel10550	2.22906	49.3982	-4.47	0.00016088	0.015559
TraesCS7B01G316300	848.39	467.815	0.85879	0.00016136	0.015591
Novel09141	169.972	71.3253	1.2528	0.00016229	0.015665
TraesCS2B01G519900	4.65852	48.1371	-3.3692	0.00016257	0.015678
Novel02160	293.204	142.052	1.0455	0.00016301	0.0157
Novel02187	23.0701	1.608	3.8427	0.00016311	0.0157
TraesCS5B01G150300	566.525	302.056	0.90733	0.00016405	0.015775
TraesCS5A01G048400	211.601	98.268	1.1066	0.00016458	0.015811
TraesCS4A01G063800	13708	6891.6	0.99211	0.00016497	0.01582
TraesCS7B01G208600	938.439	319.125	1.5561	0.00016498	0.01582
TraesCS5B01G537800	0	14.272	#NAME?	0.00016667	0.015967
Novel01370	60.9	15.6906	1.9565	0.00017023	0.016292
Novel10311	0.342594	62.1316	-7.5027	0.00017091	0.016318
Novel13583	155.015	312.223	-1.0102	0.00017079	0.016318
TraesCS7B01G079500	45.9539	9.64114	2.2529	0.00017098	0.016318
TraesCS1D01G005500	0.364691	16.1943	-5.4727	0.00017115	0.016319
TraesCS1B01G055600	146.609	59.8557	1.2924	0.00017575	0.016742
TraesCSU01G061800	54.3491	13.2358	2.0378	0.00017773	0.016915
Novel02949	0.907685	19.9786	-4.4601	0.00017985	0.0171
Novel09240	98.4669	34.4775	1.514	0.00018217	0.017305
TraesCS5A01G349600	93.3697	32.1921	1.5362	0.00018235	0.017306
TraesCS7B01G134400	73.0327	21.6549	1.7538	0.00018258	0.017312
TraesCS5B01G548000	0	13.987	#NAME?	0.00018338	0.017355
TraesCS7D01G316800	1.34347	21.0832	-3.9721	0.00018335	0.017355
Novel07430	0	13.6407	#NAME?	0.00018754	0.017733
Novel12844	248.076	96.33	1.3647	0.00018953	0.017904
TraesCS6B01G161400	0.364691	16.4809	-5.498	0.00018995	0.017926
Novel14169	158.642	63.7778	1.3146	0.00019063	0.017974
TraesCS6A01G269000	286.938	136.569	1.0711	0.00019212	0.018081
TraesCS6A01G408300	1865.25	3157.79	-0.75954	0.00019206	0.018081
TraesCS3A01G047500	88.838	499.148	-2.4902	0.00019254	0.018087
TraesCS6B01G445800	0	13.8436	#NAME?	0.00019252	0.018087
Novel07684	0.271497	134.867	-8.9564	0.00019433	0.018238
TraesCS2A01G489500	480.733	254.155	0.91952	0.00019506	0.01829
Novel11969	0	13.7959	#NAME?	0.00019567	0.01833
TraesCS1D01G022000	1074.35	501.666	1.0987	0.00019683	0.018422
TraesCS7D01G175900	99.3284	32.5114	1.6113	0.0001983	0.018542
Novel01550	715.461	266.711	1.4236	0.00020061	0.018741
TraesCS6D01G164100	0.342594	16.2881	-5.5712	0.00020224	0.018876
Novel04930	5.459	96.3794	-4.142	0.0002046	0.019079
TraesCS2B01G618500	4.52441	32.7571	-2.856	0.00020517	0.019114
Novel02943	156.905	455.401	-1.5372	0.00020745	0.019254
TraesCS1A01G014600	0	16.6484	#NAME?	0.00020713	0.019254
TraesCS2A01G378200	121.59	247.314	-1.0243	0.00020762	0.019254
TraesCS4D01G206200	376.543	679.877	-0.85246	0.00020718	0.019254
TraesCS6B01G470800	743.326	1313.57	-0.82143	0.0002074	0.019254
Novel05481	0	33.9914	#NAME?	0.00020788	0.019261
TraesCS2A01G257900	0.636188	148.252	-7.8644	0.0002095	0.019375
TraesCS5D01G525300	478.774	256.804	0.89868	0.00020946	0.019375
TraesCS3A01G064600	28.2323	3.4737	3.0228	0.00021114	0.01951
TraesCS6A01G399500	32.0509	95.6874	-1.578	0.00021413	0.019767
Novel12741	546.785	222.697	1.2959	0.00021516	0.019845
TraesCS3D01G415400	767.878	1370.21	-0.83544	0.00021574	0.01988
TraesCS5B01G350000	83.4165	185.007	-1.1492	0.00021782	0.020054
Novel07055	0.614092	17.8262	-4.8594	0.000223	0.020512
Novel12381	1.72218	23.4338	-3.7663	0.00022426	0.020609
TraesCS7A01G021800	1.29928	59.593	-5.5194	0.00022622	0.02077
Novel13904	74.2043	22.1123	1.7467	0.0002277	0.020888
TraesCS2A01G450000	204.086	62.2983	1.7119	0.00022837	0.020911
TraesCS4B01G383100	47692.3	6211.92	2.9406	0.00022824	0.020911
Novel12615	42.5586	0.327747	7.0207	0.00022894	0.020945
Novel11539	241.746	114.656	1.0762	0.00022975	0.021
TraesCSU01G148100	15.1198	0	Inf	0.00023168	0.021157
Novel08270	0	13.277	#NAME?	0.00023413	0.021362
Novel02557	1.66397	24.1607	-3.86	0.00023645	0.021554
TraesCS4B01G240900	16039.2	9669.23	0.73013	0.00024127	0.021974
Novel09361	344.373	175.574	0.97189	0.00024228	0.022046
Novel09342	72.6628	22.7166	1.6775	0.00024401	0.022171
TraesCS1D01G431400	23.8371	79.3154	-1.7344	0.00024409	0.022171
Novel04970	2.07766	76.5385	-5.2032	0.0002477	0.022478
Novel00590	0	23.6298	#NAME?	0.00024859	0.022539
TraesCS6B01G440500	99.3963	890.649	-3.1636	0.00025	0.022647
Novel06368	49.2764	4.69936	3.3904	0.00025116	0.022732
TraesCS6D01G201900	2205.58	1307.62	0.75422	0.0002518	0.022769
TraesCS6D01G013000	16.8213	60.0808	-1.8366	0.00025267	0.022827
TraesCS6A01G002900	2.85124	25.6118	-3.1671	0.00025312	0.022848
Novel00211	0.364691	23.5903	-6.0154	0.00025943	0.023397
TraesCS5B01G098300	415.947	749.085	-0.84873	0.00026038	0.023461
Novel13441	16.3785	60.6856	-1.8895	0.00026703	0.024039
TraesCS2A01G265800	60.7401	17.0852	1.8299	0.00026984	0.024254
TraesCS4B01G015500	302.205	138.701	1.1235	0.00026989	0.024254
Novel14401	22.6332	74.1858	-1.7127	0.00027289	0.024501
Novel13435	77.7935	24.8061	1.649	0.00027516	0.024684
Novel12727	39.3716	7.02773	2.486	0.00027592	0.02473
TraesCS3D01G055400	424.853	767.135	-0.85252	0.00027995	0.025069
Novel13505	146.231	11.6315	3.6521	0.00028028	0.025077
TraesCSU01G153700	1.09407	19.0824	-4.1245	0.00028084	0.025104
TraesCS3D01G025300	8.10063	39.3666	-2.2809	0.00028197	0.025184
TraesCS2B01G489600	3770.26	2257.58	0.73989	0.00028296	0.02525
TraesCS6A01G015500	135.743	270.852	-0.99663	0.00029288	0.026111
Novel00870	0.978782	69.0652	-6.1408	0.00029314	0.026112
Novel09659	0	21.9726	#NAME?	0.00029442	0.026203
TraesCS1B01G143600	683.145	306.387	1.1568	0.00029522	0.026251
TraesCS4A01G489800	1.43667	20.0402	-3.8021	0.00029651	0.026343
Novel08087	0.707285	126.064	-7.4776	0.00029782	0.026436
TraesCS2B01G359300	1363.49	774.457	0.81605	0.0002995	0.026562
Novel12939	47.3145	9.89385	2.2577	0.00030047	0.026625
TraesCS6B01G384000	0	13.1062	#NAME?	0.000301	0.026649
TraesCS7D01G410700	9.9694	76.8913	-2.9472	0.0003025	0.026758
TraesCS3B01G067900	139.753	280.472	-1.005	0.0003028	0.026762
TraesCS2A01G560700	0	13.0789	#NAME?	0.00030383	0.026829
Novel14013	66.0857	18.8382	1.8107	0.00030606	0.027002
Novel11740	1.45876	80.8847	-5.793	0.0003084	0.027185
Novel02987	48.2585	0	Inf	0.00031141	0.027427
Novel12689	96.9206	255.949	-1.401	0.00031253	0.027484
Novel14360	5.58831	34.5326	-2.6275	0.00031287	0.027484
TraesCS6B01G469900	163.675	387.324	-1.2427	0.00031277	0.027484
Novel05961	0	22.1858	#NAME?	0.00031345	0.027511
TraesCS5B01G026000	36.954	104.507	-1.4998	0.00031399	0.027535
TraesCS5B01G237500	147.382	62.6654	1.2338	0.00031507	0.027606
TraesCS3B01G597800	2.50056	83.3015	-5.058	0.00031597	0.027661
Novel08960	65.1055	19.5073	1.7388	0.00031669	0.027699
Novel08863	14.1948	57.5938	-2.0206	0.00031736	0.027735
Novel12035	0.978782	46.5343	-5.5712	0.00031836	0.027798
TraesCS1D01G047600	45.7032	113.949	-1.318	0.00031963	0.027884
TraesCS1B01G237700	685.84	1184.94	-0.78887	0.00032078	0.027961
Novel09947	591.755	329.485	0.84479	0.00032194	0.02802
Novel12369	0	54.5728	#NAME?	0.00032201	0.02802
Novel07783	0	18.1711	#NAME?	0.00032548	0.028298
TraesCS7D01G143500	284.161	537.267	-0.91893	0.00032626	0.028342
TraesCS2B01G182800	18.9733	61.6361	-1.6998	0.00033365	0.028958
TraesCS2B01G016500	140.541	59.449	1.2413	0.00033397	0.028962
Novel01952	0	141.2	#NAME?	0.00033673	0.029156
Novel11746	0	45.9561	#NAME?	0.00033678	0.029156
TraesCS7D01G002300	18.3954	0.711805	4.6917	0.00033724	0.02917
Novel02828	90.8586	9.47565	3.2613	0.00033784	0.029197
TraesCS2B01G515500	299.616	543.42	-0.85895	0.00033871	0.029248
Novel07500	17.3639	60.7894	-1.8077	0.00034021	0.029352
Novel11427	54.7951	129.048	-1.2358	0.000341	0.029371
TraesCS6B01G110200	1105.78	585.251	0.91793	0.00034083	0.029371
TraesCS2B01G016700	90.1659	31.2516	1.5287	0.00034204	0.029422
TraesCS3D01G354900	24.0527	180.561	-2.9082	0.00034217	0.029422
Novel09218	1247.61	2084.18	-0.74032	0.00034291	0.02946
Novel10651	38.7531	7.45608	2.3778	0.00034406	0.029509
TraesCS7A01G074800	2.39335	46.1106	-4.268	0.00034407	0.029509
Novel08307	633.284	346.706	0.86914	0.0003447	0.029514
TraesCS6B01G260100	92.0646	459.318	-2.3188	0.00034469	0.029514
Novel01004	37.5997	6.54633	2.522	0.00034587	0.029589
TraesCS4D01G145600	104.341	26.8851	1.9564	0.00034917	0.029846
TraesCS3D01G045200	0.885589	18.6676	-4.3978	0.00035743	0.030526
Novel12975	542.416	300.328	0.85286	0.00035927	0.030658
Novel00720	39.5408	2.3471	4.0744	0.00036	0.030694
TraesCS6A01G373600	0	12.8655	#NAME?	0.0003604	0.030703
Novel12240	1.37038	111.646	-6.3482	0.00036295	0.030868
TraesCS3A01G300700	43.485	9.52507	2.1907	0.00036289	0.030868
Novel02959	0	27.5271	#NAME?	0.00036772	0.031196
TraesCS2B01G471900	14.4114	55.9074	-1.9558	0.00036771	0.031196
TraesCS2D01G407700	2951.58	1781	0.72879	0.00036736	0.031196
Novel10264	100.161	213.217	-1.09	0.00036968	0.031336
TraesCS1D01G317800	2.53667	48.3176	-4.2515	0.00037082	0.031407
TraesCS7A01G084800	787.802	1366.52	-0.7946	0.00037307	0.03157
TraesCS6B01G205100	2.98535	84.2408	-4.8185	0.00037379	0.031605
Novel08662	126.916	42.6371	1.5737	0.00037574	0.031743
Novel05457	289.089	144.2	1.0034	0.00037659	0.031789
TraesCS4B01G295700	0	12.7239	#NAME?	0.0003783	0.031907
Novel04708	145.415	63.8872	1.1866	0.00038408	0.032367
Novel06582	0	109.224	#NAME?	0.00038745	0.032624
Novel13146	61.5061	148.09	-1.2677	0.00039043	0.032848
Novel12536	41.9359	149.254	-1.8315	0.00039127	0.032891
TraesCS6A01G132700	14.782	0.327747	5.4951	0.00039286	0.032997
Novel12772	0.342594	41.197	-6.9099	0.00039351	0.033025
TraesCS6B01G452100	543.728	291.028	0.90173	0.00039942	0.033493
TraesCS3A01G113100	172.389	49.3576	1.8043	0.00040066	0.03357
Novel04306	1.22818	55.5782	-5.4999	0.00040255	0.0337
Novel12521	101.479	38.9636	1.381	0.00040325	0.033728
TraesCS1D01G086700	2622.45	1408.55	0.8967	0.00040355	0.033728
TraesCS7D01G341900	553.79	306.096	0.85536	0.00040677	0.033969
TraesCS5D01G265900	205.001	54.4754	1.912	0.0004114	0.034328
TraesCS1A01G316900	2433.24	1476.33	0.72086	0.00041959	0.034982
Novel02845	0	34.9183	#NAME?	0.00042072	0.035048
TraesCS7B01G017200	122.997	47.4067	1.3755	0.00042309	0.035217
TraesCSU01G067300	432.515	757.688	-0.80885	0.00042488	0.035336
Novel04659	124.632	50.7659	1.2957	0.00042536	0.035347
TraesCS6D01G308900	3.12273	25.8112	-3.0471	0.00042722	0.035473
Novel13761	0	43.0795	#NAME?	0.00042853	0.035524
TraesCS2B01G620700	2.61585	31.1239	-3.5727	0.00042851	0.035524
TraesCS2A01G217600	4.35685	40.222	-3.2066	0.00043326	0.035886
Novel11127	45.9101	119.325	-1.378	0.00043409	0.035897
Novel12332	177.833	83.3636	1.093	0.00043399	0.035897
Novel04382	17.9559	61.0404	-1.7653	0.0004347	0.035918
Novel03955	2.09976	57.5275	-4.776	0.00043948	0.036283
TraesCS5A01G241300	0	88.1448	#NAME?	0.00043985	0.036284
TraesCS1A01G277800	0.614092	16.65	-4.7609	0.00044098	0.036348
TraesCS7B01G042500	187.037	25.9756	2.8481	0.00044266	0.036457
TraesCS1B01G021000	1337.6	800.659	0.74039	0.00044461	0.036588
TraesCS6B01G273000	1228.91	96.1371	3.6761	0.00044638	0.036704
TraesCS4A01G225100	11830.4	4711.28	1.3283	0.00044848	0.036816
TraesCS7B01G288100	728.963	391.883	0.89542	0.00044818	0.036816
TraesCS6B01G473000	1073.96	1789.61	-0.73671	0.00044895	0.036825
Novel12645	846.521	345.412	1.2932	0.00045264	0.037098
TraesCS2B01G514900	0	38.6791	#NAME?	0.0004543	0.037205
Novel11056	0	23.5823	#NAME?	0.00045546	0.037269
TraesCS4B01G022300	92.4985	197.913	-1.0974	0.00045775	0.037426
TraesCS3A01G017200	1.36557	19.342	-3.8242	0.00045956	0.037544
Novel13036	184.889	84.4688	1.1302	0.00046499	0.037957
TraesCS5A01G309800	154.888	42.8234	1.8548	0.00047141	0.038451
TraesCS2B01G292600	52.3854	125.384	-1.2591	0.00047933	0.039065
Novel12558	38.8648	1.01054	5.2653	0.00048264	0.039303
Novel00915	1.02778	64.2381	-5.9658	0.00048339	0.039333
Novel07460	70.1837	14.6323	2.262	0.00049215	0.039982
Novel13848	58.4986	16.0578	1.8651	0.00049196	0.039982
TraesCS4B01G390200	855.604	385.827	1.149	0.00049644	0.040298
TraesCS4B01G359600	22.1974	72.757	-1.7127	0.00049832	0.040386
TraesCS7B01G254000	2821.52	635.397	2.1507	0.00049825	0.040386
TraesCS4A01G494700	1418.73	2424.56	-0.77313	0.00050299	0.040732
TraesCS1A01G009600	41.4493	9.20572	2.1707	0.00050495	0.040858
TraesCS2D01G026900	79.5843	16.3394	2.2841	0.00050576	0.040891
Novel02104	21.0705	87.3415	-2.0514	0.00050765	0.040979
Novel12401	0.364691	64.0998	-7.4575	0.00050753	0.040979
TraesCS3D01G448700	161.044	65.567	1.2964	0.00051109	0.041191
TraesCS4A01G103900	1.29928	82.4244	-5.9873	0.00051098	0.041191
Novel13022	5.1293	157.082	-4.9366	0.00051212	0.041241
TraesCS7A01G159200	583.217	993.621	-0.76866	0.00051272	0.041256
Novel12302	122.258	51.2865	1.2533	0.00051815	0.041639
TraesCS1A01G360100	1096.06	553.902	0.98463	0.0005183	0.041639
TraesCS2D01G563900	12.9315	47.7001	-1.8831	0.00052049	0.041782
Novel11237	0	12.06	#NAME?	0.0005245	0.042071
Novel03159	0	19.8881	#NAME?	0.0005369	0.043032
Novel12105	1.09407	20.8885	-4.2549	0.00054364	0.043537
TraesCS1D01G320300	2954.96	4745.11	-0.6833	0.00055013	0.043999
TraesCS5A01G192200	76.3069	9.47565	3.0095	0.00055027	0.043999
Novel08091	8.06565	62.121	-2.9452	0.00056272	0.044959
TraesCS2B01G245900	1367.73	822.459	0.73377	0.00056726	0.045251
TraesCS3B01G472800	1961.94	1191.65	0.71932	0.00056707	0.045251
TraesCS5D01G067700	300.516	532.565	-0.82552	0.00057025	0.045454
TraesCS1B01G109100	153.329	68.8258	1.1556	0.00057231	0.045582
Novel11456	2.84315	25.8133	-3.1826	0.00057342	0.045634
TraesCSU01G178900	0.707285	16.2539	-4.5223	0.00057541	0.045757
Novel13261	328.909	174.543	0.91411	0.00058461	0.046452
TraesCS7B01G305500	26.7887	130.885	-2.2886	0.00058832	0.04671
TraesCS6A01G077600	17.845	0.983241	4.1818	0.00058987	0.046797
Novel02710	43.6603	0.327747	7.0576	0.00059385	0.047076
TraesCS7B01G318500	0.814492	38.4684	-5.5616	0.00060057	0.047572
Novel12714	266.902	122.447	1.1242	0.00060541	0.047917
TraesCS2D01G033200	69.2598	23.1349	1.5819	0.00060644	0.047961
TraesCS2B01G256000	0.364691	15.4637	-5.4061	0.0006091	0.048134
TraesCS6B01G325200	97.4242	197.108	-1.0166	0.00062403	0.049276
TraesCS2B01G085000	166.693	432.31	-1.3749	0.00063104	0.049791
