# Supplementary material for: Proteome and transcriptome analyses of wheat near isogenic lines identifies key proteins and genes of wheat bread quality
Source: Sci Rep. 2021 May 11;11:9978. doi: 10.1038/s41598-021-89140-4 (PMC8113351; doi:10.1038/s41598-021-89140-4)
Supplement: Supplementary file 2 — Supplementary Information 2. [file 41598_2021_89140_MOESM2_ESM.xlsx]

## Sheet: Sheet1
Proteome and transcriptome analyses of wheat near isogenic lines identifies key proteins and genes of wheat bread quality
Liangjie Lv, Aiju Zhao, Yelun Zhang, Hui Li* and Xiyong Chen*
Accession	Description	Ratio.S723_S1010	Ratio_base2.S723_S1010	pValue.S723_S1010	Sig(S723_S1010)
TraesCS7B01G232300.1	TraesCS7B01G232300.1	20.0372	4.32461	0.024948	1
TraesCS4A01G178700.1	TraesCS4A01G178700.1	8.26308	3.04668	0.000604	1
TraesCS1A01G164200.6;TraesCS1B01G181000.4;TraesCS1A01G164200.5;TraesCS1D01G161200.1;TraesCS1B01G181000.2;TraesCS1A01G164200.2;TraesCS1A01G164200.1;TraesCS1D01G161200.3;TraesCS1B01G181000.3;TraesCS1A01G164200.3;TraesCS1B01G181000.1;TraesCS1D01G161200.2;TraesCS1A01G164200.4	TraesCS1A01G164200.6;TraesCS1B01G181000.4;TraesCS1A01G164200.5;TraesCS1D01G161200.1;TraesCS1B01G181000.2;TraesCS1A01G164200.2;TraesCS1A01G164200.1;TraesCS1D01G161200.3;TraesCS1B01G181000.3;TraesCS1A01G164200.3;TraesCS1B01G181000.1;TraesCS1D01G161200.2;TraesCS1A01G164200.4	4.78681	2.25906	0.000934	1
TraesCS4D01G296600.1;TraesCS4A01G007200.1	TraesCS4D01G296600.1;TraesCS4A01G007200.1	3.9382	1.97754	0.04503	1
TraesCS7D01G146400.1;TraesCS7A01G145100.4;TraesCS7B01G047300.3;TraesCS7A01G145100.5;TraesCS7A01G145100.2;TraesCS7B01G047300.1;TraesCS7A01G145100.3;TraesCS7A01G145100.1;TraesCS7B01G047300.2;TraesCS7D01G146400.3;TraesCS7D01G146400.2;TraesCS7B01G047300.4;TraesCS7A01G145100.6;TraesCS5D01G074400.7;TraesCS5B01G069200.2;TraesCS5D01G074400.6;TraesCS5A01G063200.7;TraesCS5B01G069200.3;TraesCS5D01G074400.5;…	TraesCS7D01G146400.1;TraesCS7A01G145100.4;TraesCS7B01G047300.3;TraesCS7A01G145100.5;TraesCS7A01G145100.2;TraesCS7B01G047300.1;TraesCS7A01G145100.3;TraesCS7A01G145100.1;TraesCS7B01G047300.2;TraesCS7D01G146400.3;TraesCS7D01G146400.2;TraesCS7B01G047300.4;TraesCS7A01G145100.6	3.77736	1.91738	0.002602	1
TraesCS3B01G141200.1	TraesCS3B01G141200.1	3.60103	1.84841	0.001286	1
TraesCS7D01G464800.1;TraesCS7B01G378900.1;TraesCS7A01G477300.1	TraesCS7D01G464800.1;TraesCS7B01G378900.1;TraesCS7A01G477300.1	3.16151	1.66061	0.0033	1
TraesCS4D01G140800.1;TraesCS4B01G142400.2;TraesCS4B01G142400.1;TraesCS4A01G175100.1	TraesCS4D01G140800.1;TraesCS4B01G142400.2;TraesCS4B01G142400.1;TraesCS4A01G175100.1	2.98329	1.57691	0.015045	1
TraesCS7D01G412100.1;TraesCS7B01G319900.2;TraesCS7B01G319900.1;TraesCS7A01G419300.1	TraesCS7D01G412100.1;TraesCS7B01G319900.2;TraesCS7B01G319900.1;TraesCS7A01G419300.1	2.74373	1.45614	0.020128	1
TraesCS1D01G088800.1;TraesCS1B01G106400.2;TraesCS1D01G088800.2;TraesCS1B01G106400.1;TraesCS1A01G087500.2;TraesCS1A01G087500.1	TraesCS1D01G088800.1;TraesCS1B01G106400.2;TraesCS1D01G088800.2;TraesCS1B01G106400.1;TraesCS1A01G087500.2	2.61732	1.38809	0.016768	1
TraesCS7D01G068700.2;TraesCS7D01G068700.1	TraesCS7D01G068700.2;TraesCS7D01G068700.1	2.6055	1.38156	0.01699	1
TraesCS5D01G064100.1;TraesCS5A01G052700.1;TraesCS5B01G064000.2;TraesCS5D01G064000.3;TraesCS5D01G064000.2;TraesCS5B01G064100.2;TraesCS5D01G064000.1;TraesCS5B01G064100.1;TraesCS5A01G052600.1;TraesCS5B01G064000.1	TraesCS5D01G064100.1;TraesCS5A01G052700.1;TraesCS5B01G064000.2;TraesCS5D01G064000.3;TraesCS5D01G064000.2;TraesCS5B01G064100.2;TraesCS5D01G064000.1;TraesCS5B01G064100.1;TraesCS5A01G052600.1;TraesCS5B01G064000.1	2.56137	1.35691	0.004487	1
TraesCS3D01G119800.1	TraesCS3D01G119800.1	2.41584	1.27253	0.023627	1
TraesCS1B01G374200.1	TraesCS1B01G374200.1	2.40989	1.26897	0.009921	1
TraesCS1B01G316400.1;TraesCS1A01G305700.1;TraesCS1D01G305400.1	TraesCS1B01G316400.1;TraesCS1A01G305700.1;TraesCS1D01G305400.1	2.39429	1.2596	0.041103	1
TraesCS2B01G161700.1	TraesCS2B01G161700.1	2.39419	1.25954	0.045325	1
TraesCS5D01G136900.1;TraesCS5A01G129400.1;TraesCS5D01G136900.2;TraesCS5B01G128000.1;TraesCS5B01G128000.2	TraesCS5D01G136900.1;TraesCS5A01G129400.1;TraesCS5D01G136900.2;TraesCS5B01G128000.1;TraesCS5B01G128000.2	2.28176	1.19014	0.018593	1
TraesCS7D01G277900.1;TraesCS7B01G175500.1;TraesCS7A01G278100.1;TraesCS3D01G451000.1;TraesCS3A01G458200.1	TraesCS7D01G277900.1;TraesCS7B01G175500.1;TraesCS7A01G278100.1;TraesCS3D01G451000.1;TraesCS3A01G458200.1	2.2731	1.18466	0.026805	1
TraesCS2B01G248200.1	TraesCS2B01G248200.1	2.26739	1.18104	0.049278	1
TraesCS4A01G112600.2;TraesCS4A01G112600.1;TraesCS4D01G192600.2;TraesCS4B01G191500.1;TraesCS4D01G192700.1	TraesCS4A01G112600.2;TraesCS4A01G112600.1;TraesCS4D01G192600.2;TraesCS4B01G191500.1;TraesCS4D01G192700.1	2.26151	1.17729	0.021338	1
TraesCS7D01G270300.2;TraesCS7D01G270300.1;TraesCS7B01G168000.3;TraesCS7B01G168000.1;TraesCS7A01G269800.1;TraesCS7B01G168000.2	TraesCS7D01G270300.2;TraesCS7D01G270300.1;TraesCS7B01G168000.3;TraesCS7B01G168000.1;TraesCS7A01G269800.1;TraesCS7B01G168000.2	2.25468	1.17292	0.028182	1
TraesCS3D01G194400.1;TraesCS3B01G219800.1;TraesCS3A01G191800.1	TraesCS3D01G194400.1;TraesCS3B01G219800.1;TraesCS3A01G191800.1	2.20147	1.13847	0.01597	1
TraesCS7D01G301900.3;TraesCS7B01G205500.1;TraesCS7A01G305100.1;TraesCS7D01G301900.2;TraesCS7D01G301900.1	TraesCS7D01G301900.3;TraesCS7B01G205500.1;TraesCS7A01G305100.1;TraesCS7D01G301900.2;TraesCS7D01G301900.1	2.19837	1.13643	0.031593	1
TraesCS6A01G046300.3;TraesCS6A01G046300.4;TraesCS6D01G053400.2;TraesCS6B01G062400.2;TraesCS6B01G062400.3;TraesCS6B01G062400.1;TraesCS6A01G046300.1;TraesCS6A01G046300.2;TraesCS6D01G053400.1	TraesCS6A01G046300.3;TraesCS6A01G046300.4;TraesCS6D01G053400.2;TraesCS6B01G062400.2;TraesCS6B01G062400.3;TraesCS6B01G062400.1;TraesCS6A01G046300.1;TraesCS6A01G046300.2;TraesCS6D01G053400.1	2.09857	1.0694	0.046595	1
TraesCS3B01G255800.1;TraesCS3D01G226500.2;TraesCS3B01G255800.3;TraesCS3A01G228800.2;TraesCS3B01G255800.4;TraesCS3A01G228800.3;TraesCS3D01G226500.1;TraesCS3B01G255800.2;TraesCS3A01G228800.1	TraesCS3B01G255800.1;TraesCS3D01G226500.2;TraesCS3B01G255800.3;TraesCS3A01G228800.2;TraesCS3B01G255800.4;TraesCS3A01G228800.3;TraesCS3D01G226500.1;TraesCS3B01G255800.2;TraesCS3A01G228800.1	2.06368	1.04522	0.008441	1
TraesCSU01G095600.1;TraesCS7B01G016800.1;TraesCS7D01G116700.1;TraesCSU01G093300.1	TraesCSU01G095600.1;TraesCS7B01G016800.1;TraesCS7D01G116700.1;TraesCSU01G093300.1	2.0295	1.02113	0.041844	1
TraesCS6B01G162100.1;TraesCS6B01G162100.2;TraesCS6A01G133900.1;TraesCS6D01G123200.1	TraesCS6B01G162100.1;TraesCS6B01G162100.2;TraesCS6A01G133900.1;TraesCS6D01G123200.1	1.99909	0.999341	0.012093	1
TraesCS6B01G384500.1;TraesCS6D01G334000.2;TraesCS6A01G351300.1;TraesCS6D01G334000.1	TraesCS6B01G384500.1;TraesCS6D01G334000.2;TraesCS6A01G351300.1;TraesCS6D01G334000.1	1.99357	0.995352	0.031354	1
TraesCS7A01G549800.2;TraesCS7A01G549800.1	TraesCS7A01G549800.2;TraesCS7A01G549800.1	1.94915	0.962844	0.008879	1
TraesCS2D01G529400.3;TraesCS2D01G529400.4;TraesCS2A01G526700.2;TraesCS2D01G529400.2;TraesCS2B01G557000.1;TraesCS2D01G529400.1;TraesCS2B01G557000.2;TraesCS2A01G526700.1	TraesCS2D01G529400.3;TraesCS2D01G529400.4;TraesCS2A01G526700.2;TraesCS2D01G529400.2;TraesCS2B01G557000.1;TraesCS2D01G529400.1;TraesCS2B01G557000.2;TraesCS2A01G526700.1	1.94133	0.957043	0.033272	1
TraesCS5B01G105200.1;TraesCS5A01G100100.1;TraesCS5D01G112600.2;TraesCS5B01G105200.2;TraesCS5A01G100100.2;TraesCS5D01G112600.1;TraesCS5B01G105200.3;TraesCS5A01G100100.3	TraesCS5B01G105200.1;TraesCS5A01G100100.1;TraesCS5D01G112600.2;TraesCS5B01G105200.2;TraesCS5A01G100100.2;TraesCS5D01G112600.1;TraesCS5B01G105200.3;TraesCS5A01G100100.3	1.92965	0.948341	0.016517	1
TraesCS3B01G217900.1	TraesCS3B01G217900.1	1.92573	0.945402	0.002101	1
TraesCS2A01G284500.1;TraesCS2B01G301600.1;TraesCS2B01G301600.2	TraesCS2A01G284500.1;TraesCS2B01G301600.1;TraesCS2B01G301600.2	1.91991	0.941042	0.003813	1
TraesCS1A01G178300.1	TraesCS1A01G178300.1	1.91446	0.936939	0.008127	1
TraesCS5D01G117900.1;TraesCS5A01G116100.1;TraesCS5B01G115500.1	TraesCS5D01G117900.1;TraesCS5A01G116100.1;TraesCS5B01G115500.1	1.90249	0.92789	0.041051	1
TraesCS5D01G202900.1;TraesCS5B01G195500.1;TraesCS5A01G188100.1;REV__TraesCS1A01G402100.2;REV__TraesCS1D01G409700.1;REV__TraesCS1A01G402100.1	TraesCS5D01G202900.1;TraesCS5B01G195500.1;TraesCS5A01G188100.1	1.8777	0.90897	0.002467	1
TraesCS1D01G395700.1;TraesCS1B01G415200.1;TraesCS1A01G387700.1;TraesCS1D01G395700.2	TraesCS1D01G395700.1;TraesCS1B01G415200.1;TraesCS1A01G387700.1;TraesCS1D01G395700.2	1.87679	0.908265	0.011721	1
TraesCS2D01G293900.3;TraesCS2B01G312400.1;TraesCS2D01G293900.2;TraesCS2B01G312400.2;TraesCS2A01G296000.2;TraesCS2A01G296000.1;TraesCS2D01G293900.1	TraesCS2D01G293900.3;TraesCS2B01G312400.1;TraesCS2D01G293900.2;TraesCS2B01G312400.2;TraesCS2A01G296000.2;TraesCS2A01G296000.1;TraesCS2D01G293900.1	1.85295	0.889826	0.048117	1
TraesCS4A01G052500.1;TraesCS4D01G251800.1;TraesCS4B01G251800.1;TraesCS4B01G251800.2	TraesCS4A01G052500.1;TraesCS4D01G251800.1;TraesCS4B01G251800.1;TraesCS4B01G251800.2	1.81684	0.861431	0.040733	1
TraesCS4D01G299000.1;TraesCS4B01G300100.1;TraesCS4B01G300100.2;TraesCS4A01G004900.1;TraesCS4D01G299000.2	TraesCS4D01G299000.1;TraesCS4B01G300100.1;TraesCS4B01G300100.2;TraesCS4A01G004900.1;TraesCS4D01G299000.2	1.80819	0.854544	0.028646	1
TraesCS7A01G243900.2;TraesCS7A01G243900.1;TraesCS7A01G243900.3	TraesCS7A01G243900.2;TraesCS7A01G243900.1;TraesCS7A01G243900.3	1.78991	0.839889	0.039028	1
TraesCS1B01G423200.1	TraesCS1B01G423200.1	1.78643	0.837082	0.008143	1
TraesCS6B01G343300.2;TraesCS6B01G343300.1;TraesCS6A01G313400.2;TraesCS6D01G292700.1;TraesCS6A01G313400.1	TraesCS6B01G343300.2;TraesCS6B01G343300.1;TraesCS6A01G313400.2;TraesCS6D01G292700.1;TraesCS6A01G313400.1	1.77355	0.826644	0.014616	1
TraesCS7A01G365900.1;TraesCS7B01G261600.1;TraesCS7D01G356600.1;TraesCS7D01G356600.2	TraesCS7A01G365900.1;TraesCS7B01G261600.1;TraesCS7D01G356600.1;TraesCS7D01G356600.2	1.77243	0.825726	0.039219	1
TraesCS1A01G340100.1	TraesCS1A01G340100.1	1.77098	0.82455	0.01572	1
TraesCS5D01G102900.1;TraesCS5A01G090800.1;TraesCS5A01G090800.2;TraesCS5B01G097100.1;TraesCS5B01G097100.2	TraesCS5D01G102900.1;TraesCS5A01G090800.1;TraesCS5A01G090800.2;TraesCS5B01G097100.1;TraesCS5B01G097100.2	1.77047	0.824131	0.033483	1
TraesCS4B01G131200.2;TraesCS4B01G131200.1;TraesCS4A01G187400.1;TraesCS4D01G126000.1	TraesCS4B01G131200.2;TraesCS4B01G131200.1;TraesCS4A01G187400.1;TraesCS4D01G126000.1	1.76341	0.818366	0.002672	1
TraesCS1A01G093900.1;TraesCS1B01G122000.1;TraesCS1A01G093900.2;TraesCS1A01G093900.5;TraesCS1D01G102500.2;TraesCS1A01G093900.4;TraesCS1D01G102500.1;TraesCS1B01G122000.2;TraesCS1A01G093900.3;TraesCS1D01G102500.3;TraesCS1B01G122000.3;TraesCS1B01G122000.4	TraesCS1A01G093900.1;TraesCS1B01G122000.1;TraesCS1A01G093900.2;TraesCS1A01G093900.5;TraesCS1D01G102500.2;TraesCS1A01G093900.4;TraesCS1D01G102500.1;TraesCS1B01G122000.2;TraesCS1A01G093900.3;TraesCS1D01G102500.3;TraesCS1B01G122000.3;TraesCS1B01G122000.4	1.76094	0.816343	0.034647	1
TraesCS1D01G152300.1;TraesCS1B01G171200.1;TraesCS1A01G153900.1	TraesCS1D01G152300.1;TraesCS1B01G171200.1;TraesCS1A01G153900.1	1.74945	0.806906	0.007898	1
TraesCS6A01G111700.1	TraesCS6A01G111700.1	1.73577	0.795577	0.01308	1
TraesCS5D01G117600.1	TraesCS5D01G117600.1	1.73286	0.793152	0.007817	1
TraesCS1A01G279000.2;TraesCS1B01G288000.2;TraesCS1D01G278300.4;TraesCS1D01G278300.3;TraesCS1B01G288000.3;TraesCS1D01G278300.2;TraesCS1B01G288000.1;TraesCS1A01G279000.3;TraesCS1A01G279000.1	TraesCS1A01G279000.2;TraesCS1B01G288000.2;TraesCS1D01G278300.4;TraesCS1D01G278300.3;TraesCS1B01G288000.3;TraesCS1D01G278300.2;TraesCS1B01G288000.1;TraesCS1A01G279000.3;TraesCS1A01G279000.1	1.72161	0.783762	0.037539	1
TraesCS1D01G410800.1;TraesCS1A01G402800.1;TraesCS1B01G432200.1	TraesCS1D01G410800.1;TraesCS1A01G402800.1;TraesCS1B01G432200.1	1.72095	0.783206	0.021789	1
TraesCS5A01G513600.1;TraesCS4B01G344700.2;TraesCS4B01G344700.1	TraesCS5A01G513600.1;TraesCS4B01G344700.2;TraesCS4B01G344700.1	1.70327	0.768305	0.021812	1
TraesCS2A01G322400.1;TraesCS2A01G322400.2;TraesCS2D01G340700.1;TraesCS2B01G360400.2;TraesCS2D01G340700.2;TraesCS2B01G360400.1	TraesCS2A01G322400.1;TraesCS2A01G322400.2;TraesCS2D01G340700.1;TraesCS2B01G360400.2;TraesCS2D01G340700.2;TraesCS2B01G360400.1	1.69702	0.763002	0.018199	1
TraesCS6D01G122400.1	TraesCS6D01G122400.1	1.69653	0.762589	0.027193	1
TraesCS5D01G174000.1;TraesCS5B01G166400.1;TraesCS5A01G169600.1;TraesCS4D01G108300.1;TraesCS4B01G110600.1;TraesCS5D01G129800.1;TraesCS5B01G118000.1;TraesCS5A01G117700.1;TraesCS4A01G207000.1	TraesCS5D01G174000.1;TraesCS5B01G166400.1;TraesCS5A01G169600.1	1.69142	0.758239	0.00238	1
TraesCS5B01G100400.1;TraesCS5A01G094300.1;TraesCS5D01G106600.1	TraesCS5B01G100400.1;TraesCS5A01G094300.1;TraesCS5D01G106600.1	1.68829	0.755563	0.012925	1
TraesCS7D01G376800.2;TraesCS7D01G376800.1;TraesCS7A01G380300.1	TraesCS7D01G376800.2;TraesCS7D01G376800.1;TraesCS7A01G380300.1	1.67565	0.74472	0.039778	1
TraesCS3B01G373000.1	TraesCS3B01G373000.1	1.66868	0.738711	0.044694	1
TraesCS3B01G337400.1	TraesCS3B01G337400.1	1.66007	0.731241	0.001704	1
TraesCS7A01G409800.2;TraesCS7A01G409800.4;TraesCS7A01G409800.1;TraesCS3D01G195700.1;TraesCS3B01G221800.1;TraesCS3A01G193900.1;TraesCS3B01G221800.2;TraesCS7B01G309200.1;TraesCS7D01G403000.3;TraesCS7A01G409800.3;TraesCS7D01G403000.1;TraesCS7D01G403000.2	TraesCS7A01G409800.2;TraesCS7A01G409800.4;TraesCS7A01G409800.1;TraesCS3D01G195700.1;TraesCS3B01G221800.1;TraesCS3A01G193900.1;TraesCS3B01G221800.2;TraesCS7B01G309200.1;TraesCS7D01G403000.3;TraesCS7A01G409800.3;TraesCS7D01G403000.1;TraesCS7D01G403000.2	1.65769	0.729178	0.010121	1
TraesCS5B01G376900.1;TraesCS5A01G375000.1	TraesCS5B01G376900.1;TraesCS5A01G375000.1	1.65472	0.726588	0.011009	1
TraesCS5D01G217600.1;TraesCS5B01G209400.1;TraesCS5A01G214400.1;TraesCS6A01G321500.2;TraesCS6D01G301200.2;TraesCS6D01G301200.1;TraesCS6A01G321500.1;TraesCS6B01G352300.1	TraesCS5D01G217600.1;TraesCS5B01G209400.1;TraesCS5A01G214400.1;TraesCS6A01G321500.2;TraesCS6D01G301200.2;TraesCS6D01G301200.1;TraesCS6A01G321500.1;TraesCS6B01G352300.1	1.64775	0.720498	0.025596	1
TraesCS2B01G486000.1;TraesCS2B01G486000.2;TraesCS2B01G486000.3;TraesCS2B01G486000.4;TraesCS2A01G464300.2;TraesCS2A01G464300.1;TraesCS2A01G464300.4;TraesCS2A01G464300.3;TraesCS2D01G465200.2;TraesCS2D01G465200.1	TraesCS2B01G486000.1;TraesCS2B01G486000.2;TraesCS2B01G486000.3;TraesCS2B01G486000.4;TraesCS2A01G464300.2;TraesCS2A01G464300.1;TraesCS2A01G464300.4;TraesCS2A01G464300.3;TraesCS2D01G465200.2;TraesCS2D01G465200.1	1.64647	0.71938	0.002345	1
TraesCS5B01G022800.4	TraesCS5B01G022800.4	1.63207	0.706706	0.038994	1
TraesCS7B01G282300.1	TraesCS7B01G282300.1	1.63112	0.705865	0.038666	1
TraesCS7D01G010200.2;TraesCS7D01G010200.1;TraesCS4A01G484700.1;TraesCS7A01G010300.1	TraesCS7D01G010200.2;TraesCS7D01G010200.1;TraesCS4A01G484700.1;TraesCS7A01G010300.1	1.62135	0.697196	0.034981	1
TraesCS4B01G244500.3;TraesCS4B01G244500.1;TraesCS4A01G066900.2;TraesCS4D01G244900.1;TraesCS4D01G244900.2;TraesCS4B01G244500.2;TraesCS4A01G066900.1	TraesCS4B01G244500.3;TraesCS4B01G244500.1;TraesCS4A01G066900.2;TraesCS4D01G244900.1;TraesCS4D01G244900.2;TraesCS4B01G244500.2;TraesCS4A01G066900.1	1.61641	0.692792	0.008999	1
TraesCS7B01G179500.2;TraesCS7B01G179500.1;TraesCS7A01G281900.1	TraesCS7B01G179500.2;TraesCS7B01G179500.1;TraesCS7A01G281900.1	1.60841	0.685639	0.036726	1
TraesCS7A01G549100.1;TraesCS7A01G549100.4;TraesCS7A01G549100.3;TraesCS7A01G549100.2;TraesCS7A01G549100.5	TraesCS7A01G549100.1;TraesCS7A01G549100.4;TraesCS7A01G549100.3;TraesCS7A01G549100.2;TraesCS7A01G549100.5	1.60137	0.679308	0.027584	1
TraesCS4D01G202200.3;TraesCS4B01G201500.3;TraesCS4A01G103000.1;TraesCS4D01G202200.1;TraesCS4B01G201500.1;TraesCS4D01G202200.2;TraesCS4B01G201500.2;TraesCS4A01G103000.2	TraesCS4D01G202200.3;TraesCS4B01G201500.3;TraesCS4A01G103000.1;TraesCS4D01G202200.1;TraesCS4B01G201500.1;TraesCS4D01G202200.2;TraesCS4B01G201500.2;TraesCS4A01G103000.2	1.59433	0.672949	0.019791	1
TraesCS7D01G260500.1;TraesCS7B01G157300.1;TraesCS7A01G259500.1	TraesCS7D01G260500.1;TraesCS7B01G157300.1;TraesCS7A01G259500.1	1.59323	0.671951	0.001617	1
TraesCS2D01G237400.1;TraesCS2B01G259100.1;TraesCS2A01G234200.1;TraesCS2D01G237400.2;TraesCS2B01G259100.2;TraesCS2A01G234200.2	TraesCS2D01G237400.1;TraesCS2B01G259100.1;TraesCS2A01G234200.1;TraesCS2D01G237400.2;TraesCS2B01G259100.2;TraesCS2A01G234200.2	1.59297	0.671717	0.045186	1
TraesCS1A01G361400.1;TraesCS1B01G378000.1;TraesCS1D01G365800.1	TraesCS1A01G361400.1;TraesCS1B01G378000.1;TraesCS1D01G365800.1	1.5754	0.655719	0.000284	1
TraesCS4B01G172700.1	TraesCS4B01G172700.1	1.56442	0.64563	0.047415	1
TraesCS4B01G047300.1;TraesCS4D01G047300.1	TraesCS4B01G047300.1;TraesCS4D01G047300.1	1.56196	0.643358	0.015574	1
TraesCS6D01G005200.1	TraesCS6D01G005200.1	1.5559	0.63775	0.007577	1
TraesCS1D01G451300.1;TraesCS3D01G204400.1;TraesCS3B01G224400.1;TraesCS3A01G200100.2;TraesCS1B01G477500.1;TraesCS1A01G443400.1;TraesCS3A01G200100.1	TraesCS1D01G451300.1;TraesCS3D01G204400.1;TraesCS3B01G224400.1;TraesCS3A01G200100.2;TraesCS1B01G477500.1;TraesCS1A01G443400.1;TraesCS3A01G200100.1	1.55433	0.636294	0.01631	1
TraesCS2D01G546500.2;TraesCS2D01G546500.1;TraesCS2A01G545600.3;TraesCS2D01G546500.3;TraesCS2B01G576100.2;TraesCS2B01G576100.1;TraesCS2B01G576100.3;TraesCS1A01G052100.1	TraesCS2D01G546500.2;TraesCS2D01G546500.1;TraesCS2A01G545600.3;TraesCS2D01G546500.3;TraesCS2B01G576100.2;TraesCS2B01G576100.1;TraesCS2B01G576100.3	1.5532	0.635242	0.040066	1
TraesCS2A01G132900.3;TraesCS2A01G132900.4;TraesCS2A01G132900.1;TraesCS2A01G132900.6;TraesCS2D01G135000.3;TraesCS2A01G132900.2;TraesCS2D01G135000.4;TraesCS2D01G135000.1;TraesCS2D01G135000.7;TraesCS2D01G135000.5;TraesCS2D01G135000.6;TraesCS2A01G132900.5;TraesCS2D01G135000.2;TraesCS2B01G156400.2;TraesCS2B01G156400.1	TraesCS2A01G132900.3;TraesCS2A01G132900.4;TraesCS2A01G132900.1;TraesCS2A01G132900.6;TraesCS2D01G135000.3;TraesCS2A01G132900.2;TraesCS2D01G135000.4;TraesCS2D01G135000.1;TraesCS2D01G135000.7;TraesCS2D01G135000.5;TraesCS2D01G135000.6;TraesCS2A01G132900.5;TraesCS2D01G135000.2;TraesCS2B01G156400.2;TraesCS2B01G156400.1	1.55139	0.633558	0.025506	1
TraesCS3D01G135500.1;TraesCS3B01G152900.1;TraesCS3A01G309900.1;TraesCS3D01G135500.2;TraesCS3A01G309900.2	TraesCS3D01G135500.1;TraesCS3B01G152900.1;TraesCS3A01G309900.1;TraesCS3D01G135500.2;TraesCS3A01G309900.2	1.54056	0.623458	0.017447	1
TraesCS3D01G130900.1;TraesCS3B01G149100.1;TraesCS1D01G116700.1;TraesCS1B01G135200.2;TraesCS1A01G115300.1;TraesCS1B01G135200.1	TraesCS3D01G130900.1;TraesCS3B01G149100.1	1.54011	0.623038	0.011113	1
TraesCS1D01G101300.1	TraesCS1D01G101300.1	1.53767	0.620751	0.025932	1
TraesCS2A01G159300.1;TraesCS2D01G166600.1;TraesCS2B01G184900.1	TraesCS2A01G159300.1;TraesCS2D01G166600.1;TraesCS2B01G184900.1	1.5331	0.616455	0.012956	1
TraesCS4A01G073800.1	TraesCS4A01G073800.1	1.53265	0.61603	0.022302	1
TraesCS2A01G123800.2;TraesCS2A01G123800.1	TraesCS2A01G123800.2;TraesCS2A01G123800.1	1.52839	0.612015	0.047002	1
TraesCS3D01G259800.1;TraesCS3B01G292900.1	TraesCS3D01G259800.1;TraesCS3B01G292900.1	1.51498	0.599302	0.036866	1
TraesCS3B01G240900.1;TraesCS3B01G240900.2;TraesCS3D01G213100.1;TraesCS3A01G210300.1;TraesCS3D01G213100.2;TraesCS3A01G210300.2	TraesCS3B01G240900.1;TraesCS3B01G240900.2;TraesCS3D01G213100.1;TraesCS3A01G210300.1;TraesCS3D01G213100.2;TraesCS3A01G210300.2	1.51146	0.595944	0.002251	1
TraesCS2A01G130600.2;TraesCS2D01G132900.1;TraesCS2A01G130600.1;TraesCS2B01G152900.1	TraesCS2A01G130600.2;TraesCS2D01G132900.1;TraesCS2A01G130600.1;TraesCS2B01G152900.1	1.51145	0.595937	0.041001	1
TraesCS1B01G139500.1;TraesCS1B01G139500.2	TraesCS1B01G139500.1;TraesCS1B01G139500.2	1.50478	0.58955	0.045178	1
TraesCS6A01G179300.2;TraesCS6B01G206500.1;TraesCS6B01G206500.2;TraesCS6A01G179300.1;TraesCS6B01G206500.3;TraesCS6D01G165800.2;TraesCS6D01G165800.1;TraesCS6D01G165800.3;TraesCS6B01G206500.4;TraesCS6A01G179300.3;TraesCS6A01G130600.1	TraesCS6A01G179300.2;TraesCS6B01G206500.1;TraesCS6B01G206500.2;TraesCS6A01G179300.1;TraesCS6B01G206500.3;TraesCS6D01G165800.2;TraesCS6D01G165800.1;TraesCS6D01G165800.3;TraesCS6B01G206500.4;TraesCS6A01G179300.3	1.50337	0.588196	0.022793	1
TraesCS1D01G121000.1	TraesCS1D01G121000.1	1.50243	0.587299	0.010742	1
TraesCS4D01G148700.1;TraesCS4B01G126000.1;TraesCS4A01G141400.1	TraesCS4D01G148700.1;TraesCS4B01G126000.1;TraesCS4A01G141400.1	1.49999	0.584953	0.027486	1
TraesCS6A01G130300.1;TraesCS6B01G158600.1;TraesCS6D01G119800.1;TraesCS5B01G435200.1;TraesCS6D01G323600.1	TraesCS6A01G130300.1	1.49864	0.58365	0.047417	1
TraesCS2D01G105100.1;TraesCS2A01G105500.1;TraesCS2B01G122400.1	TraesCS2D01G105100.1;TraesCS2A01G105500.1;TraesCS2B01G122400.1	1.49314	0.578353	0.034191	1
TraesCS7B01G103100.1;TraesCS7D01G199200.1;TraesCS7B01G103100.2;TraesCS7A01G236900.1	TraesCS7B01G103100.1;TraesCS7D01G199200.1;TraesCS7B01G103100.2;TraesCS7A01G236900.1	1.49159	0.576853	0.002544	1
TraesCS1D01G364900.1;TraesCS1A01G360500.2;TraesCS1A01G360500.1;TraesCS1B01G377000.1;TraesCS1B01G377000.2	TraesCS1D01G364900.1;TraesCS1A01G360500.2;TraesCS1A01G360500.1;TraesCS1B01G377000.1;TraesCS1B01G377000.2	1.48972	0.575044	0.013429	1
TraesCS1A01G342500.1;TraesCS1A01G342500.2;TraesCS1D01G355200.1;TraesCS3B01G309700.2;TraesCS1A01G355200.2;TraesCS1D01G355200.2;TraesCS1B01G366400.1;TraesCS1A01G355200.1;TraesCS3B01G309700.3;TraesCS3A01G276100.1	TraesCS1A01G342500.1;TraesCS1A01G342500.2	1.48669	0.572104	0.034317	1
TraesCS7B01G472500.2;TraesCS7B01G472500.1	TraesCS7B01G472500.2;TraesCS7B01G472500.1	1.48491	0.570374	0.034867	1
TraesCS5D01G165200.1;TraesCS5A01G160100.2;TraesCS5A01G160100.1;TraesCS7B01G222700.1;TraesCS5D01G333800.1;TraesCS5D01G333800.2;TraesCS5B01G327800.1;TraesCS5A01G327900.1	TraesCS5D01G165200.1;TraesCS5A01G160100.2;TraesCS5A01G160100.1	1.48278	0.568302	0.000646	1
TraesCS1D01G086700.1	TraesCS1D01G086700.1	1.48234	0.567875	0.045781	1
TraesCS6A01G279100.4;TraesCS6A01G279100.3;TraesCS6A01G279100.2;TraesCS6D01G259500.1;TraesCS6A01G279100.1;TraesCS7A01G226000.1	TraesCS6A01G279100.4;TraesCS6A01G279100.3;TraesCS6A01G279100.2;TraesCS6D01G259500.1;TraesCS6A01G279100.1	1.47542	0.561126	0.02767	1
TraesCS4A01G294100.2;TraesCS4A01G294100.3;TraesCS4A01G294100.1;TraesCS4D01G017700.1;TraesCS4D01G017700.2;TraesCS4B01G020000.4;TraesCS4B01G020000.2;TraesCS4B01G020000.1;TraesCS4B01G020000.3;TraesCS5A01G194100.2;TraesCS5A01G194100.1;TraesCS5A01G194100.3;TraesCS5A01G194200.1;TraesCS5A01G194300.1;TraesCS5D01G196600.1;TraesCS5B01G189600.1;TraesCS5B01G076900.1;TraesCS5B01G076900.3;TraesCS5B01G076900.2;…	TraesCS4A01G294100.2;TraesCS4A01G294100.3;TraesCS4A01G294100.1;TraesCS4D01G017700.1;TraesCS4D01G017700.2;TraesCS4B01G020000.4;TraesCS4B01G020000.2;TraesCS4B01G020000.1;TraesCS4B01G020000.3	1.47488	0.560601	0.034791	1
TraesCS6B01G045800.2;TraesCS6B01G045800.1;TraesCS6A01G032600.1;TraesCS6A01G032600.2;TraesCS6D01G037400.2;TraesCS6D01G037400.1	TraesCS6B01G045800.2;TraesCS6B01G045800.1;TraesCS6A01G032600.1;TraesCS6A01G032600.2;TraesCS6D01G037400.2;TraesCS6D01G037400.1	1.47276	0.558525	0.020422	1
TraesCS1D01G124500.1;TraesCS1B01G150200.1;TraesCS1D01G124500.2;TraesCS1D01G124500.3;TraesCS5B01G464300.1;TraesCS5D01G465200.1;TraesCS5A01G454700.1;TraesCS5D01G465300.1;TraesCS5B01G464100.1;TraesCS5A01G454900.1;TraesCS5B01G464100.2	TraesCS1D01G124500.1;TraesCS1B01G150200.1;TraesCS1D01G124500.2	1.47185	0.557631	0.00275	1
TraesCS1D01G131800.1;TraesCS1B01G151300.1	TraesCS1D01G131800.1;TraesCS1B01G151300.1	1.47102	0.556813	0.00101	1
TraesCS7A01G133500.1;TraesCS7A01G133500.2	TraesCS7A01G133500.1;TraesCS7A01G133500.2	1.46634	0.552217	0.013802	1
TraesCS7A01G549200.1	TraesCS7A01G549200.1	1.46284	0.548768	0.005338	1
TraesCS3A01G022600.3;TraesCS3A01G022600.2;TraesCS3A01G022600.1	TraesCS3A01G022600.3;TraesCS3A01G022600.2;TraesCS3A01G022600.1	1.46231	0.548248	0.00311	1
TraesCS4D01G068100.1;TraesCS4B01G069300.1;TraesCS4A01G246100.1	TraesCS4D01G068100.1;TraesCS4B01G069300.1;TraesCS4A01G246100.1	1.455	0.54102	0.043416	1
TraesCS5A01G505000.2;TraesCS5A01G505000.1	TraesCS5A01G505000.2;TraesCS5A01G505000.1	1.45109	0.537135	0.029739	1
TraesCS1D01G121200.1;TraesCS1D01G121200.3;TraesCS1D01G121200.2	TraesCS1D01G121200.1;TraesCS1D01G121200.3;TraesCS1D01G121200.2	1.44918	0.535235	0.004151	1
TraesCS4B01G397600.1;TraesCS4B01G397600.2	TraesCS4B01G397600.1;TraesCS4B01G397600.2	1.44661	0.532673	0.048207	1
TraesCS1D01G403100.1;TraesCS1D01G403200.1;TraesCS1A01G395000.1;TraesCS1B01G423300.1;TraesCS1A01G395100.1;TraesCS5D01G416200.1;TraesCS5B01G411200.1	TraesCS1D01G403100.1	1.44656	0.532627	0.000539	1
TraesCS1A01G411900.1;TraesCS1D01G419800.1;TraesCS1B01G442300.1;TraesCS1D01G419800.2	TraesCS1A01G411900.1;TraesCS1D01G419800.1;TraesCS1B01G442300.1;TraesCS1D01G419800.2	1.44594	0.53201	0.017281	1
TraesCS3D01G100900.1;TraesCS3A01G100200.1;TraesCS3B01G117000.1	TraesCS3D01G100900.1;TraesCS3A01G100200.1;TraesCS3B01G117000.1	1.44566	0.531733	0.01491	1
TraesCS6D01G384200.2;TraesCS6D01G384200.1;TraesCS6A01G400000.1;TraesCS3B01G213900.3;TraesCS3B01G213900.2;TraesCS3B01G213900.1;TraesCS3B01G213800.1;TraesCS3A01G184000.2;TraesCS3D01G188200.2;TraesCS3A01G184000.4;TraesCS3A01G184000.3;TraesCS3D01G188200.1;TraesCS3A01G184000.1;TraesCS7D01G223000.2;TraesCS7D01G223000.1;TraesCS7A01G219100.2;TraesCS7A01G219100.1	TraesCS6D01G384200.2;TraesCS6D01G384200.1;TraesCS6A01G400000.1	1.44485	0.530924	0.012944	1
TraesCS5B01G329300.1;TraesCS5D01G335100.1;TraesCS5D01G335100.2;TraesCS5B01G329300.2;TraesCS5A01G329200.1;TraesCS3A01G163900.2;TraesCS3B01G202200.1;TraesCS3A01G163900.1;TraesCS3B01G202200.2;TraesCS5A01G329200.2;TraesCS5A01G329200.3;TraesCS3D01G177900.1	TraesCS5B01G329300.1;TraesCS5D01G335100.1;TraesCS5D01G335100.2;TraesCS5B01G329300.2;TraesCS5A01G329200.1;TraesCS3A01G163900.2;TraesCS3B01G202200.1;TraesCS3A01G163900.1;TraesCS3B01G202200.2;TraesCS5A01G329200.2;TraesCS5A01G329200.3	1.44349	0.529558	0.041777	1
TraesCS6A01G006400.1;TraesCS6B01G012100.1;TraesCS6B01G012100.2;TraesCS6B01G011800.1;TraesCS6B01G012100.3;TraesCS6B01G012000.1;TraesCS6A01G028100.1;TraesCS6D01G031400.1;TraesCS6B01G039300.2;TraesCS6B01G039300.1	TraesCS6A01G006400.1;TraesCS6B01G012100.1;TraesCS6B01G012100.2;TraesCS6B01G011800.1;TraesCS6B01G012100.3;TraesCS6B01G012000.1	1.43955	0.525616	0.004309	1
TraesCS7D01G133100.1	TraesCS7D01G133100.1	1.4388	0.524864	0.000769	1
TraesCS3D01G113800.1	TraesCS3D01G113800.1	1.43593	0.521983	0.025369	1
TraesCS6D01G089200.1	TraesCS6D01G089200.1	1.43552	0.521569	0.045443	1
TraesCS5D01G228100.1;TraesCS5B01G219100.1;TraesCS5A01G220000.1;TraesCS5A01G406000.1;TraesCS5B01G410800.1;TraesCS5D01G416000.1	TraesCS5D01G228100.1;TraesCS5B01G219100.1;TraesCS5A01G220000.1	1.43419	0.520233	0.042203	1
TraesCS5B01G238400.2;TraesCS5D01G246800.1;TraesCS5D01G246800.2;TraesCS5B01G238400.1;TraesCS5A01G240300.1	TraesCS5B01G238400.2;TraesCS5D01G246800.1;TraesCS5D01G246800.2;TraesCS5B01G238400.1;TraesCS5A01G240300.1	1.43394	0.519987	0.021147	1
TraesCS7B01G204400.1;TraesCS7D01G299500.2;TraesCS7A01G304000.1;TraesCS7D01G299500.1	TraesCS7B01G204400.1;TraesCS7D01G299500.2;TraesCS7A01G304000.1;TraesCS7D01G299500.1	1.43203	0.518064	0.042862	1
TraesCS3D01G450900.1;TraesCS3A01G458100.1;TraesCS3B01G498300.1	TraesCS3D01G450900.1;TraesCS3A01G458100.1;TraesCS3B01G498300.1	1.43146	0.517487	0.004591	1
TraesCS7A01G107100.1;TraesCS7B01G005700.3;TraesCS7B01G005700.2;TraesCS7D01G101500.1;TraesCS7B01G005700.1	TraesCS7A01G107100.1;TraesCS7B01G005700.3;TraesCS7B01G005700.2;TraesCS7D01G101500.1;TraesCS7B01G005700.1	1.42926	0.515271	0.008149	1
TraesCS6B01G376500.2;TraesCSU01G080700.1;TraesCS6D01G326400.1;TraesCS6B01G376500.1;TraesCSU01G080700.2;TraesCS7D01G157200.1;TraesCS7B01G060900.1;TraesCS7A01G156800.1	TraesCS6B01G376500.2;TraesCSU01G080700.1;TraesCS6D01G326400.1;TraesCS6B01G376500.1;TraesCSU01G080700.2;TraesCS7D01G157200.1;TraesCS7B01G060900.1;TraesCS7A01G156800.1	1.42924	0.515245	0.015496	1
TraesCS1A01G133100.2;TraesCS1A01G133100.1	TraesCS1A01G133100.2;TraesCS1A01G133100.1	1.42853	0.514532	0.000299	1
TraesCS2B01G333300.2;TraesCS2D01G313000.1;TraesCS2B01G333300.1;TraesCS2A01G314800.1;TraesCS2A01G314800.2	TraesCS2B01G333300.2;TraesCS2D01G313000.1;TraesCS2B01G333300.1;TraesCS2A01G314800.1;TraesCS2A01G314800.2	1.42695	0.512939	0.019739	1
TraesCS5B01G202200.1;TraesCS5A01G203500.1;TraesCS4D01G239700.1;TraesCS4B01G239900.1;TraesCS4A01G062900.3;TraesCS4A01G062900.1	TraesCS5B01G202200.1;TraesCS5A01G203500.1	1.42585	0.511824	0.020258	1
TraesCS3D01G412500.1;TraesCS3D01G412500.2;TraesCS3A01G417000.2;TraesCS3A01G417000.3;TraesCS3A01G417000.1	TraesCS3D01G412500.1;TraesCS3D01G412500.2;TraesCS3A01G417000.2;TraesCS3A01G417000.3;TraesCS3A01G417000.1	1.42114	0.507052	0.036595	1
TraesCS4D01G265700.1;TraesCS4B01G265800.1;TraesCS4B01G265700.1;TraesCS4A01G044600.1	TraesCS4D01G265700.1;TraesCS4B01G265800.1;TraesCS4B01G265700.1;TraesCS4A01G044600.1	1.42062	0.506525	0.016732	1
TraesCS5A01G498100.2;TraesCS4B01G325900.3;TraesCS4D01G322800.3;TraesCS4B01G325900.1;TraesCS4D01G322800.2;TraesCS4B01G325900.2;TraesCS5A01G498100.3;TraesCS5A01G498100.1;TraesCS4D01G322800.1	TraesCS5A01G498100.2;TraesCS4B01G325900.3;TraesCS4D01G322800.3;TraesCS4B01G325900.1;TraesCS4D01G322800.2;TraesCS4B01G325900.2;TraesCS5A01G498100.3;TraesCS5A01G498100.1;TraesCS4D01G322800.1	1.42012	0.506013	0.016679	1
TraesCS6B01G440200.1	TraesCS6B01G440200.1	1.41796	0.503812	0.031609	1
TraesCS2B01G495700.2;TraesCS2D01G472700.2;TraesCS2D01G472700.1;TraesCS2B01G495700.1;TraesCS2A01G473000.1	TraesCS2B01G495700.2;TraesCS2D01G472700.2;TraesCS2D01G472700.1;TraesCS2B01G495700.1;TraesCS2A01G473000.1	1.41425	0.500037	0.006365	1
TraesCS5A01G442200.1;TraesCS5B01G446300.2;TraesCS5D01G449600.1;TraesCS5A01G442200.2;TraesCS5B01G446300.1;TraesCS5D01G449600.2;TraesCS3B01G061800.1	TraesCS5A01G442200.1;TraesCS5B01G446300.2;TraesCS5D01G449600.1;TraesCS5A01G442200.2;TraesCS5B01G446300.1;TraesCS5D01G449600.2	1.41359	0.499362	0.041605	1
TraesCS5D01G113700.2;TraesCS5A01G101900.1;TraesCS5A01G101900.2;TraesCS5B01G106300.1;TraesCS5D01G113700.1	TraesCS5D01G113700.2;TraesCS5A01G101900.1;TraesCS5A01G101900.2;TraesCS5B01G106300.1;TraesCS5D01G113700.1	1.4105	0.496209	0.023037	1
TraesCS2A01G075200.1;TraesCS2B01G090100.1	TraesCS2A01G075200.1;TraesCS2B01G090100.1	1.41026	0.495963	0.014436	1
TraesCS6A01G195600.1;TraesCS6B01G223100.1;TraesCS6D01G183200.3;TraesCS6D01G183200.2	TraesCS6A01G195600.1;TraesCS6B01G223100.1;TraesCS6D01G183200.3;TraesCS6D01G183200.2	1.40461	0.490172	0.001882	1
TraesCS2A01G489600.2;TraesCS2A01G489600.1	TraesCS2A01G489600.2;TraesCS2A01G489600.1	1.40385	0.489391	0.026947	1
TraesCS7A01G529900.1;TraesCS7D01G517800.1;TraesCS7B01G446900.2;TraesCS7B01G446900.3;TraesCS7A01G529900.2;TraesCS7B01G446900.1	TraesCS7A01G529900.1;TraesCS7D01G517800.1;TraesCS7B01G446900.2;TraesCS7B01G446900.3;TraesCS7A01G529900.2;TraesCS7B01G446900.1	1.39977	0.485194	0.001524	1
TraesCS3D01G178500.1;TraesCS3A01G172000.1;TraesCS3B01G202800.2;TraesCS3B01G202800.1;TraesCS3D01G178500.2;TraesCS3B01G202800.3;TraesCS3A01G172000.2	TraesCS3D01G178500.1;TraesCS3A01G172000.1;TraesCS3B01G202800.2;TraesCS3B01G202800.1;TraesCS3D01G178500.2;TraesCS3B01G202800.3;TraesCS3A01G172000.2	1.39826	0.483627	0.04166	1
TraesCS7A01G036200.1;TraesCS7A01G036200.2;TraesCS7D01G032800.2;TraesCS7D01G032800.1;TraesCS4A01G452700.2	TraesCS7A01G036200.1;TraesCS7A01G036200.2;TraesCS7D01G032800.2;TraesCS7D01G032800.1;TraesCS4A01G452700.2	1.39441	0.479656	0.007541	1
TraesCS7A01G264300.1	TraesCS7A01G264300.1	1.39064	0.475749	0.006199	1
TraesCS4B01G268200.1;TraesCS4D01G267600.2;TraesCS4A01G035500.1;TraesCS4D01G267600.1	TraesCS4B01G268200.1;TraesCS4D01G267600.2;TraesCS4A01G035500.1;TraesCS4D01G267600.1	1.38846	0.47349	0.009236	1
TraesCS2D01G344200.1	TraesCS2D01G344200.1	1.38821	0.473223	0.004224	1
TraesCS7B01G018600.1;TraesCS7D01G117800.2;TraesCS7D01G117800.1;TraesCS7A01G120300.1	TraesCS7B01G018600.1;TraesCS7D01G117800.2;TraesCS7D01G117800.1;TraesCS7A01G120300.1	1.38773	0.47273	0.031355	1
TraesCS5D01G503400.1;TraesCS5D01G503400.2	TraesCS5D01G503400.1;TraesCS5D01G503400.2	1.38759	0.472581	0.023199	1
TraesCS2D01G249100.4;TraesCS2B01G263500.1;TraesCS2A01G246800.4;TraesCS2D01G249100.3;TraesCS2A01G246800.5;TraesCS2D01G249100.1;TraesCS2B01G263500.4;TraesCS2A01G246800.3;TraesCS2B01G263500.2;TraesCS2A01G246800.2;TraesCS2D01G249100.2;TraesCS2B01G263500.3;TraesCS2A01G246800.1;TraesCS5D01G123300.13;TraesCS5D01G123300.12;TraesCS5D01G123300.11;TraesCS5B01G111000.12;TraesCS4A01G163000.1;TraesCS4D01G16580…	TraesCS2D01G249100.4;TraesCS2B01G263500.1;TraesCS2A01G246800.4;TraesCS2D01G249100.3;TraesCS2A01G246800.5;TraesCS2D01G249100.1;TraesCS2B01G263500.4;TraesCS2A01G246800.3;TraesCS2B01G263500.2;TraesCS2A01G246800.2;TraesCS2D01G249100.2;TraesCS2B01G263500.3;TraesCS2A01G246800.1	1.38715	0.472124	0.017034	1
TraesCS6A01G246300.1;TraesCS6A01G246300.2;TraesCS6D01G228700.3;TraesCS6D01G228700.1;TraesCS6B01G278200.1;TraesCS6D01G228700.4;TraesCS6D01G228700.2;TraesCS6D01G228700.5	TraesCS6A01G246300.1;TraesCS6A01G246300.2;TraesCS6D01G228700.3;TraesCS6D01G228700.1;TraesCS6B01G278200.1;TraesCS6D01G228700.4;TraesCS6D01G228700.2;TraesCS6D01G228700.5	1.38519	0.470087	0.014568	1
TraesCS5B01G414900.1;TraesCS5A01G411200.1;TraesCS5D01G420100.1;TraesCS2D01G255500.1;TraesCS2A01G255100.1;TraesCS2B01G267100.1;TraesCS2A01G255100.2;TraesCS3D01G286400.1	TraesCS5B01G414900.1;TraesCS5A01G411200.1;TraesCS5D01G420100.1;TraesCS2D01G255500.1;TraesCS2A01G255100.1	1.38226	0.46703	0.04921	1
TraesCS7A01G266100.2;TraesCS7D01G268600.2;TraesCS7B01G166300.2;TraesCS7A01G266100.1;TraesCS3B01G589600.1;TraesCS3B01G589000.1;TraesCS7D01G268600.1;TraesCS7B01G166300.1	TraesCS7A01G266100.2;TraesCS7D01G268600.2;TraesCS7B01G166300.2;TraesCS7A01G266100.1;TraesCS3B01G589600.1;TraesCS3B01G589000.1;TraesCS7D01G268600.1;TraesCS7B01G166300.1	1.37875	0.463366	0.045064	1
TraesCS4D01G135700.1;TraesCS4A01G177000.1;TraesCS4B01G140900.1;TraesCS4B01G398200.3;TraesCS4B01G398200.2;TraesCSU01G115400.1;TraesCS4B01G398200.1;TraesCS4D01G055000.1;TraesCS4B01G308900.1;TraesCS4B01G054900.1;TraesCS7B01G137600.1;TraesCS7A01G239200.2;TraesCS7A01G239200.1;TraesCS4A01G259800.1;TraesCS7B01G137500.1;TraesCS4B01G309000.1;TraesCS2A01G017200.1	TraesCS4D01G135700.1;TraesCS4A01G177000.1;TraesCS4B01G140900.1;TraesCS4B01G398200.3;TraesCS4B01G398200.2;TraesCSU01G115400.1;TraesCS4B01G398200.1;TraesCS4D01G055000.1	1.3704	0.454595	0.035339	1
TraesCS7D01G159800.1;TraesCS7D01G159800.3;TraesCS7A01G158900.1	TraesCS7D01G159800.1;TraesCS7D01G159800.3;TraesCS7A01G158900.1	1.37003	0.454203	0.015968	1
TraesCS6D01G100500.1;TraesCS6D01G100500.2	TraesCS6D01G100500.1;TraesCS6D01G100500.2	1.3696	0.453757	0.010416	1
TraesCS7A01G257100.1;TraesCS7D01G257300.1	TraesCS7A01G257100.1;TraesCS7D01G257300.1	1.36898	0.453107	0.035781	1
TraesCS5D01G224200.1;TraesCS5A01G216200.1	TraesCS5D01G224200.1;TraesCS5A01G216200.1	1.36815	0.452222	0.002726	1
TraesCS6A01G416300.1;TraesCS6D01G401500.1;TraesCS6B01G473000.1	TraesCS6A01G416300.1;TraesCS6D01G401500.1;TraesCS6B01G473000.1	1.36714	0.451162	0.006531	1
TraesCS5D01G398400.1;TraesCS5B01G393900.1;TraesCS5A01G388500.1;TraesCS5A01G388400.1;TraesCS5D01G398500.1;TraesCS5B01G393800.1;TraesCS5D01G398900.1;TraesCS5A01G388900.1;TraesCS5B01G393300.1;TraesCS5B01G393300.2;TraesCS5D01G399000.1;TraesCS5D01G399000.3;TraesCS5D01G399000.2;TraesCS5D01G399100.1;TraesCS5B01G394300.1;TraesCS5A01G389000.1;TraesCS5B01G394200.1;TraesCS3B01G341500.1;TraesCS3D01G307600.1;…	TraesCS5D01G398400.1;TraesCS5B01G393900.1	1.36694	0.450951	0.019744	1
TraesCS3D01G066900.1;TraesCS3B01G080400.1;TraesCS3A01G067300.1;TraesCS1B01G248400.1;TraesCS1D01G236900.1;TraesCS1A01G235200.1	TraesCS3D01G066900.1;TraesCS3B01G080400.1;TraesCS3A01G067300.1	1.36637	0.450344	0.043439	1
TraesCS5D01G113200.2;TraesCS5D01G113200.1;TraesCS5B01G105800.1;TraesCS5A01G100700.1;TraesCS1D01G198800.1;TraesCS1B01G210000.1;TraesCS1A01G195300.1	TraesCS5D01G113200.2;TraesCS5D01G113200.1;TraesCS5B01G105800.1;TraesCS5A01G100700.1;TraesCS1D01G198800.1;TraesCS1B01G210000.1;TraesCS1A01G195300.1	1.36563	0.449562	0.017789	1
TraesCS2B01G440200.1;TraesCS2B01G440200.2;TraesCS2B01G440200.3;TraesCS2B01G440200.4;TraesCS2B01G440100.1	TraesCS2B01G440200.1;TraesCS2B01G440200.2;TraesCS2B01G440200.3;TraesCS2B01G440200.4	1.36334	0.447141	0.004222	1
TraesCS6B01G005400.1;TraesCS6B01G005400.2	TraesCS6B01G005400.1;TraesCS6B01G005400.2	1.36221	0.445949	0.007492	1
TraesCS2D01G154000.1;TraesCS2B01G174100.1;TraesCS2A01G149200.1;TraesCS3A01G163300.1;TraesCS3D01G169600.1;TraesCS3B01G194400.1;TraesCS1B01G233200.1;TraesCS5B01G042800.1;TraesCS5D01G048600.1;TraesCS1A01G219900.1;TraesCS1D01G221400.1	TraesCS2D01G154000.1;TraesCS2B01G174100.1;TraesCS2A01G149200.1;TraesCS3A01G163300.1;TraesCS3D01G169600.1;TraesCS3B01G194400.1	1.36038	0.444007	0.000323	1
TraesCS7A01G241500.4;TraesCS7B01G137000.3;TraesCS7A01G241500.3;TraesCS7D01G240500.4;TraesCS7B01G137000.2;TraesCS7A01G241500.5;TraesCS7D01G240500.3	TraesCS7A01G241500.4;TraesCS7B01G137000.3;TraesCS7A01G241500.3;TraesCS7D01G240500.4;TraesCS7B01G137000.2;TraesCS7A01G241500.5;TraesCS7D01G240500.3	1.35929	0.442851	0.021777	1
TraesCS1B01G411700.2;TraesCS1A01G385400.3;TraesCS1D01G393000.2;TraesCS1B01G411700.3;TraesCS1A01G385400.2;TraesCS1D01G393000.1;TraesCS1B01G411700.1;TraesCS1A01G385400.1;TraesCS1A01G385400.4;TraesCS7A01G459000.1;TraesCS5A01G221500.1;TraesCS4B01G010600.1;TraesCS7A01G557500.1	TraesCS1B01G411700.2;TraesCS1A01G385400.3;TraesCS1D01G393000.2;TraesCS1B01G411700.3;TraesCS1A01G385400.2;TraesCS1D01G393000.1;TraesCS1B01G411700.1;TraesCS1A01G385400.1;TraesCS1A01G385400.4	1.35539	0.438705	0.013136	1
TraesCS5B01G486300.1;TraesCS5A01G473400.1;TraesCS5D01G486100.1	TraesCS5B01G486300.1;TraesCS5A01G473400.1;TraesCS5D01G486100.1	1.3549	0.438186	0.003668	1
TraesCS4A01G164900.1;TraesCS4A01G164900.2	TraesCS4A01G164900.1;TraesCS4A01G164900.2	1.35261	0.435748	0.028937	1
TraesCS2A01G477900.1;TraesCS2D01G477100.2;TraesCS2D01G477100.1	TraesCS2A01G477900.1;TraesCS2D01G477100.2;TraesCS2D01G477100.1	1.35179	0.434867	0.000479	1
TraesCS3D01G104300.1;TraesCS3A01G102100.1;TraesCS3A01G102100.2;TraesCS3B01G119800.1;REV__TraesCS2D01G319500.1;REV__TraesCS2A01G341700.1;REV__TraesCS2D01G319300.1;REV__TraesCS2B01G339500.1;REV__TraesCS2A01G341600.1;REV__TraesCS2B01G339400.1;TraesCS2A01G552200.1;TraesCS2B01G583600.2;TraesCS2B01G583600.1	TraesCS3D01G104300.1;TraesCS3A01G102100.1	1.35162	0.434693	0.013464	1
TraesCS3D01G404000.1	TraesCS3D01G404000.1	1.3497	0.432638	0.022939	1
TraesCS5D01G417700.1;TraesCS5B01G412700.1;TraesCS5A01G407800.1	TraesCS5D01G417700.1;TraesCS5B01G412700.1;TraesCS5A01G407800.1	1.34804	0.430864	0.039754	1
TraesCS3B01G331400.4;TraesCS3A01G305100.3;TraesCS3B01G331400.3;TraesCS3A01G305100.4;TraesCS3B01G331400.2;TraesCS3A01G305100.2;TraesCS3A01G305100.1;TraesCS3B01G331400.1	TraesCS3B01G331400.4;TraesCS3A01G305100.3;TraesCS3B01G331400.3;TraesCS3A01G305100.4;TraesCS3B01G331400.2;TraesCS3A01G305100.2;TraesCS3A01G305100.1;TraesCS3B01G331400.1	1.34736	0.43013	0.028958	1
TraesCS3D01G193800.9;TraesCS3A01G190300.3;TraesCS3D01G193800.14;TraesCS3B01G219200.12;TraesCS3A01G190300.11;TraesCS3D01G193800.10;TraesCS3A01G190300.12;TraesCS3A01G190300.13;TraesCS3D01G193800.15;TraesCS3B01G219200.13;TraesCS3B01G219200.9;TraesCS3B01G219200.10;TraesCS3B01G219200.11;TraesCS3B01G219200.3;TraesCS3D01G193800.7;TraesCS3B01G219200.7;TraesCS3A01G190300.5;TraesCS3D01G193800.5;TraesCS3D01…	TraesCS3D01G193800.9;TraesCS3A01G190300.3;TraesCS3D01G193800.14;TraesCS3B01G219200.12;TraesCS3A01G190300.11;TraesCS3D01G193800.10;TraesCS3A01G190300.12;TraesCS3A01G190300.13;TraesCS3D01G193800.15;TraesCS3B01G219200.13;TraesCS3B01G219200.9;TraesCS3B01G219200.10;TraesCS3B01G219200.11;TraesCS3B01G219200.3;TraesCS3D01G193800.7;TraesCS3B01G219200.7;TraesCS3A01G190300.5;TraesCS3D01G193800.5;TraesCS3D01…	1.3462	0.42889	0.009116	1
TraesCS2D01G177900.1;TraesCS2D01G177900.2	TraesCS2D01G177900.1;TraesCS2D01G177900.2	1.34604	0.428726	0.017986	1
TraesCS5D01G568300.2;TraesCS4A01G317800.4;TraesCS5D01G568300.1;TraesCS5D01G568300.3;TraesCS5B01G561500.2;TraesCS5B01G561500.1;TraesCS4A01G317800.3;TraesCS4A01G317800.2;TraesCS4A01G317800.1;TraesCS5D01G568300.4	TraesCS5D01G568300.2;TraesCS4A01G317800.4;TraesCS5D01G568300.1;TraesCS5D01G568300.3;TraesCS5B01G561500.2;TraesCS5B01G561500.1;TraesCS4A01G317800.3;TraesCS4A01G317800.2;TraesCS4A01G317800.1;TraesCS5D01G568300.4	1.34444	0.427	0.037142	1
TraesCS4D01G018000.1;TraesCS4B01G019700.1;TraesCS4A01G293800.1	TraesCS4D01G018000.1;TraesCS4B01G019700.1;TraesCS4A01G293800.1	1.34362	0.426127	0.003022	1
TraesCS2A01G331700.1	TraesCS2A01G331700.1	1.34228	0.42468	0.021023	1
TraesCS2D01G087900.1;TraesCS2B01G105700.1;TraesCS2A01G090000.1;TraesCS4D01G190600.1;TraesCS4B01G189200.1;TraesCS4A01G115000.1	TraesCS2D01G087900.1;TraesCS2B01G105700.1;TraesCS2A01G090000.1;TraesCS4D01G190600.1;TraesCS4B01G189200.1;TraesCS4A01G115000.1	1.34078	0.423073	0.000305	1
TraesCS2B01G194200.1	TraesCS2B01G194200.1	1.33901	0.421171	0.007132	1
TraesCS3D01G442100.1;TraesCS3B01G486100.1	TraesCS3D01G442100.1;TraesCS3B01G486100.1	1.33538	0.417248	0.002557	1
TraesCS5A01G305400.3;TraesCS5A01G305400.1;TraesCS5A01G305400.2;TraesCS5D01G312400.2;TraesCS5D01G312400.1;TraesCS5D01G312400.3;TraesCS5B01G305900.1	TraesCS5A01G305400.3;TraesCS5A01G305400.1;TraesCS5A01G305400.2;TraesCS5D01G312400.2;TraesCS5D01G312400.1;TraesCS5D01G312400.3;TraesCS5B01G305900.1	1.33476	0.416581	0.031494	1
TraesCS6D01G288100.1;TraesCS6B01G337600.1;TraesCS6A01G308800.1	TraesCS6D01G288100.1;TraesCS6B01G337600.1;TraesCS6A01G308800.1	1.33349	0.415211	0.019663	1
TraesCS5D01G253700.1	TraesCS5D01G253700.1	1.33342	0.415128	0.010829	1
TraesCS7B01G093800.1;TraesCS7B01G093800.2	TraesCS7B01G093800.1;TraesCS7B01G093800.2	1.33179	0.413364	0.03279	1
TraesCS3A01G077100.1;TraesCS3D01G077300.1;TraesCS3A01G077100.2;TraesCS5A01G153900.2;TraesCS5A01G153900.3;TraesCS5D01G159100.1;TraesCS5B01G152600.1;TraesCS5A01G153900.4;TraesCS5A01G153900.5;TraesCS5B01G152600.2;TraesCS5A01G153900.1;TraesCS1A01G382800.2;TraesCS4B01G194400.1;TraesCS1D01G430300.1;TraesCS1B01G453600.2;TraesCS1B01G408200.1;TraesCS1A01G382800.1;TraesCS1B01G453600.1;TraesCS1A01G422100.1;…	TraesCS3A01G077100.1;TraesCS3D01G077300.1;TraesCS3A01G077100.2	1.32992	0.411335	0.013306	1
TraesCS6B01G160900.1	TraesCS6B01G160900.1	1.32813	0.409392	0.010061	1
TraesCS4A01G098100.1;TraesCS2A01G506900.1;TraesCS4B01G206400.1;TraesCS2A01G507000.2;TraesCS2B01G535000.1;TraesCS2B01G535000.2	TraesCS4A01G098100.1;TraesCS2A01G506900.1;TraesCS4B01G206400.1	1.32789	0.409132	0.029924	1
TraesCS3B01G485000.1;TraesCS3D01G441200.1;TraesCS3A01G448400.1;TraesCS3B01G484500.1;TraesCS3D01G440900.1	TraesCS3B01G485000.1;TraesCS3D01G441200.1;TraesCS3A01G448400.1;TraesCS3B01G484500.1;TraesCS3D01G440900.1	1.32405	0.404953	0.036762	1
TraesCS4B01G180400.2;TraesCS4D01G181900.1;TraesCS4B01G180400.1;TraesCS4A01G124000.1;TraesCS4D01G181900.2	TraesCS4B01G180400.2;TraesCS4D01G181900.1;TraesCS4B01G180400.1;TraesCS4A01G124000.1;TraesCS4D01G181900.2	1.32352	0.404384	0.013917	1
TraesCS1D01G041200.1	TraesCS1D01G041200.1	1.31593	0.396081	0.007788	1
TraesCS4D01G220200.1;TraesCS4D01G220200.2;TraesCS4B01G219800.2;TraesCS4B01G219800.1;TraesCS4A01G084400.2;TraesCS4A01G084400.1	TraesCS4D01G220200.1;TraesCS4D01G220200.2;TraesCS4B01G219800.2;TraesCS4B01G219800.1;TraesCS4A01G084400.2;TraesCS4A01G084400.1	1.31338	0.393289	0.012066	1
TraesCS5D01G268000.1;TraesCS5B01G258900.2;TraesCS5B01G258900.1;TraesCS5D01G268000.2;TraesCS5D01G268000.3;TraesCS5B01G258900.4	TraesCS5D01G268000.1;TraesCS5B01G258900.2;TraesCS5B01G258900.1;TraesCS5D01G268000.2;TraesCS5D01G268000.3;TraesCS5B01G258900.4	1.3049	0.383943	0.00895	1
TraesCS2A01G386800.1;TraesCS2D01G383600.1;TraesCS2B01G404400.1	TraesCS2A01G386800.1;TraesCS2D01G383600.1;TraesCS2B01G404400.1	1.30377	0.382689	0.020928	1
TraesCS6D01G257000.2;TraesCS6D01G257000.1;TraesCS6B01G304200.1;TraesCS6A01G276700.1	TraesCS6D01G257000.2;TraesCS6D01G257000.1;TraesCS6B01G304200.1;TraesCS6A01G276700.1	1.30196	0.380684	0.025533	1
TraesCS4A01G186500.3;TraesCS4A01G186500.1;TraesCS4A01G186500.4;TraesCS4A01G186500.2;TraesCS4D01G127100.2;TraesCS4D01G127100.3;TraesCS4D01G127100.1	TraesCS4A01G186500.3;TraesCS4A01G186500.1;TraesCS4A01G186500.4;TraesCS4A01G186500.2;TraesCS4D01G127100.2;TraesCS4D01G127100.3;TraesCS4D01G127100.1	1.3004	0.378954	0.024713	1
TraesCS4A01G266400.1;TraesCS4B01G047900.1	TraesCS4A01G266400.1;TraesCS4B01G047900.1	1.29916	0.377575	0.02767	1
TraesCS5A01G260600.3;TraesCS5A01G260600.2;TraesCS5A01G260600.1;TraesCS5B01G258900.3;TraesCS5A01G260600.4	TraesCS5A01G260600.3;TraesCS5A01G260600.2;TraesCS5A01G260600.1;TraesCS5B01G258900.3;TraesCS5A01G260600.4	1.29888	0.377268	0.022257	1
TraesCS1B01G392700.1	TraesCS1B01G392700.1	1.29411	0.371962	0.009798	1
TraesCS2B01G280600.3;TraesCS2A01G261600.2;TraesCS2B01G280600.2;TraesCS2A01G261600.3;TraesCS2D01G262400.1;TraesCS2B01G280600.1;TraesCS2A01G261600.1;TraesCS2D01G262400.2	TraesCS2B01G280600.3;TraesCS2A01G261600.2;TraesCS2B01G280600.2;TraesCS2A01G261600.3;TraesCS2D01G262400.1;TraesCS2B01G280600.1;TraesCS2A01G261600.1;TraesCS2D01G262400.2	1.2927	0.370389	0.007544	1
TraesCSU01G137500.1	TraesCSU01G137500.1	1.29223	0.369861	0.007978	1
TraesCS2B01G447300.1;TraesCS2A01G426900.1;TraesCS2D01G425000.1;TraesCS7B01G234200.1;TraesCS6D01G196100.1;TraesCS6B01G243500.2;TraesCS6D01G196100.2;TraesCS6B01G243500.1	TraesCS2B01G447300.1;TraesCS2A01G426900.1;TraesCS2D01G425000.1;TraesCS7B01G234200.1;TraesCS6D01G196100.1;TraesCS6B01G243500.2;TraesCS6D01G196100.2;TraesCS6B01G243500.1	1.29074	0.3682	0.02955	1
TraesCS4A01G452700.1	TraesCS4A01G452700.1	1.28966	0.36699	0.030283	1
TraesCS5A01G547300.1;TraesCSU01G131300.1;TraesCS4B01G380800.1	TraesCS5A01G547300.1;TraesCSU01G131300.1;TraesCS4B01G380800.1	1.28921	0.366492	0.02072	1
TraesCS4A01G140000.1;TraesCS4D01G169800.1;TraesCS4B01G167500.1	TraesCS4A01G140000.1;TraesCS4D01G169800.1;TraesCS4B01G167500.1	1.28671	0.36369	0.021225	1
TraesCS3B01G226300.5;TraesCS3A01G201000.3;TraesCS3B01G226300.2;TraesCS3B01G226300.4;TraesCS3D01G202800.1;TraesCS3A01G201000.1;TraesCS3D01G202800.2;TraesCS3B01G226300.1;TraesCS3B01G226300.3;TraesCS3A01G201000.2	TraesCS3B01G226300.5;TraesCS3A01G201000.3;TraesCS3B01G226300.2;TraesCS3B01G226300.4;TraesCS3D01G202800.1;TraesCS3A01G201000.1;TraesCS3D01G202800.2;TraesCS3B01G226300.1;TraesCS3B01G226300.3;TraesCS3A01G201000.2	1.28581	0.362679	0.007472	1
TraesCS4B01G193200.2;TraesCS4A01G110900.2;TraesCS4A01G110900.1;TraesCS4B01G193200.1;TraesCS2D01G086000.1;TraesCS2B01G103900.1;TraesCS2A01G088400.1;TraesCS2D01G086100.1	TraesCS4B01G193200.2;TraesCS4A01G110900.2;TraesCS4A01G110900.1;TraesCS4B01G193200.1	1.28268	0.359162	0.038901	1
TraesCS3D01G275500.1	TraesCS3D01G275500.1	1.27645	0.352138	0.024684	1
TraesCS5D01G157800.1;TraesCS5B01G151300.1;TraesCS5A01G152600.1;TraesCS5A01G152600.2;TraesCS2D01G086700.1;TraesCS2D01G086700.2;TraesCS2A01G088900.2;TraesCS2A01G088900.1;TraesCS2B01G104300.1;TraesCS2A01G088900.3	TraesCS5D01G157800.1;TraesCS5B01G151300.1;TraesCS5A01G152600.1;TraesCS5A01G152600.2	1.27525	0.350778	0.029282	1
TraesCS5B01G179800.1;TraesCS5A01G181800.1;TraesCS5D01G186200.1	TraesCS5B01G179800.1;TraesCS5A01G181800.1;TraesCS5D01G186200.1	1.27513	0.350641	0.002269	1
TraesCS1B01G139600.2;TraesCS1B01G139600.1	TraesCS1B01G139600.2;TraesCS1B01G139600.1	1.27403	0.349404	0.03416	1
TraesCS6A01G093200.1	TraesCS6A01G093200.1	1.27248	0.347637	0.036713	1
TraesCS7D01G200800.1;TraesCS7B01G104400.1;TraesCS7A01G198200.2;TraesCS7A01G198200.1	TraesCS7D01G200800.1;TraesCS7B01G104400.1;TraesCS7A01G198200.2;TraesCS7A01G198200.1	1.27174	0.346798	0.002794	1
TraesCS5D01G347400.1;TraesCS5A01G342600.1;TraesCS5B01G341900.1;TraesCS4A01G054800.1;TraesCS4D01G250100.1;TraesCS4B01G250200.1;TraesCS3B01G595300.1	TraesCS5D01G347400.1;TraesCS5A01G342600.1;TraesCS5B01G341900.1;TraesCS4A01G054800.1;TraesCS4D01G250100.1;TraesCS4B01G250200.1	1.26959	0.344366	0.036511	1
TraesCS4D01G227900.1;TraesCS4B01G227200.3;TraesCS4A01G071300.1;TraesCS4D01G227900.2;TraesCS4B01G227200.1;TraesCS4A01G071300.2;TraesCS4B01G227200.2	TraesCS4D01G227900.1;TraesCS4B01G227200.3;TraesCS4A01G071300.1;TraesCS4D01G227900.2;TraesCS4B01G227200.1;TraesCS4A01G071300.2;TraesCS4B01G227200.2	1.26939	0.344132	0.006622	1
TraesCS4D01G248100.2;TraesCS4D01G248100.1	TraesCS4D01G248100.2;TraesCS4D01G248100.1	1.26412	0.338138	0.00863	1
TraesCS1B01G352400.1	TraesCS1B01G352400.1	1.26207	0.335789	0.016987	1
TraesCS2B01G309500.2;TraesCS2B01G309500.3;TraesCS2B01G309500.1	TraesCS2B01G309500.2;TraesCS2B01G309500.3;TraesCS2B01G309500.1	1.25589	0.328707	0.005139	1
TraesCS2A01G293400.2;TraesCS2A01G293400.1;TraesCS2D01G290800.2;TraesCS2D01G290800.4;TraesCS2D01G290800.3;TraesCS2D01G290800.1	TraesCS2A01G293400.2;TraesCS2A01G293400.1;TraesCS2D01G290800.2;TraesCS2D01G290800.4;TraesCS2D01G290800.3;TraesCS2D01G290800.1	1.25539	0.328138	0.047812	1
TraesCS1B01G053600.1;TraesCS1A01G040600.1	TraesCS1B01G053600.1;TraesCS1A01G040600.1	1.25479	0.327447	0.047638	1
TraesCS1A01G222100.1;TraesCSU01G001000.1	TraesCS1A01G222100.1;TraesCSU01G001000.1	1.25188	0.324091	0.021308	1
TraesCS2B01G221600.1;TraesCS2B01G221600.2;TraesCS2B01G221600.3;TraesCS2D01G202000.1;TraesCS2D01G202000.2;TraesCS2D01G202000.3;TraesCS2A01G185700.1;TraesCS4D01G035900.1;TraesCS4D01G035900.2;TraesCS4B01G038200.1;TraesCS4A01G275500.1	TraesCS2B01G221600.1;TraesCS2B01G221600.2;TraesCS2B01G221600.3;TraesCS2D01G202000.1;TraesCS2D01G202000.2;TraesCS2D01G202000.3;TraesCS2A01G185700.1	1.25159	0.323763	0.020954	1
TraesCS3A01G275600.2;TraesCS3D01G110700.2;TraesCS3B01G128000.2;TraesCS3A01G108900.2;TraesCS1B01G141700.2;TraesCS3D01G285700.1;TraesCS3B01G320200.2;TraesCS1D01G123400.1;TraesCS1B01G141700.1;TraesCS1A01G122500.1;TraesCS1D01G123400.2;TraesCS3B01G320200.3;TraesCS3A01G285900.1;TraesCS3B01G320200.5;TraesCS3B01G128000.1;TraesCS3B01G320200.4;TraesCS3A01G285900.2;TraesCS3D01G285700.3;TraesCS3B01G320200.1;…	TraesCS3A01G275600.2	1.25038	0.322365	0.018138	1
TraesCS6B01G213700.1	TraesCS6B01G213700.1	1.24451	0.315577	0.002503	1
TraesCS2D01G136500.1	TraesCS2D01G136500.1	1.24281	0.313602	0.014187	1
TraesCS5D01G123800.3;TraesCS5D01G123800.2;TraesCS5D01G123800.1;TraesCS5B01G110300.1;TraesCS5A01G109500.1	TraesCS5D01G123800.3;TraesCS5D01G123800.2;TraesCS5D01G123800.1;TraesCS5B01G110300.1;TraesCS5A01G109500.1	1.23945	0.309704	0.027946	1
TraesCS5D01G085500.1;TraesCS5D01G085500.2;TraesCS5D01G085500.4;TraesCS5D01G085500.5;TraesCS5D01G085500.6;TraesCS5D01G085500.3;TraesCS5A01G072700.4	TraesCS5D01G085500.1;TraesCS5D01G085500.2;TraesCS5D01G085500.4;TraesCS5D01G085500.5;TraesCS5D01G085500.6	1.23819	0.308234	0.031324	1
TraesCS5D01G434100.1;TraesCS5B01G428000.1;TraesCS5A01G426100.1;TraesCS5B01G428000.2;TraesCS5D01G382400.1;TraesCS5B01G374900.1;TraesCS5A01G372900.1	TraesCS5D01G434100.1;TraesCS5B01G428000.1;TraesCS5A01G426100.1;TraesCS5B01G428000.2	1.23706	0.306912	0.047843	1
TraesCS5B01G464500.2;TraesCS5A01G454600.1;TraesCS5D01G465100.1;TraesCS5B01G464500.1;TraesCS3D01G202500.1;TraesCS3A01G130200.1;TraesCS3A01G130200.13;TraesCS3A01G130200.7;TraesCS3D01G131100.12;TraesCS3D01G131100.5;TraesCS3D01G131100.1;TraesCS3A01G130200.11;TraesCS3B01G149300.9;TraesCS3B01G149300.1;TraesCS3A01G130200.6;TraesCS3A01G130200.12;TraesCS3B01G149300.5;TraesCS3A01G130200.5;TraesCS3D01G13110…	TraesCS5B01G464500.2;TraesCS5A01G454600.1;TraesCS5D01G465100.1;TraesCS5B01G464500.1	1.23704	0.306886	0.032016	1
TraesCS1B01G102700.1	TraesCS1B01G102700.1	1.23181	0.300774	0.001273	1
TraesCS1D01G346100.1;TraesCS1B01G356900.1;TraesCS3A01G277600.2;TraesCS3D01G277900.2;TraesCS3D01G277900.1;TraesCS3B01G311800.1;TraesCS3A01G277600.1	TraesCS1D01G346100.1;TraesCS1B01G356900.1	1.22867	0.2971	0.028202	1
TraesCS4B01G098000.1;TraesCS4A01G219500.1;TraesCS4D01G094200.1	TraesCS4B01G098000.1;TraesCS4A01G219500.1;TraesCS4D01G094200.1	1.22813	0.296468	0.047331	1
TraesCS4A01G077600.1;TraesCS4B01G233700.1;TraesCS4A01G077600.2	TraesCS4A01G077600.1;TraesCS4B01G233700.1;TraesCS4A01G077600.2	1.22663	0.294702	0.023828	1
TraesCS3D01G232300.1;TraesCS3B01G250700.1;TraesCS3A01G220400.1;TraesCS4D01G225900.1;TraesCS4A01G068100.1;TraesCS3D01G380100.2;TraesCS3B01G419200.2;TraesCS3A01G389600.2;TraesCS4B01G225300.1;TraesCS6D01G258900.1;TraesCS6A01G278300.2;TraesCS6D01G258900.2;TraesCS6B01G306600.1;TraesCS6D01G258900.3;TraesCS6A01G278300.1;TraesCS6D01G258900.4;TraesCS6A01G278300.3;TraesCS3D01G380100.1;TraesCS3B01G419200.1;…	TraesCS3D01G232300.1;TraesCS3B01G250700.1;TraesCS3A01G220400.1	1.2246	0.292316	0.033298	1
TraesCS2D01G283300.2;TraesCS2B01G301400.2;TraesCS2A01G284400.1;TraesCS2B01G301400.1;TraesCS2D01G283300.1	TraesCS2D01G283300.2;TraesCS2B01G301400.2;TraesCS2A01G284400.1;TraesCS2B01G301400.1;TraesCS2D01G283300.1	1.22445	0.292133	0.018618	1
TraesCS3D01G020200.1;TraesCS3D01G020200.2	TraesCS3D01G020200.1;TraesCS3D01G020200.2	1.22429	0.291947	0.049471	1
TraesCS1D01G284000.2;TraesCS1D01G284000.1	TraesCS1D01G284000.2;TraesCS1D01G284000.1	1.22312	0.290561	0.03631	1
TraesCS2B01G517500.1	TraesCS2B01G517500.1	1.21782	0.284299	0.023183	1
TraesCS4D01G186300.1;TraesCS4A01G119700.1;TraesCS4B01G185000.1	TraesCS4D01G186300.1;TraesCS4A01G119700.1;TraesCS4B01G185000.1	1.21545	0.281489	0.0493	1
TraesCS5A01G019900.1;TraesCS1D01G196100.1;TraesCS2D01G089900.1;TraesCS7A01G097500.1;TraesCS3B01G512400.1;TraesCS5D01G079600.1;TraesCS4B01G146700.1;TraesCS1B01G353300.1;TraesCSU01G248800.1;TraesCS4D01G279700.1;TraesCS6D01G226200.1;TraesCS5D01G011000.1;TraesCSU01G174100.1;TraesCS7B01G395800.1;TraesCSU01G234000.1;TraesCS1D01G193400.1;TraesCS1A01G113000.1	TraesCS5A01G019900.1;TraesCS1D01G196100.1;TraesCS2D01G089900.1;TraesCS7A01G097500.1	1.20426	0.268153	0.02511	1
TraesCS3D01G334500.1;TraesCS3A01G341000.1	TraesCS3D01G334500.1;TraesCS3A01G341000.1	1.20358	0.267333	0.046964	1
TraesCS1A01G046600.1	TraesCS1A01G046600.1	1.20007	0.263122	0.039584	1
TraesCS4D01G046400.2;TraesCS4B01G045500.2;TraesCS4A01G268700.1;TraesCS4D01G046400.1;TraesCS4B01G045500.1;TraesCS4A01G268700.2	TraesCS4D01G046400.2;TraesCS4B01G045500.2;TraesCS4A01G268700.1;TraesCS4D01G046400.1;TraesCS4B01G045500.1;TraesCS4A01G268700.2	0.831113	-0.266883	0.022659	-1
TraesCS4D01G099200.1;TraesCS4B01G102400.1;TraesCS4A01G213400.1;TraesCS4D01G099200.2;TraesCS4B01G102400.2;TraesCS4A01G213400.2	TraesCS4D01G099200.1;TraesCS4B01G102400.1;TraesCS4A01G213400.1;TraesCS4D01G099200.2;TraesCS4B01G102400.2;TraesCS4A01G213400.2	0.830671	-0.267651	0.019477	-1
TraesCS6B01G004300.1;TraesCS6A01G000300.1;TraesCS7D01G016900.1;TraesCS7A01G020600.1;TraesCS4A01G472600.1;TraesCS6D01G001600.1	TraesCS6B01G004300.1;TraesCS6A01G000300.1;TraesCS7D01G016900.1;TraesCS7A01G020600.1;TraesCS4A01G472600.1;TraesCS6D01G001600.1	0.825843	-0.276061	0.023238	-1
TraesCS1D01G094700.1;TraesCS1A01G102700.1	TraesCS1D01G094700.1;TraesCS1A01G102700.1	0.824434	-0.278524	0.045954	-1
TraesCS4B01G328100.1	TraesCS4B01G328100.1	0.812149	-0.300184	0.021363	-1
TraesCS2D01G382300.1	TraesCS2D01G382300.1	0.804687	-0.3135	0.022542	-1
TraesCS5B01G015500.1;TraesCS7B01G417700.1;TraesCS5B01G016000.1	TraesCS5B01G015500.1;TraesCS7B01G417700.1;TraesCS5B01G016000.1	0.804489	-0.313855	0.00721	-1
TraesCS1D01G219000.1	TraesCS1D01G219000.1	0.801529	-0.319173	0.018645	-1
TraesCS1B01G304800.1	TraesCS1B01G304800.1	0.796928	-0.327479	0.0256	-1
TraesCS6A01G249700.1	TraesCS6A01G249700.1	0.792662	-0.335222	0.026964	-1
TraesCS2D01G152200.1;TraesCS2B01G172800.1;TraesCS2A01G147400.1	TraesCS2D01G152200.1;TraesCS2B01G172800.1;TraesCS2A01G147400.1	0.784756	-0.349684	0.027722	-1
TraesCS3B01G525400.1;TraesCS3B01G525400.2;TraesCS3D01G475600.1;TraesCS3A01G480900.1	TraesCS3B01G525400.1;TraesCS3B01G525400.2;TraesCS3D01G475600.1;TraesCS3A01G480900.1	0.783742	-0.351549	0.017382	-1
TraesCS7A01G020200.1;TraesCS4A01G472200.1;TraesCS3D01G003200.1;TraesCS3B01G011900.1;TraesCS3B01G006500.1;TraesCS3A01G007300.1;TraesCS7D01G016500.2;TraesCS7D01G016500.1;TraesCS7A01G020200.2;TraesCS3D01G003800.1	TraesCS7A01G020200.1;TraesCS4A01G472200.1;TraesCS3D01G003200.1;TraesCS3B01G011900.1;TraesCS3B01G006500.1;TraesCS3A01G007300.1;TraesCS7D01G016500.2;TraesCS7D01G016500.1;TraesCS7A01G020200.2;TraesCS3D01G003800.1	0.78335	-0.352271	0.041104	-1
TraesCS5D01G196100.1	TraesCS5D01G196100.1	0.78175	-0.355221	0.035833	-1
TraesCS5D01G156900.1;TraesCS5B01G150300.1;TraesCS5A01G151700.1;TraesCS5D01G156900.2;TraesCS5B01G150300.2;TraesCS5A01G151700.2	TraesCS5D01G156900.1;TraesCS5B01G150300.1;TraesCS5A01G151700.1;TraesCS5D01G156900.2;TraesCS5B01G150300.2;TraesCS5A01G151700.2	0.777668	-0.362774	0.021831	-1
TraesCS2A01G014300.1;TraesCS2D01G015500.1;TraesCS2B01G002100.1;TraesCS2D01G015500.2	TraesCS2A01G014300.1;TraesCS2D01G015500.1;TraesCS2B01G002100.1;TraesCS2D01G015500.2	0.77705	-0.363921	0.008668	-1
TraesCS3B01G584700.1	TraesCS3B01G584700.1	0.775175	-0.367406	0.043488	-1
TraesCS7D01G328000.1;TraesCS7B01G232100.1	TraesCS7D01G328000.1	0.774041	-0.369518	0.002744	-1
TraesCS1B01G330000.1	TraesCS1B01G330000.1	0.771156	-0.374905	0.039512	-1
TraesCSU01G033100.1;TraesCSU01G033000.1;TraesCS5B01G531100.1;TraesCSU01G033800.1;TraesCS4B01G392800.1	TraesCSU01G033100.1;TraesCSU01G033000.1;TraesCS5B01G531100.1;TraesCSU01G033800.1;TraesCS4B01G392800.1	0.770094	-0.376894	0.02464	-1
TraesCS6B01G210600.1;TraesCS6A01G181700.1;TraesCS6D01G169100.1	TraesCS6B01G210600.1;TraesCS6A01G181700.1;TraesCS6D01G169100.1	0.76452	-0.387374	0.005639	-1
TraesCS4B01G197900.1;TraesCS4A01G106300.2;TraesCS4A01G106300.1;TraesCS4B01G197900.2	TraesCS4B01G197900.1;TraesCS4A01G106300.2;TraesCS4A01G106300.1;TraesCS4B01G197900.2	0.764391	-0.387617	0.01552	-1
TraesCS5D01G078700.1;TraesCS5B01G074400.1;TraesCS5A01G067500.1	TraesCS5D01G078700.1;TraesCS5B01G074400.1;TraesCS5A01G067500.1	0.762862	-0.390506	0.021216	-1
TraesCS5D01G121600.1;TraesCS5B01G112200.1;TraesCS5A01G104000.1	TraesCS5D01G121600.1;TraesCS5B01G112200.1;TraesCS5A01G104000.1	0.761992	-0.392152	0.027189	-1
TraesCS5D01G050800.1	TraesCS5D01G050800.1	0.761597	-0.3929	0.044893	-1
TraesCS2D01G069300.2;TraesCS2D01G069300.1;TraesCS2A01G070300.1;TraesCS2B01G083800.1	TraesCS2D01G069300.2;TraesCS2D01G069300.1;TraesCS2A01G070300.1;TraesCS2B01G083800.1	0.761341	-0.393385	0.021231	-1
TraesCS6D01G214700.1;TraesCS6B01G262000.1;TraesCS6A01G220500.1	TraesCS6D01G214700.1;TraesCS6B01G262000.1;TraesCS6A01G220500.1	0.761275	-0.39351	0.003776	-1
TraesCS1A01G217200.1	TraesCS1A01G217200.1	0.760241	-0.395471	0.003636	-1
TraesCS4B01G205600.1	TraesCS4B01G205600.1	0.759386	-0.397095	0.049013	-1
TraesCS2D01G128900.1;TraesCS2A01G126100.1	TraesCS2D01G128900.1;TraesCS2A01G126100.1	0.758486	-0.398806	0.002993	-1
TraesCS6D01G101600.1;TraesCS6B01G140700.1;TraesCS6A01G113800.1	TraesCS6D01G101600.1;TraesCS6B01G140700.1;TraesCS6A01G113800.1	0.752525	-0.410189	0.040118	-1
TraesCS2D01G587100.1;TraesCS2A01G576400.1;TraesCS3B01G077900.3;TraesCS3B01G077900.2;TraesCS2B01G611000.2;TraesCS2B01G611000.1;TraesCS6D01G252400.1;TraesCS6B01G299800.1;TraesCS6A01G272300.1;TraesCS1D01G273500.1;TraesCS1B01G283300.1;TraesCS1A01G273500.1;TraesCS1D01G344800.2;TraesCS1B01G355800.1;TraesCS1A01G342700.1;TraesCS1D01G040000.1;TraesCS1B01G049200.1;TraesCS3D01G539900.1;TraesCS3B01G611800.1;…	TraesCS2D01G587100.1;TraesCS2A01G576400.1;TraesCS3B01G077900.3;TraesCS3B01G077900.2;TraesCS2B01G611000.2;TraesCS2B01G611000.1	0.748927	-0.417103	0.044457	-1
TraesCSU01G122200.1	TraesCSU01G122200.1	0.746457	-0.421869	0.01441	-1
TraesCS5D01G498600.1;TraesCS5B01G498600.1;TraesCS5A01G485100.1;TraesCS1D01G133200.1;TraesCS1B01G150900.1	TraesCS5D01G498600.1;TraesCS5B01G498600.1;TraesCS5A01G485100.1;TraesCS1D01G133200.1;TraesCS1B01G150900.1	0.742872	-0.428814	0.030829	-1
TraesCS4A01G075100.1	TraesCS4A01G075100.1	0.742727	-0.429096	0.039637	-1
TraesCS5A01G017900.1	TraesCS5A01G017900.1	0.74223	-0.430062	0.019719	-1
TraesCS2A01G312900.1;TraesCS2B01G329900.1	TraesCS2A01G312900.1	0.740796	-0.432852	0.028923	-1
TraesCS2D01G361400.1	TraesCS2D01G361400.1	0.73965	-0.435085	0.030047	-1
TraesCS4D01G205000.1;TraesCS4B01G204100.1;TraesCS4A01G100400.1;TraesCS4D01G205100.1;TraesCS4B01G204200.1;TraesCS4A01G100300.1;TraesCS4A01G100100.1	TraesCS4D01G205000.1;TraesCS4B01G204100.1;TraesCS4A01G100400.1;TraesCS4D01G205100.1;TraesCS4B01G204200.1;TraesCS4A01G100300.1;TraesCS4A01G100100.1	0.737797	-0.438704	0.02761	-1
TraesCS1A01G009100.1;TraesCS1B01G014000.1;TraesCS1D01G007900.1;TraesCS1B01G011900.1;TraesCS1A01G010300.1;TraesCS1A01G009200.1;TraesCS1A01G008200.1	TraesCS1A01G009100.1;TraesCS1B01G014000.1;TraesCS1D01G007900.1;TraesCS1B01G011900.1;TraesCS1A01G010300.1;TraesCS1A01G009200.1;TraesCS1A01G008200.1	0.735915	-0.442389	0.021395	-1
TraesCS3D01G529500.1;TraesCS3A01G524000.1;TraesCS3A01G524000.2	TraesCS3D01G529500.1;TraesCS3A01G524000.1;TraesCS3A01G524000.2	0.732923	-0.448266	0.036104	-1
TraesCS5D01G437100.3;TraesCS5B01G431100.2;TraesCS5A01G429000.2;TraesCS2D01G248000.2;TraesCS2B01G270000.1;TraesCS2A01G247700.3;TraesCS1D01G121800.2;TraesCS1B01G140300.3;TraesCS5D01G437100.1;TraesCS5B01G431100.1;TraesCS5A01G429000.1;TraesCS2D01G248000.1;TraesCS2B01G270000.2;TraesCS2A01G247700.1;TraesCS1D01G121800.1;TraesCS1B01G140300.1	TraesCS5D01G437100.3;TraesCS5B01G431100.2;TraesCS5A01G429000.2;TraesCS2D01G248000.2;TraesCS2B01G270000.1;TraesCS2A01G247700.3;TraesCS1D01G121800.2;TraesCS1B01G140300.3;TraesCS5D01G437100.1;TraesCS5B01G431100.1;TraesCS5A01G429000.1;TraesCS2D01G248000.1;TraesCS2B01G270000.2;TraesCS2A01G247700.1;TraesCS1D01G121800.1;TraesCS1B01G140300.1	0.732889	-0.448333	0.031388	-1
TraesCS5B01G125900.1;TraesCS5A01G126700.2;TraesCS5B01G125900.2;TraesCS5A01G126700.1;TraesCS5D01G134200.1;TraesCS4D01G115100.1;TraesCS4B01G117300.1	TraesCS5B01G125900.1;TraesCS5A01G126700.2;TraesCS5B01G125900.2;TraesCS5A01G126700.1;TraesCS5D01G134200.1;TraesCS4D01G115100.1;TraesCS4B01G117300.1	0.730816	-0.45242	0.044926	-1
TraesCS4D01G067200.1;TraesCS2D01G541400.2;TraesCS3D01G336300.2;TraesCS3A01G342500.2;TraesCS1D01G082400.1;TraesCS5B01G174300.1;TraesCS5A01G177100.1;TraesCS3D01G336300.1;TraesCS3B01G374500.1;TraesCS3A01G342500.1;TraesCS2D01G541400.1;TraesCS2B01G570100.1;TraesCS2A01G539800.1;TraesCS1D01G301300.1;TraesCS1B01G311400.1;TraesCS1A01G301600.1;TraesCS5D01G181400.1	TraesCS4D01G067200.1;TraesCS2D01G541400.2;TraesCS3D01G336300.2;TraesCS3A01G342500.2;TraesCS1D01G082400.1;TraesCS5B01G174300.1;TraesCS5A01G177100.1;TraesCS3D01G336300.1;TraesCS3B01G374500.1;TraesCS3A01G342500.1;TraesCS2D01G541400.1;TraesCS2B01G570100.1;TraesCS2A01G539800.1;TraesCS1D01G301300.1;TraesCS1B01G311400.1;TraesCS1A01G301600.1;TraesCS5D01G181400.1	0.729275	-0.455465	0.021622	-1
TraesCS4B01G020300.1;TraesCS4D01G018500.1;TraesCS4A01G293000.1	TraesCS4B01G020300.1;TraesCS4D01G018500.1;TraesCS4A01G293000.1	0.728321	-0.457354	0.00426	-1
TraesCS3D01G527700.1;TraesCS3B01G591400.1;TraesCS3A01G521600.1;TraesCS3D01G527700.2	TraesCS3D01G527700.1;TraesCS3B01G591400.1;TraesCS3A01G521600.1;TraesCS3D01G527700.2	0.727965	-0.458059	0.039863	-1
TraesCS5A01G267800.1;TraesCS5B01G267400.1;TraesCSU01G240800.1;TraesCS5D01G275500.1;TraesCS5A01G267600.1;TraesCS5A01G268000.1;TraesCS5B01G267600.1;TraesCSU01G231300.1;TraesCSU01G148300.1;TraesCSU01G148000.1;TraesCSU01G074600.1;TraesCS5B01G267500.1;TraesCS5A01G267700.1;TraesCSU01G235000.1;TraesCSU01G148400.1;TraesCSU01G148100.1;TraesCSU01G074400.1;TraesCS5A01G267900.1;TraesCSU01G148200.1	TraesCS5A01G267800.1;TraesCS5B01G267400.1;TraesCSU01G240800.1;TraesCS5D01G275500.1	0.726336	-0.461291	0.032089	-1
TraesCS1B01G144300.1;TraesCS3D01G137600.1;TraesCS3B01G154600.1;TraesCS3A01G136800.1;TraesCS1D01G128800.1;TraesCS1A01G125100.1	TraesCS1B01G144300.1;TraesCS3D01G137600.1;TraesCS3B01G154600.1;TraesCS3A01G136800.1;TraesCS1D01G128800.1;TraesCS1A01G125100.1	0.719849	-0.474234	0.027816	-1
TraesCS7D01G296300.1;TraesCS7B01G201400.1;TraesCS7A01G300500.1	TraesCS7D01G296300.1;TraesCS7B01G201400.1;TraesCS7A01G300500.1	0.719202	-0.475531	0.044333	-1
TraesCS2D01G272100.1;TraesCS2B01G291000.1;TraesCS2A01G272800.1	TraesCS2D01G272100.1;TraesCS2B01G291000.1;TraesCS2A01G272800.1	0.718697	-0.476544	0.047741	-1
TraesCS5D01G418000.1;TraesCS5B01G413000.1;TraesCS5A01G408100.1;TraesCS5D01G418000.2;TraesCS5B01G413000.2	TraesCS5D01G418000.1;TraesCS5B01G413000.1;TraesCS5A01G408100.1;TraesCS5D01G418000.2;TraesCS5B01G413000.2	0.716484	-0.480994	0.018208	-1
TraesCS1D01G306800.1;TraesCS1B01G318200.1;TraesCS1A01G307400.1;TraesCS3D01G191800.1;TraesCS3B01G217500.1;TraesCS3A01G187900.1	TraesCS1D01G306800.1;TraesCS1B01G318200.1;TraesCS1A01G307400.1;TraesCS3D01G191800.1;TraesCS3B01G217500.1;TraesCS3A01G187900.1	0.715939	-0.482091	0.023422	-1
TraesCS3B01G153200.2;TraesCS3B01G153200.3;TraesCS3A01G310100.1;TraesCS3B01G153200.1	TraesCS3B01G153200.2;TraesCS3B01G153200.3;TraesCS3A01G310100.1;TraesCS3B01G153200.1	0.714835	-0.484318	0.018843	-1
TraesCS4B01G059300.1;TraesCS3D01G133200.1;TraesCS3D01G133100.1;TraesCS3B01G152300.1;TraesCS3B01G152200.1;TraesCS3B01G152300.2;TraesCS3A01G309100.1;TraesCS3A01G309000.1;TraesCS3B01G152300.3;TraesCS3B01G152200.2;TraesCS3A01G309000.2;TraesCS4B01G059100.1;TraesCS4B01G059100.2;TraesCS3A01G309100.2	TraesCS4B01G059300.1;TraesCS3D01G133200.1;TraesCS3D01G133100.1;TraesCS3B01G152300.1;TraesCS3B01G152200.1;TraesCS3B01G152300.2;TraesCS3A01G309100.1;TraesCS3A01G309000.1;TraesCS3B01G152300.3;TraesCS3B01G152200.2;TraesCS3A01G309000.2;TraesCS4B01G059100.1;TraesCS4B01G059100.2;TraesCS3A01G309100.2	0.713284	-0.487451	0.031913	-1
TraesCS5D01G306200.1;TraesCS5B01G298800.1	TraesCS5D01G306200.1;TraesCS5B01G298800.1	0.711035	-0.492008	0.046143	-1
TraesCS2B01G400300.1	TraesCS2B01G400300.1	0.710385	-0.493327	0.010827	-1
TraesCS6D01G262100.1;TraesCS6B01G310100.1	TraesCS6D01G262100.1;TraesCS6B01G310100.1	0.710062	-0.493983	0.04872	-1
TraesCS2B01G265400.1;TraesCSU01G245500.1;TraesCS7D01G464300.1;TraesCS5A01G430400.1;TraesCS5A01G020100.1;TraesCS1A01G140100.1;TraesCS7B01G051100.1;TraesCS7A01G164600.1;TraesCS4B01G146500.1;TraesCS3D01G410500.1;TraesCS2D01G230200.1;TraesCS3D01G520800.1	TraesCS2B01G265400.1;TraesCSU01G245500.1;TraesCS7D01G464300.1;TraesCS5A01G430400.1;TraesCS5A01G020100.1;TraesCS1A01G140100.1;TraesCS7B01G051100.1;TraesCS7A01G164600.1;TraesCS4B01G146500.1;TraesCS3D01G410500.1;TraesCS2D01G230200.1;TraesCS3D01G520800.1	0.708266	-0.497637	0.010675	-1
TraesCS4D01G191400.1;TraesCS4B01G190000.1;TraesCS4A01G114100.1;TraesCS4D01G191400.2	TraesCS4D01G191400.1;TraesCS4B01G190000.1;TraesCS4A01G114100.1;TraesCS4D01G191400.2	0.707957	-0.498266	0.040414	-1
TraesCS4B01G169700.1	TraesCS4B01G169700.1	0.707856	-0.498472	0.000749	-1
TraesCS1B01G135300.1;TraesCS1A01G115400.1;TraesCS1D01G116800.1	TraesCS1B01G135300.1;TraesCS1A01G115400.1;TraesCS1D01G116800.1	0.706206	-0.501839	0.033542	-1
TraesCS5D01G479900.1;TraesCS5A01G467000.1;TraesCS5B01G478800.1	TraesCS5D01G479900.1;TraesCS5A01G467000.1;TraesCS5B01G478800.1	0.705999	-0.502262	0.029329	-1
TraesCS6A01G275200.2;TraesCS6A01G275200.3;TraesCS6B01G302700.1;TraesCS6B01G302700.2	TraesCS6A01G275200.2;TraesCS6A01G275200.3;TraesCS6B01G302700.1;TraesCS6B01G302700.2	0.698915	-0.516811	0.023587	-1
TraesCS7A01G306500.1	TraesCS7A01G306500.1	0.696823	-0.521136	0.046479	-1
TraesCS7B01G431200.1	TraesCS7B01G431200.1	0.695884	-0.523081	0.039382	-1
TraesCS3D01G352800.2;TraesCS1D01G283800.1;TraesCS1B01G294200.1;TraesCS5A01G038200.1;TraesCS3D01G352800.1;TraesCS3B01G391300.1;TraesCS3A01G358500.1;TraesCS5D01G045600.1;TraesCS5B01G039700.1;TraesCS1A01G284800.1	TraesCS3D01G352800.2;TraesCS1D01G283800.1;TraesCS1B01G294200.1;TraesCS5A01G038200.1;TraesCS3D01G352800.1;TraesCS3B01G391300.1;TraesCS3A01G358500.1;TraesCS5D01G045600.1;TraesCS5B01G039700.1;TraesCS1A01G284800.1	0.695303	-0.524286	0.019452	-1
TraesCS5D01G399500.1	TraesCS5D01G399500.1	0.693118	-0.528827	0.046019	-1
TraesCS7B01G136000.1	TraesCS7B01G136000.1	0.692809	-0.52947	0.040464	-1
TraesCS4A01G296300.1	TraesCS4A01G296300.1	0.689679	-0.536003	0.000751	-1
TraesCS6A01G092300.1	TraesCS6A01G092300.1	0.687504	-0.54056	0.037986	-1
TraesCS6A01G309400.1;TraesCS6B01G339100.1;TraesCS6D01G288800.1	TraesCS6A01G309400.1;TraesCS6B01G339100.1;TraesCS6D01G288800.1	0.681864	-0.552444	0.041385	-1
TraesCS4A01G068200.1	TraesCS4A01G068200.1	0.680453	-0.555433	0.035782	-1
TraesCS2A01G128600.1;TraesCS2B01G150700.1;TraesCS5A01G504000.1;TraesCS4D01G329700.1;TraesCS4B01G333400.1	TraesCS2A01G128600.1;TraesCS2B01G150700.1	0.676643	-0.563533	0.028025	-1
TraesCS5B01G389100.1;TraesCS4B01G054200.1;TraesCS5D01G393900.1;TraesCS6B01G055500.1;TraesCS6B01G055300.1;TraesCS3A01G075800.1;TraesCS2A01G312400.1;TraesCSU01G077400.1;TraesCSU01G077200.1;TraesCS6B01G116000.1;TraesCS6B01G115800.1;TraesCS6A01G086400.1;TraesCS6A01G086200.1;TraesCS3B01G114600.1;TraesCS3B01G089900.1;TraesCS6D01G046600.1;TraesCS6D01G046200.1;TraesCS6A01G040500.1;TraesCS3D01G099000.1;Tr…	TraesCS5B01G389100.1;TraesCS4B01G054200.1;TraesCS5D01G393900.1;TraesCS6B01G055500.1;TraesCS6B01G055300.1;TraesCS3A01G075800.1;TraesCS2A01G312400.1;TraesCSU01G077400.1;TraesCSU01G077200.1;TraesCS6B01G116000.1;TraesCS6B01G115800.1;TraesCS6A01G086400.1;TraesCS6A01G086200.1;TraesCS3B01G114600.1;TraesCS3B01G089900.1;TraesCS6D01G046600.1;TraesCS6D01G046200.1;TraesCS6A01G040500.1;TraesCS3D01G099000.1;Tr…	0.676589	-0.563648	0.025163	-1
TraesCS6D01G177500.1;TraesCS6B01G215700.1;TraesCS6A01G188800.1;TraesCS6D01G177500.2;TraesCS6B01G215700.2;TraesCS6A01G188800.2	TraesCS6D01G177500.1;TraesCS6B01G215700.1;TraesCS6A01G188800.1;TraesCS6D01G177500.2;TraesCS6B01G215700.2;TraesCS6A01G188800.2	0.673091	-0.571127	0.047025	-1
TraesCS4D01G029900.1;TraesCS4A01G280600.1	TraesCS4D01G029900.1;TraesCS4A01G280600.1	0.672847	-0.57165	0.040636	-1
TraesCS4B01G176200.1;TraesCS4A01G128600.1	TraesCS4B01G176200.1;TraesCS4A01G128600.1	0.67284	-0.571665	0.003062	-1
TraesCS2A01G037400.1;TraesCS2B01G050400.1;TraesCS2D01G036200.1	TraesCS2A01G037400.1	0.670542	-0.5766	0.026417	-1
TraesCS2B01G313700.1	TraesCS2B01G313700.1	0.66381	-0.591158	0.027226	-1
TraesCS5B01G015700.1;TraesCS5A01G018000.1;TraesCS5B01G016100.1	TraesCS5B01G015700.1;TraesCS5A01G018000.1;TraesCS5B01G016100.1	0.6638	-0.591179	0.027766	-1
TraesCS3D01G351600.1;TraesCS3B01G390400.1;TraesCS3A01G357700.1;TraesCS1D01G284200.1;TraesCS1B01G294400.1;TraesCS1A01G285200.1;TraesCS1B01G294400.2	TraesCS3D01G351600.1;TraesCS3B01G390400.1;TraesCS3A01G357700.1;TraesCS1D01G284200.1;TraesCS1B01G294400.1;TraesCS1A01G285200.1;TraesCS1B01G294400.2	0.663177	-0.592534	0.015246	-1
TraesCS2D01G263000.1;TraesCS2B01G281300.1;TraesCS2A01G260700.1;TraesCS5A01G541100.1	TraesCS2D01G263000.1;TraesCS2B01G281300.1;TraesCS2A01G260700.1	0.660106	-0.59923	0.025485	-1
TraesCS2A01G170800.1;TraesCS2D01G178300.1	TraesCS2A01G170800.1;TraesCS2D01G178300.1	0.659779	-0.599945	0.02144	-1
TraesCS5D01G186100.1;TraesCS5B01G179700.1;TraesCS5A01G181700.1;TraesCS5D01G186100.2;TraesCS5B01G179700.2	TraesCS5D01G186100.1;TraesCS5B01G179700.1;TraesCS5A01G181700.1;TraesCS5D01G186100.2;TraesCS5B01G179700.2	0.649632	-0.622305	0.02337	-1
TraesCS4A01G333400.1;TraesCS5D01G538800.1	TraesCS4A01G333400.1;TraesCS5D01G538800.1	0.648226	-0.625431	0.002667	-1
TraesCS3A01G095600.1	TraesCS3A01G095600.1	0.642968	-0.637181	0.007667	-1
TraesCS4A01G041700.1;TraesCS4A01G041700.2;REV__TraesCS3A01G027200.1;REV__TraesCS4A01G041700.1;REV__TraesCS3D01G020200.1;REV__TraesCS3A01G025500.2;REV__TraesCS3D01G020200.2;REV__TraesCS3B01G019500.1;REV__TraesCS3A01G025500.1	TraesCS4A01G041700.1;TraesCS4A01G041700.2	0.634662	-0.65594	0.047618	-1
TraesCS7D01G207700.1;TraesCS7B01G111800.1;TraesCS7A01G204600.1	TraesCS7D01G207700.1;TraesCS7B01G111800.1;TraesCS7A01G204600.1	0.633753	-0.658007	0.004612	-1
TraesCS5D01G564700.1;TraesCS5B01G558300.1;TraesCS4A01G320500.1	TraesCS5D01G564700.1;TraesCS5B01G558300.1;TraesCS4A01G320500.1	0.633718	-0.658087	0.008566	-1
TraesCS2D01G220500.1;TraesCS2B01G239700.1;TraesCS2A01G214700.1	TraesCS2D01G220500.1;TraesCS2B01G239700.1;TraesCS2A01G214700.1	0.630934	-0.664439	0.002701	-1
TraesCS2D01G110100.1;TraesCS2B01G127900.1;TraesCS2A01G109900.1;TraesCS4D01G169400.1;TraesCS4B01G166800.1	TraesCS2D01G110100.1;TraesCS2B01G127900.1;TraesCS2A01G109900.1;TraesCS4D01G169400.1;TraesCS4B01G166800.1	0.630492	-0.66545	0.009794	-1
TraesCS3B01G319500.3;TraesCS3B01G319500.2;TraesCS3A01G285600.1;TraesCS2D01G198400.1;TraesCS2B01G217800.1;TraesCS2A01G189400.1;TraesCS3B01G319500.1;TraesCS3D01G285400.1;TraesCS3B01G319500.4	TraesCS3B01G319500.3;TraesCS3B01G319500.2;TraesCS3A01G285600.1;TraesCS2D01G198400.1;TraesCS2B01G217800.1;TraesCS2A01G189400.1;TraesCS3B01G319500.1;TraesCS3D01G285400.1;TraesCS3B01G319500.4	0.628538	-0.669928	0.042615	-1
TraesCS5A01G134000.1	TraesCS5A01G134000.1	0.625552	-0.676798	0.028215	-1
TraesCS4D01G226000.1	TraesCS4D01G226000.1	0.624048	-0.680271	0.042824	-1
TraesCS2D01G302500.1;TraesCS2B01G320500.1;TraesCS2A01G303900.1;TraesCS4D01G078100.1;TraesCS2D01G493700.1;TraesCS2A01G493800.1;TraesCS2B01G521800.1;TraesCS3B01G413800.1	TraesCS2D01G302500.1;TraesCS2B01G320500.1;TraesCS2A01G303900.1	0.621045	-0.68723	0.00853	-1
TraesCS3D01G299000.1;TraesCS3A01G302800.1;TraesCS3B01G333500.1	TraesCS3D01G299000.1;TraesCS3A01G302800.1;TraesCS3B01G333500.1	0.604162	-0.726993	0.003049	-1
TraesCS3D01G425100.1;TraesCS3B01G467700.1;TraesCS3A01G429800.1	TraesCS3D01G425100.1;TraesCS3B01G467700.1;TraesCS3A01G429800.1	0.60292	-0.729962	0.002184	-1
TraesCS3D01G524300.1;TraesCS3A01G516600.1	TraesCS3D01G524300.1;TraesCS3A01G516600.1	0.602266	-0.731527	0.042605	-1
TraesCS1B01G273100.1;TraesCS1B01G273100.2	TraesCS1B01G273100.1;TraesCS1B01G273100.2	0.594883	-0.749322	0.011139	-1
TraesCS2D01G250700.1;TraesCS2B01G266200.1;TraesCS2A01G249100.1	TraesCS2D01G250700.1;TraesCS2B01G266200.1;TraesCS2A01G249100.1	0.590909	-0.758992	0.004767	-1
TraesCS6A01G249400.1;TraesCS6A01G249400.2	TraesCS6A01G249400.1;TraesCS6A01G249400.2	0.585601	-0.77201	0.027941	-1
TraesCS4D01G062500.1;TraesCS4B01G063600.1;TraesCS4A01G251300.1	TraesCS4D01G062500.1;TraesCS4B01G063600.1;TraesCS4A01G251300.1	0.575022	-0.798311	0.025601	-1
TraesCS4D01G212500.1	TraesCS4D01G212500.1	0.574541	-0.799518	0.011519	-1
TraesCS1D01G156700.1;TraesCS1A01G159300.2;TraesCS1B01G175700.1;TraesCS1A01G159300.1	TraesCS1D01G156700.1;TraesCS1A01G159300.2;TraesCS1B01G175700.1;TraesCS1A01G159300.1	0.570681	-0.809244	0.00872	-1
TraesCS2B01G126500.1	TraesCS2B01G126500.1	0.559068	-0.838904	0.004361	-1
TraesCS5B01G469500.1;TraesCS5D01G471000.2;TraesCS5D01G471000.1;TraesCS5B01G469500.2;TraesCS5A01G459900.1	TraesCS5B01G469500.1;TraesCS5D01G471000.2;TraesCS5D01G471000.1;TraesCS5B01G469500.2;TraesCS5A01G459900.1	0.548078	-0.867547	0.048055	-1
TraesCS2D01G128300.1	TraesCS2D01G128300.1	0.547791	-0.868303	0.042365	-1
TraesCS5B01G114000.1;TraesCS5D01G121300.1;TraesCS5A01G109000.1	TraesCS5B01G114000.1;TraesCS5D01G121300.1	0.536959	-0.897116	0.019921	-1
TraesCSU01G104300.1;TraesCS7B01G056600.3;TraesCS7B01G056600.1;TraesCS7A01G152800.1;TraesCS7B01G056600.2	TraesCSU01G104300.1;TraesCS7B01G056600.3;TraesCS7B01G056600.1;TraesCS7A01G152800.1;TraesCS7B01G056600.2	0.536098	-0.899431	0.000506	-1
TraesCS2A01G300500.1	TraesCS2A01G300500.1	0.525906	-0.927123	0.011823	-1
TraesCS5B01G113000.2;TraesCS5D01G119700.1;TraesCS5B01G113000.1;TraesCS5A01G112300.2;TraesCS5B01G113000.3;TraesCS5A01G112300.1	TraesCS5B01G113000.2;TraesCS5D01G119700.1;TraesCS5B01G113000.1;TraesCS5A01G112300.2;TraesCS5B01G113000.3;TraesCS5A01G112300.1	0.525823	-0.927351	0.020032	-1
TraesCS4A01G302300.1;TraesCS4D01G009600.1;TraesCS1B01G061300.1	TraesCS4A01G302300.1;TraesCS4D01G009600.1;TraesCS1B01G061300.1	0.519333	-0.945268	0.026256	-1
TraesCS7B01G170600.3;TraesCS7D01G271700.1;TraesCS7B01G170600.1;TraesCS7A01G271400.1;TraesCS7A01G271400.2	TraesCS7B01G170600.3;TraesCS7D01G271700.1;TraesCS7B01G170600.1;TraesCS7A01G271400.1;TraesCS7A01G271400.2	0.511105	-0.968308	0.001356	-1
TraesCS3D01G233400.1;TraesCS3B01G249500.1;TraesCS3A01G219100.1	TraesCS3D01G233400.1;TraesCS3B01G249500.1;TraesCS3A01G219100.1	0.507641	-0.97812	0.048546	-1
TraesCS5B01G461300.1;TraesCS5A01G452400.1;TraesCS5D01G462800.1	TraesCS5B01G461300.1;TraesCS5A01G452400.1;TraesCS5D01G462800.1	0.505307	-0.984768	0.001598	-1
TraesCS5D01G292800.2;TraesCS5A01G285400.1;TraesCS5B01G284600.1;TraesCS5D01G292800.1	TraesCS5D01G292800.2;TraesCS5A01G285400.1;TraesCS5B01G284600.1	0.502208	-0.993643	0.017736	-1
TraesCS6D01G067500.1	TraesCS6D01G067500.1	0.498643	-1.00392	0.02941	-1
TraesCS1D01G140600.1;TraesCS1B01G158100.1	TraesCS1D01G140600.1;TraesCS1B01G158100.1	0.498486	-1.00438	0.003214	-1
TraesCS1B01G034400.1	TraesCS1B01G034400.1	0.490183	-1.02861	0.00964	-1
TraesCS2D01G206300.1;TraesCS2B01G225900.1;TraesCS2A01G198500.1;TraesCS2D01G063900.1;TraesCS2B01G077700.1;TraesCS2A01G065700.1;TraesCS6D01G212900.1;TraesCS6A01G222100.1	TraesCS2D01G206300.1;TraesCS2B01G225900.1;TraesCS2A01G198500.1	0.48785	-1.03549	0.041218	-1
TraesCS4D01G198500.1	TraesCS4D01G198500.1	0.485366	-1.04286	0.023847	-1
TraesCS5A01G486600.1;TraesCS5D01G500800.1;TraesCS5B01G500500.2;TraesCS5D01G500800.2;TraesCS5B01G500500.1;TraesCS5A01G486600.2	TraesCS5A01G486600.1;TraesCS5D01G500800.1;TraesCS5B01G500500.2;TraesCS5D01G500800.2;TraesCS5B01G500500.1;TraesCS5A01G486600.2	0.477677	-1.06589	0.004975	-1
TraesCS1D01G125600.1;TraesCS1B01G146100.1;TraesCS1A01G129100.1	TraesCS1D01G125600.1;TraesCS1B01G146100.1;TraesCS1A01G129100.1	0.477535	-1.06632	0.009327	-1
TraesCS7D01G382700.3;TraesCS7A01G386100.2;TraesCS7D01G382700.2;TraesCS7A01G386100.3;TraesCS7D01G382700.1;TraesCS7A01G386100.1	TraesCS7D01G382700.3;TraesCS7A01G386100.2;TraesCS7D01G382700.2;TraesCS7A01G386100.3;TraesCS7D01G382700.1;TraesCS7A01G386100.1	0.458903	-1.12374	0.032839	-1
TraesCS7B01G254000.1;TraesCS7D01G349900.1;TraesCS7B01G254000.2;TraesCS7D01G155200.1;TraesCS7D01G155200.2	TraesCS7B01G254000.1;TraesCS7D01G349900.1;TraesCS7B01G254000.2	0.442754	-1.17542	0.042112	-1
TraesCS4A01G366200.1;TraesCS5B01G507100.1;TraesCS5D01G506900.1	TraesCS4A01G366200.1;TraesCS5B01G507100.1;TraesCS5D01G506900.1	0.4413	-1.18017	0.030487	-1
TraesCS1B01G368900.2;TraesCS1B01G368900.1;TraesCS1A01G353000.1;TraesCS3D01G287400.1;TraesCS3B01G322300.1;TraesCS3A01G287600.1;TraesCS1D01G357100.1	TraesCS1B01G368900.2;TraesCS1B01G368900.1;TraesCS1A01G353000.1;TraesCS3D01G287400.1;TraesCS3B01G322300.1;TraesCS3A01G287600.1;TraesCS1D01G357100.1	0.434122	-1.20383	0.014226	-1
TraesCS3A01G073300.1	TraesCS3A01G073300.1	0.430351	-1.21641	0.028097	-1
TraesCS3A01G112900.1	TraesCS3A01G112900.1	0.420058	-1.25134	0.004053	-1
TraesCS5D01G286400.1;TraesCS5D01G286200.1;TraesCS5B01G278700.1;TraesCS5B01G278500.1;TraesCS5A01G279400.1;TraesCS5A01G279100.1;TraesCS5D01G286200.2;TraesCS5B01G278500.2;TraesCS7D01G254200.2	TraesCS5D01G286400.1;TraesCS5D01G286200.1;TraesCS5B01G278700.1;TraesCS5B01G278500.1;TraesCS5A01G279400.1;TraesCS5A01G279100.1;TraesCS5D01G286200.2;TraesCS5B01G278500.2;TraesCS7D01G254200.2	0.407952	-1.29353	0.001733	-1
TraesCS5B01G013200.1	TraesCS5B01G013200.1	0.378347	-1.40222	0.001878	-1
TraesCS1D01G228600.1;TraesCS1A01G227000.2;TraesCS1D01G228600.2;TraesCS1B01G241100.1;TraesCS1A01G227000.1	TraesCS1D01G228600.1;TraesCS1A01G227000.2;TraesCS1D01G228600.2;TraesCS1B01G241100.1;TraesCS1A01G227000.1	0.363905	-1.45837	0.033181	-1
TraesCS1B01G218800.1	TraesCS1B01G218800.1	0.353991	-1.49822	0.015488	-1
TraesCS6B01G290900.1;TraesCS6D01G251000.1	TraesCS6B01G290900.1;TraesCS6D01G251000.1	0.338104	-1.56446	0.036545	-1
TraesCS5D01G543600.1;TraesCS4A01G329600.2;TraesCS5B01G544500.1;TraesCS4A01G329600.1	TraesCS5D01G543600.1;TraesCS4A01G329600.2;TraesCS5B01G544500.1;TraesCS4A01G329600.1	0.314774	-1.66761	0.009473	-1
TraesCS3D01G271400.1;TraesCS3B01G305500.1;TraesCS3A01G271800.1;TraesCS1D01G400600.1;TraesCS1A01G392400.1;TraesCS1B01G420600.1	TraesCS3D01G271400.1;TraesCS3B01G305500.1;TraesCS3A01G271800.1;TraesCS1D01G400600.1;TraesCS1A01G392400.1;TraesCS1B01G420600.1	0.305041	-1.71292	0.02745	-1
TraesCS7D01G366400.1;TraesCS7B01G271400.1;TraesCS7A01G356300.1	TraesCS7D01G366400.1;TraesCS7B01G271400.1;TraesCS7A01G356300.1	0.303114	-1.72207	0.013591	-1
TraesCS7D01G130000.2;TraesCS7B01G030900.1;TraesCS7D01G130000.1;TraesCS7D01G130000.3;TraesCS7A01G130600.2;TraesCS7A01G130600.1	TraesCS7D01G130000.2;TraesCS7B01G030900.1;TraesCS7D01G130000.1;TraesCS7D01G130000.3;TraesCS7A01G130600.2;TraesCS7A01G130600.1	0.298648	-1.74348	0.010102	-1
TraesCS1D01G369500.1;TraesCS1D01G369400.1;TraesCS1A01G364100.1	TraesCS1D01G369500.1;TraesCS1D01G369400.1	0.26074	-1.93932	0.001542	-1
TraesCS5D01G045800.1;TraesCS5B01G039900.1;TraesCS5A01G038500.1	TraesCS5D01G045800.1;TraesCS5B01G039900.1;TraesCS5A01G038500.1	0.24706	-2.01707	0.023516	-1
TraesCS2D01G174300.2;TraesCS2B01G192800.2;TraesCS2A01G166700.1;TraesCS2D01G174300.1;TraesCS2B01G192800.1	TraesCS2D01G174300.2;TraesCS2B01G192800.2;TraesCS2A01G166700.1;TraesCS2D01G174300.1;TraesCS2B01G192800.1	0.244719	-2.0308	0.029161	-1
TraesCS5A01G434100.1;TraesCS5B01G437100.1;TraesCS5D01G442000.1;TraesCS5B01G437100.2	TraesCS5A01G434100.1;TraesCS5B01G437100.1;TraesCS5D01G442000.1;TraesCS5B01G437100.2	0.242754	-2.04243	0.007251	-1
TraesCS6B01G080800.1;TraesCS6B01G080700.1;TraesCS6A01G060700.2;TraesCS6D01G064400.1;TraesCS6B01G080700.2;TraesCS6A01G060700.1;TraesCS6B01G080700.3;TraesCS6A01G060800.1;TraesCS6D01G064200.2;TraesCS6D01G064200.1;TraesCS6D01G064300.1;TraesCS5B01G557400.1;TraesCS5D01G553000.2;TraesCS3D01G524600.1;TraesCS3B01G584500.1;TraesCS5B01G556700.2;TraesCS4A01G321600.2;TraesCS5B01G556700.1;TraesCS6D01G066800.1;…	TraesCS6B01G080800.1;TraesCS6B01G080700.1;TraesCS6A01G060700.2;TraesCS6D01G064400.1;TraesCS6B01G080700.2;TraesCS6A01G060700.1;TraesCS6B01G080700.3;TraesCS6A01G060800.1;TraesCS6D01G064200.2;TraesCS6D01G064200.1;TraesCS6D01G064300.1;TraesCS5B01G557400.1;TraesCS5D01G553000.2;TraesCS3D01G524600.1;TraesCS3B01G584500.1;TraesCS5B01G556700.2;TraesCS4A01G321600.2;TraesCS5B01G556700.1;TraesCS6D01G066800.1;…	0.150958	-2.72778	1.6e-05	-1
TraesCS6D01G336000.1;TraesCS6A01G353700.1	TraesCS6D01G336000.1;TraesCS6A01G353700.1	0.068152	-3.8751	0.000178	-1
TraesCS3A01G144500.1	TraesCS3A01G144500.1	0.047203	-4.40498	0.000416	-1
