# Supplementary material for: Proteome and transcriptome analyses of wheat near isogenic lines identifies key proteins and genes of wheat bread quality
Source: Sci Rep. 2021 May 11;11:9978. doi: 10.1038/s41598-021-89140-4 (PMC8113351; doi:10.1038/s41598-021-89140-4)
Supplement: Supplementary file 3 — Supplementary Information 3. [file 41598_2021_89140_MOESM3_ESM.xlsx]

## Sheet: Sheet1
Proteome and transcriptome analyses of wheat near isogenic lines identifies key proteins and genes of wheat bread quality
Liangjie Lv, Aiju Zhao, Yelun Zhang, Hui Li* and Xiyong Chen*
geneID	Tra_SG	Tra_WG	Pro_WG	Pro_SG
TraesCS1A01G007300	0.0227987	0	86.1026	68.9324
TraesCS1A01G009100	0.161385	0.574062	0.232365	0.171001
TraesCS1A01G033600	46.6126	56.7951	4.4569	3.23855
TraesCS1A01G045700	102.626	82.4096	99.7194	83.7753
TraesCS1A01G045800	26.3934	24.7551	1.24848	1.05433
TraesCS1A01G046500	4.16942	4.32747	0.139188	0.1539
TraesCS1A01G046600	8.84641	9.22437	0.450679	0.540847
TraesCS1A01G047400	0.340725	0	0.778248	0.547133
TraesCS1A01G051500	3.58688	4.7324	2.54264	1.85145
TraesCS1A01G066100	0.0184391	0.0163517	64.9447	77.6442
TraesCS1A01G066800	13.6934	14.6495	0.193691	0.207611
TraesCS1A01G072000	46.1625	33.8412	2.09071	2.26915
TraesCS1A01G073000	3.64418	4.10092	0.749784	0.978941
TraesCS1A01G083800	0.388646	0.0161205	2.91177	3.60985
TraesCS1A01G085600	22.7505	15.1393	1.25456	0.831736
TraesCS1A01G086100	11.4812	9.84247	7.70882	7.46879
TraesCS1A01G093000	1.54531	0.310507	1.83454	1.52328
TraesCS1A01G093900	12.1761	15.5055	0.0488946	0.0861003
TraesCS1A01G096500	175.84	221.837	1.14009	0.84707
TraesCS1A01G099500	10.1346	11.6554	4.63144	6.08429
TraesCS1A01G106600	127.054	131.319	0.114146	0.0992343
TraesCS1A01G107800	5.92932	6.98327	0.500086	0.648133
TraesCS1A01G108300	3.45263	3.1776	0.154177	0.215502
TraesCS1A01G133100	32.4142	43.8135	4.17561	5.96499
TraesCS1A01G145000	17.1847	17.0873	17.3318	23.6833
TraesCS1A01G159100	195.873	224.94	1.10867	0.916296
TraesCS1A01G163200	9.26712	9.35047	0.522092	0.38
TraesCS1A01G164200	5.42287	5.25557	0.04564	0.21847
TraesCS1A01G173400	108.781	108.548	0.136066	0.116333
TraesCS1A01G175500	2.58099	1.31639	26.7892	36.9051
TraesCS1A01G178200	3.82261	2.50756	0.0835969	0.0926069
TraesCS1A01G178300	4.56068	4.55066	1.25096	2.39491
TraesCS1A01G183800	7.04098	7.03894	0.0942491	0.17758
TraesCS1A01G201600	44.9079	46.3659	0.0561737	0.146163
TraesCS1A01G217200	170.569	188.606	9.61313	7.3083
TraesCS1A01G218700	14.7303	10.6224	0.0603752	0.0936841
TraesCS1A01G223300	8.00383	8.23762	3.89696	4.14917
TraesCS1A01G229300	0.508065	0.0398913	0.116808	0.198056
TraesCS1A01G231000	20.1042	21.2149	0.5889	0.560889
TraesCS1A01G242400	1.76565	1.3915	0.959712	0.807197
TraesCS1A01G249600	58.8034	52.2616	0.903907	0.80473
TraesCS1A01G253200	2.2075	0.279291	1.02339	0.947174
TraesCS1A01G261000	11.3536	12.0047	8.93802	11.2453
TraesCS1A01G262400	331.78	343.377	1.6868	1.25149
TraesCS1A01G273900	24.0175	3.49702	1.55772	1.66615
TraesCS1A01G279000	4.7919	4.85208	0.0881157	0.151701
TraesCS1A01G283000	1.09384	0.913959	0.0833623	0.0947024
TraesCS1A01G284900	115.781	108.625	4.84819	3.71867
TraesCS1A01G285000	27.8481	23.5265	0.142848	0.364382
TraesCS1A01G295600	1.00753	0.621362	1.32436	1.80425
TraesCS1A01G295800	8.13183	8.07097	11.479	9.20159
TraesCS1A01G317500	0.362659	0.611024	309.206	255.001
TraesCS1A01G323400	34.8796	26.3693	1.45454	1.60806
TraesCS1A01G327200	11.3976	10.1133	0.325787	0.296848
TraesCS1A01G328000	0.155312	0.138013	4.94099	6.87939
TraesCS1A01G340100	0.749567	0.462729	0.817722	1.44817
TraesCS1A01G342500	22.85	21.8096	1.23539	1.83665
TraesCS1A01G356500	7.58848	8.40727	0.31314	0.493948
TraesCS1A01G361400	2.67946	1.89062	1.20281	1.8949
TraesCS1A01G364000	21.3741	1.37517	48.4571	33.1901
TraesCS1A01G371900	9.24184	10.379	0.560797	0.382657
TraesCS1A01G372700	0.0995895	0.0086741	29.1214	34.0527
TraesCS1A01G378000	59.8853	68.7752	8.71191	7.75545
TraesCS1A01G379000	102.507	106.953	118.504	132.491
TraesCS1A01G394900	14.3656	3.35334	0.0658168	0.0727899
TraesCS1A01G411900	55.409	66.8696	31.2358	45.1652
TraesCS1A01G415100	1.70038	1.27591	4.26118	7.84082
TraesCS1A01G416700	11.6432	12.124	0.381347	0.230874
TraesCS1A01G419600	3.49733	2.29365	94.042	99.7905
TraesCS1A01G421600	3.59284	3.70556	6.82051	8.05774
TraesCS1A01G424100	33.994	26.2458	0.0284109	0.186148
TraesCS1A01G427000	7.07595	6.89146	0.0465909	0.0404465
TraesCS1A01G433000	50.3753	47.4019	1.83028	2.43396
TraesCS1A01G438600	9.41142	9.23865	0.39991	0.480495
TraesCS1A01G445700	23.1637	38.7763	6.38074	6.55118
TraesCS1B01G011000	0.0207561	0	156.982	138.234
TraesCS1B01G011100	54.5223	57.3168	2.4735	1.49404
TraesCS1B01G011600	0.0201111	0	156.692	156.908
TraesCS1B01G017800	10.5318	8.51881	0.138478	0.109671
TraesCS1B01G042300	39.7841	42.2826	0.945068	0.790482
TraesCS1B01G053600	25.6726	19.0707	20.8609	26.1761
TraesCS1B01G059000	20.1725	16.7832	0.724123	1.27917
TraesCS1B01G059100	120.468	71.9722	5.50083	3.99694
TraesCS1B01G061900	0.508078	0	1.4868	0.850284
TraesCS1B01G101100	1.28223	0	234.767	289.462
TraesCS1B01G102700	50.9805	21.1194	94.0319	115.829
TraesCS1B01G104500	8.10862	6.7935	54.51	40.3632
TraesCS1B01G113400	8.69886	7.68425	2.49215	2.20336
TraesCS1B01G113500	9.47574	6.24447	0.0967442	0.0795057
TraesCS1B01G113700	37.5509	25.8699	0.229215	0.167688
TraesCS1B01G121200	0.15377	0.0498723	0.624757	0.440923
TraesCS1B01G124600	0.0524876	0.0121889	2.30186	2.34291
TraesCS1B01G127700	8.05299	6.80961	0.171938	0.106059
TraesCS1B01G127900	4.54339	2.69101	0.100795	0.0605591
TraesCS1B01G135300	10.2146	7.35781	2.79908	1.97673
TraesCS1B01G139500	5.18346	3.48123	1.77742	2.67462
TraesCS1B01G139600	17.6258	14.7349	0.573806	0.731048
TraesCS1B01G140400	12.4581	9.7141	0.45833	0.738092
TraesCS1B01G141900	36.8836	28.4645	2.40808	1.70611
TraesCS1B01G144300	46.2938	36.5715	11.2322	8.08546
TraesCS1B01G164000	2.98323	2.20007	3.18791	3.85713
TraesCS1B01G169900	4.75671	4.40085	1.00169	1.42204
TraesCS1B01G174800	100.671	117.03	1.63966	0.736733
TraesCS1B01G181800	27.7089	30.2485	2.88403	2.4779
TraesCS1B01G182500	21.1199	27.4457	0.0552673	0.070064
TraesCS1B01G183100	27.9796	19.4379	130.891	101.602
TraesCS1B01G186500	0.180198	0.075661	1.60659	1.71883
TraesCS1B01G188000	10.4283	7.61357	0.404273	0.534416
TraesCS1B01G189900	6.58259	6.33392	0.173996	0.333732
TraesCS1B01G200200	8.68718	7.86827	0.717279	0.548165
TraesCS1B01G204900	0.020119	0.181098	0.0682628	0.272493
TraesCS1B01G207100	5.95642	4.57307	0.0785932	0.113966
TraesCS1B01G209100	6.48789	6.59711	0.199141	0.229663
TraesCS1B01G210900	11.6635	12.5161	0.530992	0.534943
TraesCS1B01G228900	2.57585	2.44715	0.0263615	0.0285417
TraesCS1B01G229900	9.92452	10.2715	0.385211	0.401882
TraesCS1B01G232200	18.6436	16.867	0.352526	0.259623
TraesCS1B01G237500	0.191181	0.0720381	0.390839	0.619435
TraesCS1B01G238200	2.88948	3.55526	1.44313	1.75868
TraesCS1B01G250600	9.64478	8.60041	0.782284	1.02279
TraesCS1B01G251000	10.13	10.7402	0.546949	0.618318
TraesCS1B01G255900	3.44895	3.20118	0.1724	0.138942
TraesCS1B01G259700	5.37058	3.17318	0.0706436	0.0843471
TraesCS1B01G263100	31.3109	29.7217	0.0844342	0.0535104
TraesCS1B01G271800	15.0392	14.5473	0.297162	0.381396
TraesCS1B01G273000	269.33	288.193	1.80999	1.4647
TraesCS1B01G273100	143.302	142.613	3.48987	2.07606
TraesCS1B01G279200	22.6846	25.9197	2.97554	3.46347
TraesCS1B01G283600	19.2577	2.88907	0.101283	0.0917914
TraesCS1B01G285000	0.120635	0.143245	0.0611073	0.0715102
TraesCS1B01G285700	6.03774	6.5314	0.244708	0.545228
TraesCS1B01G286500	71.0135	72.1249	1.68982	1.3125
TraesCS1B01G291900	1.24227	1.36317	0.242686	0.155482
TraesCS1B01G294300	33.0867	24.361	0.472999	0.432571
TraesCS1B01G304800	6.26036	5.47053	1.8409	1.46707
TraesCS1B01G307400	11.1982	12.4942	0.290914	0.227389
TraesCS1B01G307700	0.456426	0.0353911	258.73	259.537
TraesCS1B01G310400	4.07328	4.22342	9.38383	6.34901
TraesCS1B01G316400	13.2914	14.0212	0.104603	0.250451
TraesCS1B01G321900	19.5214	18.3695	0.428496	0.746324
TraesCS1B01G322100	90.1457	55.4693	0.684421	0.512432
TraesCS1B01G330000	0.650154	0.267275	101.805	78.5073
TraesCS1B01G338800	139.596	98.4447	7.37515	6.77219
TraesCS1B01G341700	0.163787	0.127285	0.0766121	0.137295
TraesCS1B01G352400	3.32096	1.41881	104.281	131.61
TraesCS1B01G355600	21.1224	23.6802	0.113901	0.122844
TraesCS1B01G364900	1.88437	2.04903	0.143898	0.207677
TraesCS1B01G368900	4.18471	1.3556	1.30964	0.568544
TraesCS1B01G373600	11.1231	11.5369	0.693423	0.842472
TraesCS1B01G374200	21.6546	20.8209	0.0562409	0.135535
TraesCS1B01G376500	29.2446	28.9146	0.0621514	0.0374823
TraesCS1B01G381500	0.306621	0.259713	0.430893	0.33959
TraesCS1B01G381800	0.42238	0.29936	0.364101	0.203441
TraesCS1B01G383400	13.4801	12.5502	2.0847	2.34119
TraesCS1B01G388100	0.513649	0.465541	0.392776	0.57454
TraesCS1B01G392700	0.40545	0	271.751	351.676
TraesCS1B01G411700	14.3108	15.7842	0.607204	0.822996
TraesCS1B01G423200	10.9175	2.70214	0.107056	0.191248
TraesCS1B01G424400	3.90818	3.70713	0.0988391	0.126892
TraesCS1B01G434000	48.494	57.3335	27.3712	24.5611
TraesCS1B01G437500	21.6372	15.1859	0.1732	0.142867
TraesCS1B01G446900	0.654357	0.0275757	0.339385	0.195967
TraesCS1B01G455900	124.654	57.1949	0.533363	0.428224
TraesCS1B01G456900	28.1358	18.4799	0.161235	0.212096
TraesCS1B01G457600	0.681821	1.89125	0.824666	0.686957
TraesCS1B01G459100	96.2353	86.4138	0.277331	0.16757
TraesCS1B01G461700	3.00946	0.356271	0.373689	0.264288
TraesCS1D01G000700	0.108634	0	77.2264	49.9965
TraesCS1D01G001000	0.0191296	0	507.872	463.107
TraesCS1D01G001100	0.0409942	0.0217327	177.464	176.028
TraesCS1D01G001200	0.0176995	0	0.725415	0.460048
TraesCS1D01G004200	71.0976	80.654	1.80669	1.37869
TraesCS1D01G007700	5.09807	4.88921	0.204803	0.244627
TraesCS1D01G007800	3.87275	4.43665	1.28071	1.22193
TraesCS1D01G009400	0.0782604	0.232361	2.09363	1.68993
TraesCS1D01G013200	14.8651	15.9838	0.627621	0.565677
TraesCS1D01G020000	49.0763	47.7802	0.935079	1.12774
TraesCS1D01G039800	143.412	149.225	6.29528	5.68038
TraesCS1D01G041200	18.4095	19.2764	1.76428	2.32166
TraesCS1D01G046100	8.78785	9.79531	0.340695	0.303336
TraesCS1D01G046400	44.8176	34.9985	18.686	19.3251
TraesCS1D01G067100	0	0.0522387	1281.15	1249.36
TraesCS1D01G074600	13.43	12.5349	3.16184	2.7752
TraesCS1D01G078500	21.184	19.9102	0.62589	0.480005
TraesCS1D01G081200	392.597	332.824	27.4772	21.2899
TraesCS1D01G083600	22.4921	23.2178	0.0756702	0.0538594
TraesCS1D01G084600	23.6481	26.2581	1.68394	1.55454
TraesCS1D01G084900	0.159378	0.0704939	20.0363	32.7563
TraesCS1D01G086700	43.8147	23.4428	0.74702	1.10734
TraesCS1D01G088800	2.70058	4.33768	0.116058	0.303759
TraesCS1D01G094700	32.9261	38.201	0.258598	0.213197
TraesCS1D01G098500	9.32537	10.5917	0.118274	0.158066
TraesCS1D01G101200	29.7943	37.2602	0.889834	0.793569
TraesCS1D01G101300	3.98305	4.40975	1.02567	1.57714
TraesCS1D01G101600	192.389	222.533	12.4933	11.7912
TraesCS1D01G101700	0.212371	0.12755	0.740607	0.422035
TraesCS1D01G106200	23.0557	26.5009	2.76423	3.40502
TraesCS1D01G106500	30.3531	31.7801	15.5411	13.5819
TraesCS1D01G108300	106.693	117.25	3.4674	2.74202
TraesCS1D01G109600	40.9538	39.91	29.2111	35.9552
TraesCS1D01G111900	14.5585	13.609	2.81389	2.63916
TraesCS1D01G113600	7.45589	6.67813	0.086099	0.13469
TraesCS1D01G114100	254.427	291.313	5.12136	3.8521
TraesCS1D01G121000	3.32316	2.87674	18.7596	28.185
TraesCS1D01G121200	17.9489	19.4933	2.94723	4.27105
TraesCS1D01G124500	18.4035	22.1743	0.522555	0.769122
TraesCS1D01G124600	11.2089	12.8118	0.161828	0.205902
TraesCS1D01G125600	36.3737	42.9232	3.49073	1.66695
TraesCS1D01G129200	48.2407	50.6781	0.40399	0.629266
TraesCS1D01G131800	38.9221	53.8809	0.426166	0.626898
TraesCS1D01G132700	49.3466	48.4941	4.81983	5.31942
TraesCS1D01G140600	6.2845	7.19133	0.890006	0.443655
TraesCS1D01G142300	5.19135	5.59352	0.375207	0.40005
TraesCS1D01G142600	10.6262	10.1609	0.13354	0.148038
TraesCS1D01G144000	16.7315	17.6312	0.546301	0.650456
TraesCS1D01G144800	5.78865	6.09851	0.363288	0.324317
TraesCS1D01G145100	111.514	124.992	0.532926	0.213227
TraesCS1D01G145900	8.79997	9.67535	0.839304	1.07366
TraesCS1D01G146500	15.1555	14.1079	0.433533	0.370282
TraesCS1D01G148000	30.9164	29.0815	0.840563	0.74495
TraesCS1D01G149900	1.25278	1.2376	0.289635	0.378621
TraesCS1D01G152300	9.32271	9.012	0.242063	0.423478
TraesCS1D01G153900	163.92	157.726	120.43	112.218
TraesCS1D01G156000	8.10326	10.6093	0.354349	0.558012
TraesCS1D01G156400	147.652	168.853	12.6812	9.66797
TraesCS1D01G156700	52.6004	59.4898	1.10306	0.629496
TraesCS1D01G161000	5.53476	5.61741	0.892847	1.26927
TraesCS1D01G162900	2.96947	3.00357	0.062666	0.0376492
TraesCS1D01G163800	2.32939	0.706347	4.9047	6.55654
TraesCS1D01G166900	12.232	9.98246	0.123219	0.130487
TraesCS1D01G168300	16.9668	16.3634	0.0891598	0.101286
TraesCS1D01G174100	7.69763	7.09912	17.1742	13.7197
TraesCS1D01G175200	4.42653	0.747005	20.4148	14.6362
TraesCS1D01G177400	32.2826	39.5199	67.3579	70.9309
TraesCS1D01G184800	18.1723	17.488	0.296798	0.248995
TraesCS1D01G186100	6.95722	6.30187	0.110432	0.170756
TraesCS1D01G191100	61.3945	45.6607	0.452015	0.49345
TraesCS1D01G194800	13.1928	11.4987	0.393207	0.296838
TraesCS1D01G194900	9.53311	8.5381	0.0957298	0.0854002
TraesCS1D01G196700	3.12113	2.02826	0.271388	0.339183
TraesCS1D01G199700	14.4166	15.1277	0.0568127	0.0683041
TraesCS1D01G200800	44.0847	43.256	0.343974	0.0642405
TraesCS1D01G206500	21.1092	19.3409	1.47436	2.04298
TraesCS1D01G211700	1.20613	3.58416	0.273129	0.145952
TraesCS1D01G213500	14.2241	11.6551	0.19365	0.28392
TraesCS1D01G215400	62.3359	66.7565	2.45982	1.98647
TraesCS1D01G219000	208.746	232.548	49.1192	39.3705
TraesCS1D01G219100	82.6744	85.5266	0.20072	0.159359
TraesCS1D01G220400	17.9418	14.9899	6.7437	8.79881
TraesCS1D01G224400	3.25626	3.08951	1.46618	1.79555
TraesCS1D01G225400	33.5892	31.7947	2.81731	2.78317
TraesCS1D01G225600	25.3582	28.286	9.49483	9.37121
TraesCS1D01G225900	0.0965589	0.0803031	12.6633	13.7156
TraesCS1D01G226000	0.114864	0.0767656	0.490887	0.171879
TraesCS1D01G228600	6.72918	6.41977	0.177004	0.0644127
TraesCS1D01G232700	0.349516	0.105696	0.0862502	0.103907
TraesCS1D01G235100	6.05524	8.36446	0.143442	0.150864
TraesCS1D01G236500	32.6108	34.6861	21.1501	18.6646
TraesCS1D01G238300	16.7447	18.2135	0.68885	0.754244
TraesCS1D01G239800	86.1236	83.1625	0.103337	0.133147
TraesCS1D01G240000	9.90968	9.89499	1.42167	1.18742
TraesCS1D01G242300	0.69544	0.0905806	6.50043	5.52014
TraesCS1D01G245900	30.1826	32.1469	7.21672	7.43784
TraesCS1D01G246200	22.3155	23.4524	2.14041	2.3038
TraesCS1D01G249900	56.7893	57.1254	1.42582	1.08643
TraesCS1D01G250600	2.76977	2.43729	0.211165	0.068415
TraesCS1D01G252900	15.4297	14.4332	64.3468	68.571
TraesCS1D01G258800	92.0478	109.961	0.685521	0.867861
TraesCS1D01G259600	5.12934	5.96904	0.117496	0.127736
TraesCS1D01G260000	7.02958	5.83453	0.15407	0.133041
TraesCS1D01G260900	16.6823	14.354	7.20269	9.36566
TraesCS1D01G262400	252.66	261.053	0.627802	0.4737
TraesCS1D01G262500	206.78	191.627	1.78874	1.4149
TraesCS1D01G263400	152.788	151.814	2.43803	2.33731
TraesCS1D01G265100	6.40029	5.40948	0.305485	1.45448
TraesCS1D01G265800	302.367	238.649	1.3243	0.812164
TraesCS1D01G269400	2.47936	2.48344	0.271595	0.242906
TraesCS1D01G270500	20.9982	18.3997	0.496776	0.521596
TraesCS1D01G274400	15.1811	6.53231	24.0956	21.458
TraesCS1D01G279800	23.8284	19.9859	13.6276	9.74991
TraesCS1D01G280700	7.87787	7.47757	0.75997	1.21452
TraesCS1D01G281300	2.44794	2.10299	0.514359	0.503398
TraesCS1D01G282200	1.42135	1.08548	1.2628	1.74015
TraesCS1D01G284000	37.4471	31.1254	114.665	140.248
TraesCS1D01G293000	0.294532	0.0842163	12.7606	12.2655
TraesCS1D01G295900	5.59786	5.26038	0.176524	0.328102
TraesCS1D01G296500	4.7852	3.43324	1.25514	1.63079
TraesCS1D01G301800	0.229657	0.208844	0.101617	2.05237
TraesCS1D01G306800	125.492	146.014	1.20588	0.863335
TraesCS1D01G308100	140.344	140.283	0.450493	0.385988
TraesCS1D01G313800	247.027	299.367	0.649928	0.370113
TraesCS1D01G317300	5.31885	0.497486	87.0679	93.802
TraesCS1D01G320300	95.8907	155.759	2.92102	2.47934
TraesCS1D01G321100	14.9853	12.6895	3.49791	3.54479
TraesCS1D01G322400	8.18737	9.07834	0.145579	0.336278
TraesCS1D01G327200	145.456	102.586	4.19667	2.98337
TraesCS1D01G329000	28.2006	27.2377	1.09371	0.893177
TraesCS1D01G330500	0.642747	0.651872	0.136246	0.0394101
TraesCS1D01G336300	15.8367	8.43714	0.701533	1.16302
TraesCS1D01G339700	45.7341	48.2528	1.61324	1.18714
TraesCS1D01G340400	1.84479	1.68178	0.0656538	0.0916781
TraesCS1D01G340700	6.35689	7.19326	0.439654	0.30323
TraesCS1D01G341900	6.93218	7.2274	0.545769	0.623982
TraesCS1D01G342100	1.55619	0.643211	1.33908	2.29087
TraesCS1D01G346100	8.27947	7.86536	1.47181	1.80837
TraesCS1D01G350900	3.49764	3.99901	0.42155	0.346182
TraesCS1D01G352000	29.947	29.4694	0.358461	0.306559
TraesCS1D01G355800	45.4372	48.3749	0.544349	0.950198
TraesCS1D01G361600	74.2071	65.3642	0.206259	0.172774
TraesCS1D01G361900	22.8497	22.6998	3.96688	3.91537
TraesCS1D01G362700	17.2753	14.8708	2.95266	3.25984
TraesCS1D01G364900	18.2885	20.3723	3.85661	5.74528
TraesCS1D01G368100	16.8653	17.2605	0.0814341	0.0818447
TraesCS1D01G368700	85.2579	95.3185	1.22903	0.730014
TraesCS1D01G369200	2.1078	0.682184	7.44405	5.29915
TraesCS1D01G369500	0.203309	0.0374121	1.15035	0.299944
TraesCS1D01G369800	0.644316	0.355761	0.052925	0.0665402
TraesCS1D01G375700	83.6608	62.9553	0.777847	0.935374
TraesCS1D01G379300	0.133446	0.0094423	75.6553	88.6684
TraesCS1D01G385200	10.574	9.52569	0.0858413	0.0707138
TraesCS1D01G395700	3.95713	3.89864	1.34816	2.53022
TraesCS1D01G403100	20.085	6.77021	1.26197	1.82552
TraesCS1D01G403500	11.2923	7.46243	4.72461	3.77661
TraesCS1D01G405300	29.0905	27.7124	0.545282	0.514349
TraesCS1D01G405400	20.7089	21.8417	26.2672	26.5993
TraesCS1D01G407500	117.498	147.149	4.90091	3.61353
TraesCS1D01G408000	18.3234	17.592	0.377373	0.450966
TraesCS1D01G409400	3.78039	3.65504	0.162951	0.20268
TraesCS1D01G410800	17.7996	21.1238	1.3431	2.31141
TraesCS1D01G411700	9.38262	8.97663	0.523477	0.647436
TraesCS1D01G412000	59.1471	49.0081	0.0595626	0.489623
TraesCS1D01G420500	122.745	135.311	16.9109	17.6332
TraesCS1D01G420600	148.533	99.0618	22.4204	23.5785
TraesCS1D01G422600	0.984344	0.316086	8.65004	5.71462
TraesCS1D01G424500	1.776	0.236605	2.66008	1.97965
TraesCS1D01G427400	6.53981	5.13459	0.568819	0.725201
TraesCS1D01G429600	6.30158	7.24456	2.21782	1.99119
TraesCS1D01G432400	86.2959	54.1929	0.0527267	0.0428872
TraesCS1D01G434400	2.80039	2.88032	0.112652	0.182323
TraesCS1D01G449200	26.6746	28.6379	1.25878	1.04869
TraesCS1D01G451300	13.9871	16.5994	3.2867	5.10861
TraesCS1D01G451900	14.184	7.21582	0.222692	0.31573
TraesCS1D01G452300	92.3177	85.661	5.42724	4.015
TraesCS1D01G454400	49.2846	51.4127	1.41457	1.08331
TraesCS2A01G009400	6.36912	5.30597	0.278706	0.315919
TraesCS2A01G014300	69.6221	70.4497	0.745839	0.579554
TraesCS2A01G033700	1.1218	0.638622	0.139109	0.212335
TraesCS2A01G035700	2.14867	0.953301	1.24688	1.69845
TraesCS2A01G036100	6.69649	7.26031	0.172601	0.217997
TraesCS2A01G037400	97.8782	91.804	0.544208	0.364914
TraesCS2A01G037800	3.82419	3.55649	0.168424	0.199106
TraesCS2A01G067800	2.82367	3.50106	0.0527073	0.0704198
TraesCS2A01G070500	3.8764	3.57048	0.257312	0.276104
TraesCS2A01G075200	0.246732	0.0463346	6.45555	9.10402
TraesCS2A01G101700	235.721	65.0854	0.891317	0.787665
TraesCS2A01G105900	3.02269	3.52628	0.336849	0.486323
TraesCS2A01G108600	1.794	2.57123	0.191713	0.0673997
TraesCS2A01G111600	36.6266	40.3492	0.845842	0.962382
TraesCS2A01G113500	0.0121496	0.058458	2.98151	3.7315
TraesCS2A01G113700	0.0351963	0.0600324	0.173354	0.284711
TraesCS2A01G114000	60.8087	18.4267	0.89202	1.14282
TraesCS2A01G117300	85.1166	49.0243	0.563756	0.433226
TraesCS2A01G117600	0.415426	0.460744	0.119448	0.134998
TraesCS2A01G121200	242.388	197.298	23.926	18.7495
TraesCS2A01G122700	0.191601	0.383986	0.150456	0.135924
TraesCS2A01G122900	3.84981	3.46508	0.146458	0.20073
TraesCS2A01G123800	10.5554	10.5716	2.39851	3.66586
TraesCS2A01G125200	72.9482	80.9365	31.9481	26.9962
TraesCS2A01G130600	74.9375	88.5821	1.00392	1.51738
TraesCS2A01G132900	11.795	12.8752	3.85608	5.98226
TraesCS2A01G134300	6.18582	1.38464	5.58109	6.15751
TraesCS2A01G138500	0.0497314	0.0943287	0.0795177	0.785339
TraesCS2A01G159300	3.56616	4.0739	5.50135	8.43413
TraesCS2A01G163600	69.8196	64.6834	0.969337	1.03658
TraesCS2A01G167500	6.50539	5.89913	2.54537	3.30941
TraesCS2A01G168200	1.75763	2.00477	20.2314	23.1747
TraesCS2A01G169800	95.1421	97.5659	2.92623	2.90243
TraesCS2A01G170200	55.2804	51.2854	1.26776	1.09915
TraesCS2A01G170300	0.0728434	0.0643312	0.553834	0.513634
TraesCS2A01G170800	270.506	280.376	3.19181	2.10589
TraesCS2A01G174400	3.74008	5.76985	48.5299	47.0599
TraesCS2A01G185500	85.5945	96.0304	0.0586099	0.0846943
TraesCS2A01G187400	2.24292	0.682655	0.265325	0.292606
TraesCS2A01G192100	6.21717	6.84869	0.923584	0.874117
TraesCS2A01G197600	3.03917	3.84641	0.158469	0.143193
TraesCS2A01G221900	14.8391	15.3705	0.805095	1.34326
TraesCS2A01G222600	32.8392	35.773	3.70762	2.85386
TraesCS2A01G222700	0.095115	0	0.361531	0.495958
TraesCS2A01G228000	4.8113	4.92995	0.266829	0.312145
TraesCS2A01G235500	14.1157	12.4765	19.73	14.8373
TraesCS2A01G274700	7.71149	7.8149	0.193725	0.217806
TraesCS2A01G274800	25.5314	25.6923	0.106378	0.103762
TraesCS2A01G274900	6.26769	7.06231	0.297805	0.430177
TraesCS2A01G277100	4.4753	2.8519	2.692	2.86655
TraesCS2A01G277900	9.08492	9.01229	0.146685	0.155245
TraesCS2A01G282900	20.8326	21.4948	3.69824	3.49854
TraesCS2A01G284500	53.4171	61.5953	1.31808	2.53061
TraesCS2A01G285000	0.140908	0.0245693	4.41781	4.98132
TraesCS2A01G285100	0.290037	0.114484	9.59958	9.73787
TraesCS2A01G290800	0.186931	0.2198	73.8472	77.7074
TraesCS2A01G293400	17.1307	16.6819	0.894098	1.12244
TraesCS2A01G294400	11.2414	12.2394	0.311631	0.395663
TraesCS2A01G300500	0.342751	0.239018	0.0613728	0.0322763
TraesCS2A01G301900	7.52939	6.25435	0.271473	0.295874
TraesCS2A01G305300	0.212521	0.0562671	3.47121	6.42534
TraesCS2A01G307900	7.19431	6.41805	4.79844	4.92351
TraesCS2A01G308600	12.312	17.1687	0.136813	0.117299
TraesCS2A01G310300	0.0171072	0.0402229	0.356329	0.454546
TraesCS2A01G312900	0.040408	0.102934	37.3192	27.6459
TraesCS2A01G315600	26.0704	22.0974	7.34833	7.42489
TraesCS2A01G322400	12.0895	11.444	1.91795	3.2548
TraesCS2A01G331700	3.20066	2.91083	0.29054	0.389984
TraesCS2A01G335700	16.8668	15.3713	0.164955	0.189128
TraesCS2A01G336000	22.4317	23.5143	0.0897089	0.137495
TraesCS2A01G337100	26.3822	25.2814	11.9553	10.8049
TraesCS2A01G341900	4.91674	5.6077	0.198918	0.254174
TraesCS2A01G343600	7.03776	7.74268	0.318336	0.324947
TraesCS2A01G345500	113.139	7.49367	1.25174	1.32935
TraesCS2A01G363600	49.0838	40.1118	0.88405	0.723044
TraesCS2A01G367200	1.86332	0.0684765	6.29489	5.73344
TraesCS2A01G371300	0.0651307	0.0708152	0.0965876	0.149206
TraesCS2A01G372000	57.6496	55.3252	0.0472717	0.0891678
TraesCS2A01G374400	0.756091	0.356801	0.540138	0.541861
TraesCS2A01G375400	2.58606	0.676963	3.97645	2.77712
TraesCS2A01G383100	14.144	15.5913	0.443605	0.130593
TraesCS2A01G385600	0.465431	0.0635414	3.77527	2.66781
TraesCS2A01G386800	3.07772	2.31831	2.29728	2.99512
TraesCS2A01G420000	4.39201	3.62167	1.91803	1.53657
TraesCS2A01G421100	6.89145	7.3773	0.601568	0.830189
TraesCS2A01G427300	0.472118	0.0733062	3.1626	3.64603
TraesCS2A01G466800	69.5367	63.8719	7.76875	10.1454
TraesCS2A01G477900	27.9757	22.6386	14.2324	19.2392
TraesCS2A01G479300	0.0114463	0.0269354	1.23818	1.92651
TraesCS2A01G489600	60.1418	65.0228	0.936897	1.31526
TraesCS2A01G489700	15.4291	13.8491	2.24723	2.72801
TraesCS2A01G493600	310.049	308.424	3.01082	3.87633
TraesCS2A01G497600	6.81404	5.96645	0.502223	0.690226
TraesCS2A01G498600	24.3619	25.9942	7.04308	6.12231
TraesCS2A01G502400	247.58	213.444	0.590587	0.744503
TraesCS2A01G508900	29.0406	27.8136	6.35471	8.11333
TraesCS2A01G537100	46.1976	43.3856	1.43774	1.10407
TraesCS2A01G545600	143.069	157.807	0.0506909	0.0777104
TraesCS2A01G549200	11.9429	12.8117	0.0481488	0.179961
TraesCS2A01G571300	81.1845	80.246	0.799899	0.543207
TraesCS2A01G581600	49.5774	23.8409	0.41153	0.292506
TraesCS2A01G583100	8.12929	8.09627	0.301168	0.576318
TraesCS2A01G585600	0.180016	0.0521092	37.5714	38.6873
TraesCS2A01G586500	63.2668	34.0885	0.220088	0.431479
TraesCS2B01G047400	0.1522	0.0482653	37.2532	46.8765
TraesCS2B01G053100	19.1829	20.9977	0.541848	0.718462
TraesCS2B01G053600	24.2032	19.9253	3.43739	3.62543
TraesCS2B01G058100	0.254675	0.412348	0.110998	0.138974
TraesCS2B01G066200	0.103418	0	0.781312	0.610698
TraesCS2B01G091300	6.84471	7.05584	0.500569	0.434606
TraesCS2B01G096200	553.118	467.302	26.4339	20.3408
TraesCS2B01G110800	3.4987	3.46601	0.238856	0.329753
TraesCS2B01G126500	76.0358	86.4506	1.21811	0.681006
TraesCS2B01G129500	7.33272	6.66465	0.707414	2.98589
TraesCS2B01G129600	68.1358	65.9295	3.96683	3.9068
TraesCS2B01G137300	77.5051	35.6934	56.004	63.7715
TraesCS2B01G147700	93.0511	103.563	3.34381	2.73226
TraesCS2B01G148400	77.7394	56.7253	0.987599	0.702856
TraesCS2B01G148600	7.84242	7.93256	0.167903	0.148224
TraesCS2B01G157800	1.7619	0.998689	11.2005	15.0944
TraesCS2B01G161700	0.0360989	0.0468385	3.37051	8.06964
TraesCS2B01G172100	16.8083	8.82746	0.495524	0.600486
TraesCS2B01G172200	67.0759	64.397	0.47105	0.435837
TraesCS2B01G174400	1.00003	0.0314312	97.2587	74.1723
TraesCS2B01G174500	10.3186	8.54582	0.590435	0.918375
TraesCS2B01G180800	23.7478	23.5332	1.34793	1.12205
TraesCS2B01G184100	5.35232	4.8373	0.287302	0.32779
TraesCS2B01G194200	0.328579	0.263037	215.435	288.471
TraesCS2B01G197200	327.059	344.965	3.30392	2.59078
TraesCS2B01G198100	29.3356	23.9772	0.28142	0.24375
TraesCS2B01G199000	5.46056	5.68297	0.0612472	0.056545
TraesCS2B01G213800	4.18262	4.28667	2.04251	1.79565
TraesCS2B01G220500	1.30196	1.31511	0.0571578	0.0813715
TraesCS2B01G221600	13.1844	14.0675	3.05789	3.82723
TraesCS2B01G222400	10.1914	10.3639	0.994412	1.30172
TraesCS2B01G239200	23.7227	20.4992	2.92035	2.01192
TraesCS2B01G253200	50.7925	44.1438	0.61621	0.363968
TraesCS2B01G259400	6.79564	6.60702	0.201373	0.0922053
TraesCS2B01G260500	9.78841	6.15819	1.96932	1.68809
TraesCS2B01G267200	2.59334	2.48663	0.224255	0.348393
TraesCS2B01G278700	16.0112	16.7091	0.128841	0.133106
TraesCS2B01G280600	134.716	148.867	3.30625	4.274
TraesCS2B01G293600	32.3987	32.1512	0.573369	0.532321
TraesCS2B01G293800	278.847	303.231	11.0902	11.0399
TraesCS2B01G294500	15.1317	12.7565	0.825538	1.24065
TraesCS2B01G295300	6.5128	6.09209	1.85142	2.28186
TraesCS2B01G296700	18.4963	18.2365	1.96988	2.32024
TraesCS2B01G300300	0.707245	0.0256796	1.90329	2.16893
TraesCS2B01G302100	0.262267	0.0756902	0.218515	0.309655
TraesCS2B01G307200	0.597366	0.540642	1.76664	1.3057
TraesCS2B01G309500	15.5285	15.337	38.6381	48.5251
TraesCS2B01G313700	257.366	313.027	0.415399	0.275746
TraesCS2B01G322100	0.361043	0.0167374	0.254945	0.377022
TraesCS2B01G323100	40.0528	39.2439	0.537285	0.850535
TraesCS2B01G327300	0.496539	0.471188	13.8692	17.6778
TraesCS2B01G330200	1.01354	0.677721	0.125426	0.0905285
TraesCS2B01G333300	6.08507	5.97909	0.118574	0.1692
TraesCS2B01G333900	32.2035	15.1141	49.8011	52.4773
TraesCS2B01G341400	27.2187	21.0756	0.690901	0.780163
TraesCS2B01G350800	6.23692	5.44667	0.09731	0.0742636
TraesCS2B01G354400	38.6937	34.3026	0.468965	0.520481
TraesCS2B01G357900	0.33951	0.234989	1.86313	1.83349
TraesCS2B01G359000	10.1429	10.0022	0.508703	1.70803
TraesCS2B01G361900	15.799	16.3782	0.241982	0.215446
TraesCS2B01G362700	25.1813	22.6742	1.93146	2.9324
TraesCS2B01G373600	14.2252	14.7198	3.40339	4.12893
TraesCS2B01G378300	2.46824	2.18094	0.174243	0.150724
TraesCS2B01G381500	4.8617	5.14228	5.08562	4.10346
TraesCS2B01G381600	39.2612	32.9779	1.77364	1.30858
TraesCS2B01G384600	1.91233	0.29788	173.524	157.885
TraesCS2B01G388300	6.24835	2.6587	0.489318	0.395113
TraesCS2B01G392500	28.809	1.2316	12.3663	11.7835
TraesCS2B01G393400	10.4757	10.6997	1.28128	1.06102
TraesCS2B01G400300	13.8793	16.2871	1.44094	1.02362
TraesCS2B01G402500	1.84201	0.446783	53.6331	40.3685
TraesCS2B01G404300	0.563579	0.79568	0.432903	0.64443
TraesCS2B01G415900	0.769122	12.2846	0.167551	0.203714
TraesCS2B01G416400	3.78922	3.71603	2.55143	3.18825
TraesCS2B01G422000	29.0439	26.5361	0.169715	0.107967
TraesCS2B01G424400	9.30479	7.18134	0.750341	0.776968
TraesCS2B01G433900	12.4568	14.6413	0.417159	0.368244
TraesCS2B01G440200	6.11779	6.30086	5.34511	7.28717
TraesCS2B01G444700	3.78324	3.34173	0.157795	0.22928
TraesCS2B01G447300	46.2904	56.7861	0.203662	0.262874
TraesCS2B01G447800	0.160443	0	2.74694	2.73409
TraesCS2B01G453900	50.8927	53.2358	0.287655	0.461994
TraesCS2B01G462200	0.0501971	0	0.619877	0.599213
TraesCS2B01G471800	13.7048	12.0107	0.18817	0.11506
TraesCS2B01G483900	1.84458	1.37487	1.15798	0.860387
TraesCS2B01G486000	13.2563	9.96267	1.21492	2.00033
TraesCS2B01G489600	50.2771	30.0022	0.214188	0.176742
TraesCS2B01G495700	29.6519	31.4291	2.84493	4.02344
TraesCS2B01G501200	15.3035	15.3325	0.540101	0.646408
TraesCS2B01G517500	59.4477	60.6516	23.2627	28.3298
TraesCS2B01G530300	58.912	55.9238	1.65791	2.01238
TraesCS2B01G553100	65.8417	70.0251	0.160958	0.156113
TraesCS2B01G559300	54.2753	56.0622	0.084469	0.198617
TraesCS2B01G570900	0.0867576	0.0612083	1.33776	1.5752
TraesCS2B01G591300	38.7348	34.3697	8.16909	8.7986
TraesCS2B01G624100	9.16369	11.7647	1.19535	1.54011
TraesCS2B01G628600	1.641	2.54957	0.0732483	0.113951
TraesCS2D01G008200	65.1239	63.1607	0.687822	0.448621
TraesCS2D01G012900	14.0611	13.706	2.22899	3.27242
TraesCS2D01G031900	6.03165	6.55555	0.24446	0.240882
TraesCS2D01G033200	0.654572	0.219999	1.04137	1.3454
TraesCS2D01G057000	17.5703	10.8362	12.8646	13.4064
TraesCS2D01G064600	84.0217	94.5786	6.52876	7.03629
TraesCS2D01G066000	72.6371	27.2532	0.0477369	0.0375563
TraesCS2D01G068100	9.22467	11.0814	0.148449	0.152005
TraesCS2D01G068300	7.82987	8.16939	0.0439246	0.0960305
TraesCS2D01G069300	10.7021	12.8186	4.9529	3.77084
TraesCS2D01G075000	22.7659	23.1139	2.82483	1.79051
TraesCS2D01G075300	14.1147	13.987	2.71416	3.18129
TraesCS2D01G076900	10.7207	5.51675	4.14111	5.61694
TraesCS2D01G080900	36.9523	36.5093	2.92733	3.41282
TraesCS2D01G083900	11.9912	10.9946	2.64265	3.24787
TraesCS2D01G087300	19.8654	22.2937	0.852491	0.865693
TraesCS2D01G087900	50.7242	47.0064	4.37922	5.87157
TraesCS2D01G094500	0.398399	0.65518	37.7959	38.4703
TraesCS2D01G101100	365.19	108.95	47.1025	42.5382
TraesCS2D01G105100	0.126559	0.131915	6.72788	10.0457
TraesCS2D01G107400	26.5491	5.66689	1.36101	1.34893
TraesCS2D01G109600	0	0.0312362	0.214628	0.290531
TraesCS2D01G110100	67.519	76.3347	0.636555	0.401343
TraesCS2D01G111100	136.409	142.95	8.75587	6.09178
TraesCS2D01G114100	0.0366825	0.0441246	0.755174	0.621512
TraesCS2D01G114800	26.207	17.8981	0.0616205	0.0659115
TraesCS2D01G120400	11.184	11.2072	0.296597	0.391079
TraesCS2D01G123300	198.626	162.231	3.69407	2.84335
TraesCS2D01G126600	8.85264	9.48393	0.136138	0.103408
TraesCS2D01G128300	120.662	98.8589	3.08023	1.68732
TraesCS2D01G128600	8.80286	10.229	0.562524	0.656375
TraesCS2D01G128900	50.4122	26.3169	5.39135	4.08926
TraesCS2D01G136500	17.6985	12.3579	92.3697	114.798
TraesCS2D01G141300	36.1675	36.7957	2.37176	0.994911
TraesCS2D01G148200	34.303	36.5004	1.53201	1.91643
TraesCS2D01G150600	79.4335	80.54	1.00483	0.911283
TraesCS2D01G152200	16.7412	16.0793	3.41955	2.68351
TraesCS2D01G152300	35.1245	28.0537	0.718457	0.509816
TraesCS2D01G154000	2.54354	2.73707	4.64935	6.32487
TraesCS2D01G154300	16.6681	1.34625	4.0067	3.39736
TraesCS2D01G159600	49.3314	54.0849	0.950508	0.611409
TraesCS2D01G164100	71.837	73.7066	1.29	0.506084
TraesCS2D01G168400	23.9452	29.4447	0.276962	0.223782
TraesCS2D01G170600	53.9947	58.0313	0.122393	0.0610922
TraesCS2D01G171500	9.12536	7.38712	0.105818	0.0744657
TraesCS2D01G172100	9.84964	9.80865	0.254297	0.309471
TraesCS2D01G174300	6.40983	5.12381	0.0417575	0.0102188
TraesCS2D01G175600	0.0702433	0.0390465	1.66296	2.42889
TraesCS2D01G175700	49.6518	54.2281	24.9561	25.771
TraesCS2D01G177300	87.568	94.2117	22.3543	20.4838
TraesCS2D01G177700	46.0134	44.0282	0.334716	0.343253
TraesCS2D01G177900	0.299702	0.111548	1.69997	2.28823
TraesCS2D01G179300	24.0542	24.5239	0.157926	0.188016
TraesCS2D01G185000	7.9128	7.34457	5.43621	5.24219
TraesCS2D01G188400	3.62952	3.72874	0.0942098	0.125895
TraesCS2D01G188800	25.7758	12.9093	2.16619	2.17346
TraesCS2D01G195400	10.6144	9.44217	0.434003	0.411862
TraesCS2D01G199500	4.0258	3.4438	0.46315	0.571734
TraesCS2D01G200600	27.0297	24.8	2.71423	3.07773
TraesCS2D01G203300	5.46311	5.39856	3.26362	0.563273
TraesCS2D01G206200	8.45372	8.46024	0.0782727	0.127565
TraesCS2D01G206300	104.529	101.513	3.04696	1.48646
TraesCS2D01G215300	6.81229	6.86115	0.17207	0.195248
TraesCS2D01G217300	29.5943	30.6379	1.22485	1.31027
TraesCS2D01G218000	22.9444	23.5324	0.0691735	0.170181
TraesCS2D01G218800	7.1107	7.27382	0.785055	0.983968
TraesCS2D01G219100	36.1566	33.4376	0.481639	0.450478
TraesCS2D01G220000	25.4976	28.4318	0.801623	1.01012
TraesCS2D01G220400	227.362	216.087	1.19766	0.656003
TraesCS2D01G220500	102.288	104.778	1.08885	0.686993
TraesCS2D01G228900	5.31114	6.75184	0.441952	0.116938
TraesCS2D01G229100	14.9509	16.3474	0.152233	0.228385
TraesCS2D01G229900	52.7004	50.4358	0.159861	0.127204
TraesCS2D01G232400	39.1273	40.2248	0.483592	0.57898
TraesCS2D01G234500	13.9094	14.2389	0.104618	0.221391
TraesCS2D01G234600	19.6687	22.3133	5.26485	4.15751
TraesCS2D01G236500	13.8915	15.5146	0.0673111	0.0408247
TraesCS2D01G237400	30.0192	28.1619	2.25143	3.58646
TraesCS2D01G237800	68.9644	73.7656	0.718888	0.403883
TraesCS2D01G237900	14.7809	18.6247	0.0402119	0.0625475
TraesCS2D01G239100	13.1674	12.0042	0.759767	0.589443
TraesCS2D01G246000	136.912	152.392	0.50012	0.397146
TraesCS2D01G248300	39.7351	42.5264	0.420155	0.421831
TraesCS2D01G248400	929.059	1087.16	0.710404	0.744333
TraesCS2D01G249100	5.6213	5.67713	2.5222	3.49867
TraesCS2D01G250700	38.3889	36.5025	3.3626	1.98699
TraesCS2D01G257400	4.79677	4.14097	0.302423	0.54621
TraesCS2D01G261500	206.407	210.636	13.5808	10.7975
TraesCS2D01G263000	89.9285	97.345	0.479737	0.316677
TraesCS2D01G265800	7.66939	7.16915	0.153724	0.123792
TraesCS2D01G267800	31.4069	30.8722	1.3411	1.30115
TraesCS2D01G272000	8.85231	8.70441	0.0528804	0.09276
TraesCS2D01G272100	38.5722	40.4625	0.329132	0.236546
TraesCS2D01G277000	33.0054	30.2017	0.565485	0.736624
TraesCS2D01G277700	341.974	380.895	2.11993	1.43543
TraesCS2D01G281700	4.1102	2.40429	0.267923	0.244133
TraesCS2D01G283300	19.55	19.4133	9.48052	11.6084
TraesCS2D01G284000	0.080537	0.0218666	0.483633	0.399218
TraesCS2D01G285800	40.0511	47.3309	3.65827	4.60303
TraesCS2D01G286500	69.6665	64.5233	0.953384	0.859733
TraesCS2D01G288700	0.089976	0.0329871	4.56591	3.99557
TraesCS2D01G290100	12.7472	13.3853	1.01457	1.24626
TraesCS2D01G290900	11.6257	11.2582	0.0469595	0.0254311
TraesCS2D01G291300	86.6709	91.1728	5.97231	4.28419
TraesCS2D01G291600	168.246	188.968	1.72021	1.29774
TraesCS2D01G292200	4.92314	6.67016	4.05524	3.93294
TraesCS2D01G293400	2.84249	3.29135	12.9984	11.0336
TraesCS2D01G293900	49.6542	51.3495	0.210887	0.390763
TraesCS2D01G295500	297.286	353.739	15.1843	10.6988
TraesCS2D01G301300	24.5812	27.3141	10.4062	8.06732
TraesCS2D01G302500	19.8472	17.8501	0.899039	0.558344
TraesCS2D01G302900	5.37466	4.66502	0.259317	0.442354
TraesCS2D01G303800	0.211407	0.0123581	0.405538	0.565595
TraesCS2D01G308500	0.26655	0.124586	0.449178	0.34916
TraesCS2D01G309500	3.19663	2.61447	0.293685	0.232907
TraesCS2D01G310000	11.11	13.0408	64.2208	42.2315
TraesCS2D01G310600	2.25255	2.57254	0.910489	0.916619
TraesCS2D01G311400	0.119935	0.0625767	4.18494	2.43306
TraesCS2D01G312700	21.0307	20.5977	0.618326	0.379923
TraesCS2D01G313700	32.7626	20.347	7.3642	6.61809
TraesCS2D01G316700	71.5986	68.2308	0.995315	0.877084
TraesCS2D01G321900	9.84603	10.6245	1.22319	1.2552
TraesCS2D01G322900	35.5228	43.9644	0.121791	0.212906
TraesCS2D01G323400	2.15883	1.49686	0.156582	0.1232
TraesCS2D01G323900	23.9779	27.521	0.188513	0.123854
TraesCS2D01G325600	50.4297	52.6463	3.38143	2.70113
TraesCS2D01G326900	19.0514	16.9599	3.13261	3.56233
TraesCS2D01G331200	2.02261	2.10422	2.91769	3.2288
TraesCS2D01G335800	8.14881	6.68888	0.599315	0.771887
TraesCS2D01G337300	8.57074	8.47333	0.546408	0.727831
TraesCS2D01G344200	221.219	7.16616	7.42168	10.3028
TraesCS2D01G348800	299.542	191.198	10.3055	9.92192
TraesCS2D01G351600	13.7186	15.015	1.95891	2.044
TraesCS2D01G351700	5.69073	5.12259	0.730056	0.817759
TraesCS2D01G354800	175.874	182.001	5.98373	4.92835
TraesCS2D01G358000	16.5019	18.4251	4.69507	5.38279
TraesCS2D01G361400	77.4514	54.0958	8.5758	6.34309
TraesCS2D01G364100	1.47884	0.0466834	15.7063	21.7975
TraesCS2D01G368700	20.0404	23.4639	0.147941	0.0936641
TraesCS2D01G370800	0.303145	0.218821	0.44902	0.089085
TraesCS2D01G371000	11.6527	13.797	0.81477	0.787085
TraesCS2D01G371800	27.45	3.17178	422.494	378.561
TraesCS2D01G372000	3.83522	3.42092	0.414118	0.385444
TraesCS2D01G379400	12.4685	14.9807	0.239435	0.20174
TraesCS2D01G382300	0.0682388	0.0225863	21.7934	17.5368
TraesCS2D01G388800	17.4089	12.6814	17.4639	17.0873
TraesCS2D01G404800	199.425	205.011	1.38705	1.23101
TraesCS2D01G407700	117.404	70.9143	6.85194	5.55718
TraesCS2D01G414800	1.70967	1.48006	72.502	58.4543
TraesCS2D01G418400	14.4691	15.4548	1.00876	0.89791
TraesCS2D01G421300	76.6429	80.3712	0.597033	0.721545
TraesCS2D01G422600	16.0526	16.8325	0.842379	0.802926
TraesCS2D01G425400	0.835057	0.0214437	17.3232	16.6531
TraesCS2D01G427700	14.1733	13.7977	3.86661	5.12636
TraesCS2D01G434700	118.627	126.868	0.0238932	0.024986
TraesCS2D01G442300	70.0181	83.343	0.205155	0.134838
TraesCS2D01G461500	11.7036	10.9796	0.152289	0.23539
TraesCS2D01G466800	32.5415	35.7749	1.00852	1.03552
TraesCS2D01G468200	0.00990048	0	1.17755	1.84474
TraesCS2D01G468600	1.17753	1.07872	0.0983273	0.117699
TraesCS2D01G479500	1.71956	1.64544	0.353583	0.457858
TraesCS2D01G481600	2.034	0.160547	0.196106	0.157194
TraesCS2D01G488700	1.15767	1.37361	0.108436	0.134604
TraesCS2D01G489900	32.5934	34.4224	0.01886	0.180201
TraesCS2D01G490600	10.3321	10.7271	4.13537	5.14204
TraesCS2D01G493600	57.29	52.5892	2.14454	2.83588
TraesCS2D01G496100	7.34167	6.04802	3.66771	4.41172
TraesCS2D01G497400	6.36511	5.61611	0.64224	0.944619
TraesCS2D01G502100	12.1249	10.7142	0.166779	0.0872726
TraesCS2D01G505300	1.83796	1.80008	0.44621	0.679847
TraesCS2D01G513500	1.82391	2.2293	0.32522	0.529273
TraesCS2D01G521600	22.9383	24.2912	0.0861643	0.0275772
TraesCS2D01G522400	2.13888	1.52212	0.399701	1.1541
TraesCS2D01G523400	29.0935	29.4276	0.304529	0.240445
TraesCS2D01G529400	2.04011	2.2667	0.165583	0.321452
TraesCS2D01G538300	65.1414	59.8263	30.4293	23.556
TraesCS2D01G545000	32.6853	26.3994	0.38522	0.487385
TraesCS2D01G546500	196.076	207.144	18.9673	29.46
TraesCS2D01G549100	40.0266	40.6931	6.43716	7.53747
TraesCS2D01G555000	30.6925	27.1729	0.573047	0.661137
TraesCS2D01G557600	1.52181	0.0755038	9.97113	10.9135
TraesCS2D01G559400	1.71654	1.62695	0.0690111	0.155734
TraesCS2D01G561700	24.2145	21.7271	0.195012	0.169513
TraesCS2D01G564200	7.37632	7.14987	1.59496	1.51743
TraesCS2D01G565400	2.02341	2.36602	0.0451767	0.055391
TraesCS2D01G583000	140.321	132.807	11.7379	11.4064
TraesCS2D01G583200	40.4337	36.3126	0.297428	0.322438
TraesCS2D01G587100	13.0186	10.3023	7.63072	5.71485
TraesCS2D01G589000	23.0199	27.8136	2.81516	2.82469
TraesCS2D01G592500	1.94604	2.86673	0.587676	0.462393
TraesCS2D01G600100	79.3993	47.9875	3.99277	3.27839
TraesCS3A01G006600	1.23892	1.01687	0.941871	4.13561
TraesCS3A01G022600	84.5215	82.4143	6.31018	9.22743
TraesCS3A01G025500	12.9811	13.9406	0.086356	0.112116
TraesCS3A01G040800	6.75378	6.87049	0.802257	0.665834
TraesCS3A01G043700	14.6786	15.4712	1.69811	2.14666
TraesCS3A01G055600	96.5888	104.152	0.344295	0.521971
TraesCS3A01G059200	7.11819	7.77988	0.33767	0.377338
TraesCS3A01G073300	234.994	223.492	19.0939	8.21707
TraesCS3A01G077000	7.9113	7.18974	0.153292	0.169535
TraesCS3A01G077100	0.674565	0.0571622	3.71312	4.93813
TraesCS3A01G078200	45.9785	49.2151	5.08372	6.64895
TraesCS3A01G087100	42.349	49.7895	0.485892	0.389529
TraesCS3A01G087300	26.3235	30.0551	0.131141	0.0828347
TraesCS3A01G093900	73.9966	67.2988	0.0712631	0.0662905
TraesCS3A01G103900	5.35327	5.87451	1.19879	1.5911
TraesCS3A01G107500	23.4862	24.8815	5.56317	6.96735
TraesCS3A01G109200	23.488	9.55014	0.0645232	0.0589349
TraesCS3A01G111500	8.02545	7.41447	10.5935	13.4673
TraesCS3A01G112900	0.856323	0.145545	0.254105	0.106739
TraesCS3A01G113000	0.285457	0.0419265	0.668827	0.378417
TraesCS3A01G124600	15.0419	16.2889	0.173718	0.285521
TraesCS3A01G127800	18.6474	16.1391	0.333237	0.643484
TraesCS3A01G130000	22.1919	25.5902	0.133293	0.199843
TraesCS3A01G132700	42.0142	40.6458	1.06421	0.776713
TraesCS3A01G137300	2.78454	0.763497	0.0699492	0.108829
TraesCS3A01G142800	10.2766	10.7899	6.4985	5.4343
TraesCS3A01G150800	3.33497	3.21721	3.44683	3.02305
TraesCS3A01G185800	32.9049	29.3611	5.33645	3.68316
TraesCS3A01G188700	0.352773	0.0629078	21.6397	27.2743
TraesCS3A01G210600	13.9371	15.5863	1.55895	1.31174
TraesCS3A01G214100	7.04102	7.09021	0.312626	0.275514
TraesCS3A01G222900	17.8909	16.6776	0.637396	0.555324
TraesCS3A01G225500	5.43146	5.99045	2.10662	1.61985
TraesCS3A01G230000	1494.86	1753.56	9.28999	9.054
TraesCS3A01G232100	1.21409	1.10353	0.161967	0.308867
TraesCS3A01G237100	39.3048	41.346	0.377745	0.269397
TraesCS3A01G237700	23.9272	23.8001	0.214666	0.254132
TraesCS3A01G241100	0.318483	0.385987	33.4758	33.9939
TraesCS3A01G250900	16.145	15.8249	0.252791	0.199769
TraesCS3A01G253200	0.696001	1.46753	1.42432	0.973874
TraesCS3A01G254600	0.055784	0.0321656	2.2931	2.39934
TraesCS3A01G257000	31.9335	30.2388	0.762987	0.94759
TraesCS3A01G272700	0.0568137	0	1.66872	1.54786
TraesCS3A01G275600	0.718747	0.617957	18.6341	23.2996
TraesCS3A01G276300	20.8537	21.8035	0.154491	0.229226
TraesCS3A01G294500	8.38695	7.90177	0.279333	0.189987
TraesCS3A01G295900	2.98488	2.88326	0.316331	0.477145
TraesCS3A01G305400	84.5336	61.7205	144.405	133.743
TraesCS3A01G322600	0.690398	0.0272156	0.620833	0.715814
TraesCS3A01G329200	3.97181	3.88173	0.15843	0.0968952
TraesCS3A01G339200	134.105	155.357	1.45286	1.39085
TraesCS3A01G347600	1.75507	1.60987	0.396012	0.480664
TraesCS3A01G356000	13.1736	14.5258	0.74306	0.645478
TraesCS3A01G357800	4.19141	4.02713	0.482305	0.388329
TraesCS3A01G359400	22.2979	16.2531	5.68139	3.57641
TraesCS3A01G391100	57.1768	49.9944	206.623	199.624
TraesCS3A01G391500	35.6874	34.7752	2.76425	3.48038
TraesCS3A01G400000	40.9882	40.2831	0.375715	0.410669
TraesCS3A01G407900	1.65913	0.303652	0.103461	0.0691993
TraesCS3A01G421700	10.8047	9.68329	2.22435	1.55168
TraesCS3A01G422100	18.7431	16.1562	0.959299	0.71495
TraesCS3A01G423200	42.84	42.0447	0.739448	0.410669
TraesCS3A01G428000	7.1162	7.78484	0.367305	0.570223
TraesCS3A01G448800	7.74181	7.2138	0.128473	0.0792291
TraesCS3A01G459600	16.4048	15.0728	2.39223	2.63315
TraesCS3A01G478800	21.4404	22.073	3.25406	3.29322
TraesCS3A01G495800	10.5145	11.91	0.0661473	0.13876
TraesCS3A01G507400	88.5624	100.027	1.09088	0.758053
TraesCS3A01G508600	6.85246	8.6305	1.4103	0.967764
TraesCS3A01G510600	0.0466506	0.03741	0.548008	0.737852
TraesCS3A01G533800	1.35686	2.14087	5.24333	6.45
TraesCS3B01G011300	13.53	14.8746	0.137901	0.292657
TraesCS3B01G022900	80.383	75.1136	0.365914	0.498091
TraesCS3B01G025200	30.784	19.6778	1.96354	2.20688
TraesCS3B01G049800	0.270649	0	1.10606	0.769285
TraesCS3B01G049900	2.3287	1.4189	12.4861	8.72407
TraesCS3B01G050300	13.2697	9.36529	0.0813474	0.253631
TraesCS3B01G060500	30.2655	31.0868	1.75129	2.279
TraesCS3B01G077900	15.1008	9.87136	0.0963288	0.075895
TraesCS3B01G087400	306.799	292.944	8.7403	6.4181
TraesCS3B01G093100	90.2322	102.568	0.306172	0.374528
TraesCS3B01G113800	23.5287	23.1311	6.21927	3.62899
TraesCS3B01G126300	22.4434	23.0732	0.181542	0.233354
TraesCS3B01G128700	3.23228	0.847411	0.0638683	0.0565128
TraesCS3B01G132300	8.00755	7.97833	1.03522	1.12011
TraesCS3B01G135000	1.61688	2.16426	0.0987045	0.0960985
TraesCS3B01G138000	22.4364	26.0937	0.28358	0.423051
TraesCS3B01G141200	9.31747	9.92277	0.0473431	0.170484
TraesCS3B01G142100	4.64973	4.50174	2.43172	3.29171
TraesCS3B01G151100	20.3141	19.1716	0.0460165	0.0845656
TraesCS3B01G153200	23.3048	23.0666	0.495199	0.353985
TraesCS3B01G161700	4.24736	4.29771	0.113519	0.0463704
TraesCS3B01G162400	0.226168	0.725292	0.0741378	0.0935987
TraesCS3B01G168700	1.21564	1.21557	0.442099	0.51925
TraesCS3B01G178200	2.85503	0.088622	0.0973916	0.120118
TraesCS3B01G180100	39.2844	42.5379	1.09116	1.24737
TraesCS3B01G185300	1.59818	1.76944	0.0776241	0.125499
TraesCS3B01G186000	0.0142672	0.0186864	0.153038	0.170388
TraesCS3B01G186100	1.3907	1.45777	4.43648	4.3778
TraesCS3B01G207500	14.3702	14.612	1.07264	1.26877
TraesCS3B01G208500	6.89482	6.18659	0.146336	0.158515
TraesCS3B01G209200	12.2436	11.6249	0.534359	0.0544189
TraesCS3B01G211700	17.1762	18.9628	0.188875	0.273482
TraesCS3B01G213200	3.25847	2.83613	0.213234	0.108138
TraesCS3B01G214400	19.4094	19.5266	7.17173	5.45318
TraesCS3B01G217900	0.891432	0.0168299	2.45024	4.7185
TraesCS3B01G221700	20.9592	24.6412	4.2756	3.63258
TraesCS3B01G226300	18.0824	17.6732	1.75259	2.25349
TraesCS3B01G230700	42.7359	46.9869	5.48076	3.58331
TraesCS3B01G232800	13.8182	12.7065	0.155911	0.0781691
TraesCS3B01G233800	13.6805	11.5013	0.483464	0.683561
TraesCS3B01G238600	5.89804	5.63196	3.12119	3.95243
TraesCS3B01G240900	6.32935	6.44646	0.188099	0.284304
TraesCS3B01G255800	6.79382	7.06491	0.286943	0.592159
TraesCS3B01G265000	45.5481	49.7584	3.9666	4.19783
TraesCS3B01G270400	5.58312	5.88556	1.10882	0.974679
TraesCS3B01G283700	31.7613	33.7457	0.293297	0.238589
TraesCS3B01G286600	1.10103	0.207757	12.3488	11.7262
TraesCS3B01G288800	1.39157	0.953228	0.082585	0.0819718
TraesCS3B01G298000	37.4325	34.3034	3.18661	3.42793
TraesCS3B01G304100	92.4895	83.2597	4.2153	3.13038
TraesCS3B01G307600	3.98003	3.54267	0.351092	0.487253
TraesCS3B01G318700	4.09059	4.53591	0.21716	0.267679
TraesCS3B01G319500	17.7722	17.5091	3.73469	2.34739
TraesCS3B01G326400	311.485	296.443	0.523618	0.472057
TraesCS3B01G331100	93.1187	57.9552	10.0173	10.5525
TraesCS3B01G331400	24.957	24.0137	23.1994	31.2578
TraesCS3B01G337400	4.67624	3.83381	0.776758	1.28947
TraesCS3B01G373000	62.2382	58.6539	0.316499	0.528136
TraesCS3B01G383300	38.8486	33.6225	0.0964057	0.228045
TraesCS3B01G390100	24.0393	28.6027	0.602547	0.574189
TraesCS3B01G390700	1.71874	1.04868	1.99872	2.16979
TraesCS3B01G399500	13.9355	13.9189	0.0546674	0.0397436
TraesCS3B01G408900	15.1969	13.626	1.44492	1.50345
TraesCS3B01G423200	46.4641	35.2794	6.07658	4.89401
TraesCS3B01G433100	5.90601	6.15744	2.35762	3.67627
TraesCS3B01G436000	7.37817	7.43255	0.0661473	0.142323
TraesCS3B01G454300	14.6363	16.8475	3.86653	3.69284
TraesCS3B01G455000	15.8842	15.7996	8.01807	10.0187
TraesCS3B01G457100	24.5584	24.9328	5.78949	7.03523
TraesCS3B01G457300	5.52172	4.87922	0.439215	0.537944
TraesCS3B01G457600	10.8575	5.4933	2.24464	2.3291
TraesCS3B01G459900	62.1892	53.8639	0.0502339	0.0405787
TraesCS3B01G461800	0.325958	0.0275678	0.305637	0.33103
TraesCS3B01G474900	20.2858	19.0496	0.636477	0.689147
TraesCS3B01G485000	2.20319	2.30875	1.1405	1.51007
TraesCS3B01G490600	117.272	150.649	2.79587	2.20418
TraesCS3B01G514800	8.68556	5.42805	35.4543	30.8911
TraesCS3B01G514900	0.653117	0.322927	20.965	22.1703
TraesCS3B01G518000	3.85105	3.80625	0.304541	0.141961
TraesCS3B01G525400	5.46196	6.84862	1.05032	0.823177
TraesCS3B01G538100	7.94111	7.67472	3.60865	3.24616
TraesCS3B01G546200	17.4185	20.2301	0.505427	0.78121
TraesCS3B01G547900	12.2988	10.7802	2.08348	2.02425
TraesCS3B01G574900	0.118493	0	2.13358	0.166126
TraesCS3B01G575500	101.183	108.076	0.240496	0.242678
TraesCS3B01G576000	134.601	95.6264	0.253719	0.035804
TraesCS3B01G577900	0.0366398	0.0236712	1.40612	1.33423
TraesCS3B01G578000	0.147065	0.199332	1.95856	1.60643
TraesCS3B01G584700	60.2065	22.3505	8.77659	6.80339
TraesCS3B01G585400	0.450741	0.473612	0.0819855	0.0879575
TraesCS3B01G590000	32.9945	32.9824	1.14609	1.30604
TraesCS3B01G591300	24.37	23.7612	0.110966	0.074052
TraesCS3B01G610600	1.23822	1.24171	26.2602	26.7954
TraesCS3D01G004100	0.457391	0.0352997	0.24517	0.248873
TraesCS3D01G005500	14.3139	8.77529	1.6323	1.55351
TraesCS3D01G020200	14.1565	16.4244	2.58702	3.16726
TraesCS3D01G023900	76.6454	80.9562	1.84957	2.31975
TraesCS3D01G031800	22.2303	21.2862	0.885173	1.08252
TraesCS3D01G031900	26.6846	25.3394	0.838522	0.968432
TraesCS3D01G041500	3.57181	4.48739	0.167994	0.118526
TraesCS3D01G043500	18.8327	19.9304	0.200298	0.152492
TraesCS3D01G043600	3.46704	3.27931	0.372872	0.451583
TraesCS3D01G046800	0.0844855	0.0993223	3.18374	2.84895
TraesCS3D01G053600	17.9129	18.6434	0.152959	0.123724
TraesCS3D01G055500	79.6402	87.4631	14.3603	16.0841
TraesCS3D01G056500	30.2271	34.9206	0.0560065	0.0326278
TraesCS3D01G056600	8.10866	9.89903	0.377044	0.197507
TraesCS3D01G066900	7.55538	8.27966	1.72335	2.35473
TraesCS3D01G067500	2.41224	2.24447	0.104445	0.106853
TraesCS3D01G073000	190.28	184.722	84.1864	64.2164
TraesCS3D01G078700	71.4861	77.8298	0.15358	0.0176497
TraesCS3D01G082300	29.1542	34.8989	7.03293	4.64827
TraesCS3D01G085600	149.527	171.83	25.2652	16.6282
TraesCS3D01G086900	9.97902	7.27745	1.51841	1.79424
TraesCS3D01G091200	0.0697863	0	0.722027	0.346255
TraesCS3D01G100900	2.91431	3.06947	0.41513	0.600138
TraesCS3D01G104300	0.00969911	0	3.33734	4.51083
TraesCS3D01G104500	3.27517	2.86975	5.681	7.48509
TraesCS3D01G106500	12.4611	14.3297	0.154075	0.0912542
TraesCS3D01G106700	15.6702	14.0864	0.332634	0.233302
TraesCS3D01G109500	24.4742	25.8788	0.0855977	0.124293
TraesCS3D01G113600	76.8081	81.0094	1.13776	1.65281
TraesCS3D01G113800	7.75429	7.01859	0.108065	0.155173
TraesCS3D01G114800	0.520849	0.0810407	0.319689	0.208835
TraesCS3D01G115200	0.0677511	0.024582	41.3091	40.5809
TraesCS3D01G119800	2.16329	2.84707	0.0650504	0.157152
TraesCS3D01G122300	6.09189	6.79417	1.00982	0.771143
TraesCS3D01G124000	3.5299	3.35894	0.446388	0.628985
TraesCS3D01G124300	17.861	13.1958	0.0875192	0.149222
TraesCS3D01G128900	12.8507	12.6622	0.247084	0.174249
TraesCS3D01G129500	20.2559	18.2204	2.03669	2.35878
TraesCS3D01G130100	20.7484	20.0601	0.338065	0.180063
TraesCS3D01G130500	30.0966	31.9925	0.373615	0.266658
TraesCS3D01G130900	31.1357	31.548	10.6852	16.4564
TraesCS3D01G135500	2.84739	2.70221	0.0268565	0.0413741
TraesCS3D01G135900	10.937	11.2921	0.0696779	0.0478004
TraesCS3D01G138100	2.26571	0.346293	0.97702	0.977685
TraesCS3D01G138700	0.0155926	0	0.0431172	0.0577183
TraesCS3D01G139500	5.61642	6.94396	0.182827	0.277343
TraesCS3D01G140800	151.923	170.062	3.0466	1.94653
TraesCS3D01G146800	10.4378	10.3249	3.30372	2.36573
TraesCS3D01G148900	4.65643	0.964232	1.99836	1.55232
TraesCS3D01G151300	23.9475	19.5739	0.0972556	0.103585
TraesCS3D01G158600	1.49484	1.31601	10.764	9.70581
TraesCS3D01G158700	6.37734	6.18761	0.0276209	0.0230724
TraesCS3D01G159200	4.79304	0.375014	3.72369	4.46256
TraesCS3D01G161300	12.0337	12.7725	1.41882	2.18287
TraesCS3D01G166200	2.18254	2.59286	2.40402	3.50525
TraesCS3D01G167700	24.941	24.802	0.406829	0.339398
TraesCS3D01G167800	24.2754	25.633	3.07918	2.26853
TraesCS3D01G178500	11.9412	11.9029	6.25608	8.74759
TraesCS3D01G179300	7.38262	8.16138	2.06573	1.79348
TraesCS3D01G179800	5.94115	5.86616	0.209358	0.255346
TraesCS3D01G180600	26.3676	25.5733	0.646249	0.573114
TraesCS3D01G187200	3.84896	3.7106	0.0480689	0.0484815
TraesCS3D01G187900	42.1665	39.2182	2.73405	2.99944
TraesCS3D01G189800	19.2744	13.1295	0.241544	0.161337
TraesCS3D01G192100	0.406768	0.0337423	12.9048	14.1174
TraesCS3D01G192800	14.704	14.2801	0.255672	0.351922
TraesCS3D01G192900	9.06133	8.75759	0.367761	0.460814
TraesCS3D01G193800	5.65794	5.60251	0.564438	0.759845
TraesCS3D01G194400	8.55034	7.83285	0.118735	0.261391
TraesCS3D01G195000	3.73336	3.37744	0.156022	0.185944
TraesCS3D01G195500	8.77502	9.57441	3.64586	4.28736
TraesCS3D01G205800	6.2408	6.77289	0.117752	0.146201
TraesCS3D01G206200	8.07678	7.12002	0.439206	0.663525
TraesCS3D01G207200	7.99801	6.2033	0.386274	0.30405
TraesCS3D01G207800	2.89898	3.20775	0.150962	0.112195
TraesCS3D01G210000	5.4935	6.23031	0.184555	0.309136
TraesCS3D01G210500	12.1197	12.3496	0.97149	1.17244
TraesCS3D01G213200	37.5999	38.5806	0.176893	0.244474
TraesCS3D01G216600	1.51073	1.73972	103.627	86.8237
TraesCS3D01G217000	59.8327	65.2735	2.09182	1.61996
TraesCS3D01G217800	22.4209	26.1145	3.17686	2.92068
TraesCS3D01G221600	0.834583	0.680143	0.307664	0.285746
TraesCS3D01G227500	40.279	39.7927	0.645249	0.577634
TraesCS3D01G228700	16.2455	15.2355	0.405787	0.52295
TraesCS3D01G230600	26.072	26.2946	14.9953	13.8628
TraesCS3D01G230900	7.68404	7.77063	0.779696	0.915637
TraesCS3D01G232300	9.03141	9.20022	1.63807	2.00599
TraesCS3D01G233400	52.9673	50.7291	0.410917	0.208598
TraesCS3D01G234000	14.0652	14.1446	0.0307104	0.0178154
TraesCS3D01G236200	47.3488	50.6644	0.12992	0.152283
TraesCS3D01G237400	1.05101	0.126384	0.895447	0.851283
TraesCS3D01G237500	43.5803	38.1518	22.9507	19.8379
TraesCS3D01G239100	67.5194	72.3645	3.14654	3.61227
TraesCS3D01G250600	108.045	121.478	0.111665	0.179539
TraesCS3D01G250800	5.99414	5.5117	0.037542	0.0451315
TraesCS3D01G251300	15.7803	14.8874	6.08081	7.88479
TraesCS3D01G252300	6.76433	6.70417	0.473112	0.491625
TraesCS3D01G252800	18.5946	18.2251	0.0687923	0.0592675
TraesCS3D01G253300	80.7082	92.3099	0.187646	0.460043
TraesCS3D01G254100	1.00736	0.594885	4.88257	2.91783
TraesCS3D01G258900	10.8971	11.8971	0.061682	0.0650342
TraesCS3D01G259800	6.24474	6.46796	1.75293	2.65567
TraesCS3D01G260500	19.5366	9.23999	0.3752	0.290349
TraesCS3D01G261300	15.2249	15.8697	0.785577	0.347522
TraesCS3D01G264000	50.8993	58.6176	34.0202	33.9127
TraesCS3D01G271400	21.8772	20.5118	0.369794	0.112802
TraesCS3D01G272000	0.193599	0.0563419	76.6146	60.784
TraesCS3D01G272600	2.7254	0.306815	5.15607	5.5809
TraesCS3D01G273600	0.70129	0.426185	1.87387	2.66433
TraesCS3D01G275500	0.0896314	0.0744907	1.92244	2.4539
TraesCS3D01G279100	63.547	59.1161	0.2637	0.131421
TraesCS3D01G283100	0.139575	0.0548481	6.05293	5.82383
TraesCS3D01G289100	12.4053	12.6391	0.50046	0.820205
TraesCS3D01G291400	67.9242	71.4435	0.524173	0.442503
TraesCS3D01G291700	8.43176	8.09662	0.200033	0.234535
TraesCS3D01G294300	8.73521	7.5729	0.771198	0.63644
TraesCS3D01G295200	0.0564226	0.0452344	1.80558	2.68035
TraesCS3D01G296200	2.9427	2.1709	0.571227	0.803333
TraesCS3D01G298400	3.4926	3.45485	0.091006	0.141398
TraesCS3D01G299000	42.3445	43.7689	0.345315	0.208626
TraesCS3D01G299900	414.317	391.007	10.728	12.346
TraesCS3D01G302600	4.62305	3.62143	0.0810448	0.0526203
TraesCS3D01G306700	2.46255	1.9894	0.230787	0.22463
TraesCS3D01G320600	124.532	91.1813	0.125431	0.0960764
TraesCS3D01G322600	35.2247	36.9159	0.292685	0.407593
TraesCS3D01G330500	30.4018	32.5904	1.33669	0.748817
TraesCS3D01G334500	58.8598	52.9478	25.3543	30.5159
TraesCS3D01G337700	11.2521	12.2516	0.928432	0.920933
TraesCS3D01G343900	6.44301	5.93376	0.176257	0.19119
TraesCS3D01G349900	116.284	132.002	15.0397	12.0504
TraesCS3D01G350400	2.69464	2.39497	0.186843	0.0604436
TraesCS3D01G351600	45.8881	43.3324	0.789861	0.523818
TraesCS3D01G352800	65.3162	70.6757	3.29127	2.28843
TraesCS3D01G356900	17.4184	14.8879	1.57347	1.44222
TraesCS3D01G357200	3.66393	2.36691	0.41426	0.359737
TraesCS3D01G359300	2.92022	9.24985	1.29416	1.97387
TraesCS3D01G362200	3.90046	4.09097	0.142091	0.212767
TraesCS3D01G365600	62.1824	70.3297	1.45112	1.29548
TraesCS3D01G367700	7.76558	8.02458	0.527251	0.683717
TraesCS3D01G369200	10.7628	9.16049	0.440934	0.173012
TraesCS3D01G372700	8.21741	8.93841	1.47512	1.78638
TraesCS3D01G373900	3.55562	4.04656	0.427614	0.499779
TraesCS3D01G378300	20.2999	24.3274	0.403548	0.497736
TraesCS3D01G383700	203.592	193.769	0.800682	0.691582
TraesCS3D01G384000	54.2121	51.0171	5.3068	4.52455
TraesCS3D01G384100	45.3949	39.561	12.1032	11.8181
TraesCS3D01G393400	10.8804	12.4356	0.171901	0.141859
TraesCS3D01G394200	34.0344	32.4661	5.66488	5.77812
TraesCS3D01G404000	5.42309	6.57219	0.297504	0.401541
TraesCS3D01G408900	8.26326	8.04265	0.675192	0.879419
TraesCS3D01G412500	10.1512	11.0624	3.52956	5.01601
TraesCS3D01G415200	16.6833	17.1975	0.63886	0.907277
TraesCS3D01G417500	13.9501	9.63429	55.0769	64.1513
TraesCS3D01G417800	84.398	88.0318	0.321792	0.428642
TraesCS3D01G419300	157.83	97.2547	0.826289	0.59461
TraesCS3D01G425100	11.1384	11.6497	0.900729	0.543067
TraesCS3D01G428900	2.76628	2.63183	0.0510364	0.0530269
TraesCS3D01G429200	10.3687	9.34678	0.126041	0.196464
TraesCS3D01G430300	6.3905	7.72795	0.384405	0.260122
TraesCS3D01G432600	79.2828	54.9627	11.2447	13.3439
TraesCS3D01G440700	0.108232	0.209958	8.27439	5.98975
TraesCS3D01G442100	21.7069	17.0323	2.44042	3.25888
TraesCS3D01G445400	102.654	107.719	0.0883844	0.0651158
TraesCS3D01G450900	3.55879	4.18217	3.26818	4.67828
TraesCS3D01G467300	11.553	8.47758	126.787	118.349
TraesCS3D01G467600	41.122	34.1828	10.7996	7.49207
TraesCS3D01G478200	16.576	1.61388	0.575066	0.599187
TraesCS3D01G478900	0.210662	0.173733	5.11467	5.48579
TraesCS3D01G479200	9.96283	8.24554	0.421465	0.427503
TraesCS3D01G495000	6.88626	6.37305	0.115967	0.12102
TraesCS3D01G496200	12.0679	12.9324	0.247079	0.189808
TraesCS3D01G510000	5.37989	4.86159	0.136336	0.0446489
TraesCS3D01G510100	5.95192	6.02533	0.518204	0.641773
TraesCS3D01G516900	2.21692	1.31547	5.93165	5.60004
TraesCS3D01G517000	0.041335	0.0934349	51.5539	48.2054
TraesCS3D01G517900	53.6717	60.6309	1.23461	0.877366
TraesCS3D01G524300	3.25354	3.18934	0.0190962	0.011501
TraesCS3D01G524700	323.743	62.7314	39.4859	30.4473
TraesCS3D01G525700	2.22617	2.56572	0.196952	0.272196
TraesCS3D01G527700	9.68727	8.86922	0.648978	0.472434
TraesCS3D01G527800	19.7932	15.0078	0.288034	0.146632
TraesCS3D01G529500	239.072	238.968	4.47959	3.28319
TraesCS4A01G006000	89.1882	101.762	9.01864	7.06381
TraesCS4A01G009600	0.754433	0.0954639	2.18733	2.5425
TraesCS4A01G013500	11.7108	9.93475	0.254022	0.217156
TraesCS4A01G015900	39.7938	37.5699	3.28281	3.47548
TraesCS4A01G020000	0.392331	0.0110165	10.4776	11.6867
TraesCS4A01G025200	13.4393	17.5278	0.991199	1.28648
TraesCS4A01G030600	0.284258	0.0167752	14.8845	15.5667
TraesCS4A01G030700	0.139146	0.109107	0.771494	0.917949
TraesCS4A01G032100	26.0828	27.8669	0.370684	0.586924
TraesCS4A01G032800	5.09397	4.95721	0.28344	0.243632
TraesCS4A01G041700	0.600511	0.0120776	12.7345	8.08213
TraesCS4A01G044700	112.574	126.337	0.98365	0.766211
TraesCS4A01G051400	8.22459	8.94995	0.179992	0.156133
TraesCS4A01G052500	14.7111	11.8919	0.468379	0.85097
TraesCS4A01G056200	54.085	56.9622	1.20042	1.41989
TraesCS4A01G067700	7.44061	7.87469	0.0696096	0.531574
TraesCS4A01G068200	0.0248012	0.118312	9.45444	6.4333
TraesCS4A01G073800	119.869	72.3397	1.14615	1.75664
TraesCS4A01G075100	0.0296501	0	1.13086	0.83992
TraesCS4A01G077600	12.7654	12.8149	1.93932	2.37884
TraesCS4A01G078800	4.2728	4.24208	0.693429	0.733788
TraesCS4A01G083700	46.4833	47.0521	0.580727	0.88721
TraesCS4A01G092700	0.131309	0.12758	0.591672	0.376555
TraesCS4A01G094400	27.07	26.4058	0.829278	0.876824
TraesCS4A01G098100	0.0295197	0.0326049	10.609	14.0875
TraesCS4A01G104700	8.33318	9.57937	0.0359135	0.0249923
TraesCS4A01G104800	13.3564	12.7859	0.0584116	0.0563779
TraesCS4A01G112300	0.0609756	0.0515256	49.6153	39.5986
TraesCS4A01G112600	0.0271481	0.0283349	0.407716	0.922053
TraesCS4A01G116000	12.5371	15.3423	0.216922	0.272423
TraesCS4A01G121100	7.73389	7.97733	2.33101	1.47247
TraesCS4A01G122900	3.18766	3.64944	0.181384	0.24294
TraesCS4A01G124200	8.0317	7.26308	0.124501	0.147292
TraesCS4A01G129100	0.465128	0.469325	28.4255	27.969
TraesCS4A01G130800	195.553	133.833	69.0057	70.2105
TraesCS4A01G131900	0.0653735	0.060923	11.7247	16.2519
TraesCS4A01G135500	1.27041	0.757468	13.1688	8.39488
TraesCS4A01G137100	12.4108	10.972	4.17729	4.36395
TraesCS4A01G137900	10.413	10.8576	0.0321014	0.0478449
TraesCS4A01G140000	4.20485	3.20867	1.64293	2.11398
TraesCS4A01G149300	3.84884	3.77581	0.129826	0.19547
TraesCS4A01G149500	1.66547	1.75522	0.0282206	0.0417687
TraesCS4A01G151000	61.5311	60.3855	0.174901	0.0417261
TraesCS4A01G151800	23.9577	25.9731	1.66849	1.82926
TraesCS4A01G164900	15.7799	16.53	0.316795	0.428501
TraesCS4A01G169100	522.777	547.307	0.786889	0.796133
TraesCS4A01G173800	38.3771	41.591	11.6501	9.72724
TraesCS4A01G175900	15.5607	10.9988	0.26575	0.376994
TraesCS4A01G178700	19.5204	20.1519	0.0388724	0.321206
TraesCS4A01G180800	2.52322	2.24038	0.548854	0.65852
TraesCS4A01G182300	11.2829	12.4298	0.434568	0.46969
TraesCS4A01G186500	0.078449	0.0895603	1.48261	1.92798
TraesCS4A01G204000	14.2929	10.4334	2.39541	2.50771
TraesCS4A01G214200	46.4653	42.7747	228.29	259.65
TraesCS4A01G217200	65.4515	80.1761	0.155504	0.147462
TraesCS4A01G235700	6.91048	6.92018	1.81532	1.30335
TraesCS4A01G250900	2.51413	0.119048	23.9598	30.8464
TraesCS4A01G260800	19.9587	20.0419	0.494164	0.686355
TraesCS4A01G266400	20.1291	19.884	3.96781	5.1548
TraesCS4A01G266900	2.46779	1.1972	0.0953835	0.138373
TraesCS4A01G267000	45.3915	46.3127	28.6909	33.6727
TraesCS4A01G282800	9.85812	10.2299	0.237997	0.270797
TraesCS4A01G284100	115.186	112.796	0.078077	0.0641484
TraesCS4A01G294100	12.1595	13.0563	4.64212	6.84659
TraesCS4A01G296100	0.928373	0.10518	4833.73	4949.77
TraesCS4A01G296300	383.739	101.916	5.1082	3.52302
TraesCS4A01G298700	33.9363	42.8506	7.14696	8.25261
TraesCS4A01G316800	7.546	7.95942	0.75313	0.670204
TraesCS4A01G319700	0.128893	0.0210264	0.367578	0.517757
TraesCS4A01G333400	30.5295	37.1809	0.569352	0.369069
TraesCS4A01G343700	0.41283	0.38144	2.38281	1.9106
TraesCS4A01G347700	30.7313	30.7812	0.0386498	0.0728045
TraesCS4A01G350400	0.0145829	0.014964	0.328439	0.27855
TraesCS4A01G364000	2.51496	2.48635	1.15073	1.32229
TraesCS4A01G366200	6.95482	8.27497	0.543482	0.239838
TraesCS4A01G371400	1.24701	1.47473	0.748794	1.04719
TraesCS4A01G406200	6.33945	5.47852	14.7967	12.7223
TraesCS4A01G418200	0.974008	1.15537	50.2435	58.9254
TraesCS4A01G425100	3.75835	3.25848	0.583772	1.06752
TraesCS4A01G442900	19.2588	14.6115	0.159028	0.127721
TraesCS4A01G452700	188.997	241.725	11.111	14.3294
TraesCS4A01G453400	0.104931	0.136019	0.177747	0.0756355
TraesCS4A01G459700	1.49596	0.382413	0.792507	0.661448
TraesCS4A01G481800	5.15717	8.43675	0.452068	0.634064
TraesCS4A01G485700	0	0.0346326	7.14139	20.2789
TraesCS4B01G002800	0.0185795	0	0.202795	0.242837
TraesCS4B01G010300	38.4828	36.781	0.116336	0.052325
TraesCS4B01G015900	19.8317	18.4307	0.816482	0.683177
TraesCS4B01G017500	9.4969	0.0247689	219.477	243.045
TraesCS4B01G017600	11.6769	0.0337423	751.331	794.99
TraesCS4B01G020300	1201.74	1160.07	0.575752	0.419332
TraesCS4B01G029200	9.10448	8.73805	0.148972	0.214805
TraesCS4B01G031500	20.8434	21.5662	47.0734	47.1603
TraesCS4B01G036300	0.144684	0.348015	0.036031	0.194621
TraesCS4B01G036600	5.121	4.73581	0.445392	0.269538
TraesCS4B01G037700	126.161	70.6069	0.0270678	0.0991064
TraesCS4B01G037900	93.0585	71.613	5.14028	7.45907
TraesCS4B01G047100	5.35429	5.92928	0.210389	0.203564
TraesCS4B01G047300	51.5162	54.6105	2.67301	4.17514
TraesCS4B01G047400	6.71815	4.40516	1.41131	1.83788
TraesCS4B01G052900	3.36245	2.86701	2.61988	1.61075
TraesCS4B01G059300	55.5856	43.0462	2.02234	1.4425
TraesCS4B01G063900	5.35411	5.00475	0.581979	0.765118
TraesCS4B01G064200	0.756303	0.13075	9.75945	17.2277
TraesCS4B01G071300	15.7679	14.8655	2.89454	2.83145
TraesCS4B01G079200	9.22473	8.48506	3.35334	3.66701
TraesCS4B01G089800	0.0319443	0.0636664	1.11036	0.779936
TraesCS4B01G098000	0.610286	0.549886	1.37421	1.68771
TraesCS4B01G101800	67.3614	65.5651	10.2823	14.5577
TraesCS4B01G101900	6.18526	6.10145	0.0400517	0.0845335
TraesCS4B01G106300	125.493	99.2918	4.73017	4.4959
TraesCS4B01G106500	7.43441	6.71858	1.13639	0.982885
TraesCS4B01G119500	22.257	21.9758	0.526604	0.547513
TraesCS4B01G121300	1.44486	1.05974	0.382523	0.53875
TraesCS4B01G131200	5.48205	5.62974	0.171749	0.302864
TraesCS4B01G141400	3.71001	2.88951	2.90136	2.96591
TraesCS4B01G143500	40.8859	30.0162	1.90839	1.2018
TraesCS4B01G144200	189.802	198.585	18.8775	16.3995
TraesCS4B01G145600	5.54072	4.95448	0.662007	0.789713
TraesCS4B01G152400	20.9945	20.3188	0.893701	1.44383
TraesCS4B01G159900	125.561	121.032	4.00761	6.20565
TraesCS4B01G160000	7.33888	7.93231	1.0555	1.22042
TraesCS4B01G165000	19.0511	20.7183	0.301355	0.345726
TraesCS4B01G165400	23.046	25.0749	10.3269	12.7104
TraesCS4B01G169700	0.494829	0.02668	14.9754	10.6004
TraesCS4B01G170000	21.3576	19.5371	0.143809	0.169171
TraesCS4B01G170900	17.9139	18.5237	0.987927	1.05149
TraesCS4B01G171800	8.50223	8.50788	2.24313	1.77536
TraesCS4B01G172700	0.275572	0.109069	0.618382	0.96741
TraesCS4B01G173700	154.466	152.774	6.07035	6.98013
TraesCS4B01G175600	0.293688	0.562022	60.0003	77.6626
TraesCS4B01G176200	19.9901	20.0444	0.160907	0.108265
TraesCS4B01G180400	3.39561	2.74442	0.759136	1.00473
TraesCS4B01G180700	58.7913	58.4155	1.66719	1.32109
TraesCS4B01G184800	0.640838	0.0410776	0.387288	0.295679
TraesCS4B01G191700	0.038647	0.0257485	15.2232	12.9906
TraesCS4B01G193200	86.4541	54.9752	6.81932	8.74701
TraesCS4B01G195900	12.5102	14.5872	0.0945395	0.104939
TraesCS4B01G197900	431.588	118.06	3.60686	2.75705
TraesCS4B01G205600	0.229056	0.0367026	17.9443	13.6267
TraesCS4B01G205700	1.22585	0.570992	371.09	428.331
TraesCS4B01G208900	0.3695	0.323448	0.171522	0.154669
TraesCS4B01G212300	8.68517	5.49094	0.752991	0.600463
TraesCS4B01G225400	0.0317915	0.0296047	1.85859	1.09966
TraesCS4B01G230000	36.2091	31.5948	6.77779	6.00954
TraesCS4B01G230600	1.76153	2.019	0.149881	0.118184
TraesCS4B01G235800	3.66284	3.3316	0.0255361	0.0276922
TraesCS4B01G240800	7.24268	7.37354	0.0711145	0.093067
TraesCS4B01G243400	0.102297	0.040059	9.38851	10.7312
TraesCS4B01G244500	10.6723	11.5683	0.622635	1.00643
TraesCS4B01G247300	5.05571	5.47112	2.86316	4.03167
TraesCS4B01G248700	62.683	65.1475	0.834232	1.00791
TraesCS4B01G252100	20.593	25.3384	8.6097	10.9145
TraesCS4B01G260600	147.057	165.566	9.70326	9.23445
TraesCS4B01G262700	0.71285	0.0313725	47.8308	40.9881
TraesCS4B01G268200	43.8152	42.1609	30.8473	42.8303
TraesCS4B01G275300	0.263373	0.396312	6.11209	3.92342
TraesCS4B01G290200	12.2349	11.3483	1.17561	1.47864
TraesCS4B01G292100	21.7317	22.6146	4.58985	4.61285
TraesCS4B01G307700	9.53223	9.83091	1.35668	1.80778
TraesCS4B01G310900	1120.13	1208.95	2.17813	1.58943
TraesCS4B01G317700	13.7285	15.8932	0.969117	0.682709
TraesCS4B01G328000	0.0389034	0	312.434	258.652
TraesCS4B01G328100	0	0.0249978	359.2	291.724
TraesCS4B01G343000	0	0.00718293	0.0915498	0.200917
TraesCS4B01G378700	2.50287	2.25376	0.735948	0.149661
TraesCS4B01G391000	0.862446	1.0387	0.0550046	0.0314428
TraesCS4B01G393400	0.481893	0	8.51244	5.7399
TraesCS4B01G393500	0.0124455	0	1999.22	2166.81
TraesCS4B01G395200	10.9906	13.2784	0.11781	0.0985847
TraesCS4B01G395700	9.45135	9.65622	0.267527	0.204004
TraesCS4B01G397600	0.149737	0.0922749	3.81827	5.52353
TraesCS4D01G001500	32.2566	37.0645	0.384846	0.442437
TraesCS4D01G001600	29.3194	29.8138	0.319704	0.248762
TraesCS4D01G001900	18.4618	11.6078	0.335696	0.535759
TraesCS4D01G002700	6.09937	6.0753	0.0290384	0.0602843
TraesCS4D01G007200	0.0804054	0.175319	2.68927	3.41671
TraesCS4D01G007500	53.0578	62.8433	1.30456	1.30768
TraesCS4D01G009200	91.2582	86.9597	6.4098	7.53282
TraesCS4D01G015800	484.561	59.1853	0.360115	0.249002
TraesCS4D01G016000	18.1085	0.0985706	696.143	734.038
TraesCS4D01G016100	21.9698	0.242029	249.167	279.182
TraesCS4D01G017000	7.4617	7.66926	0.139264	0.180101
TraesCS4D01G017300	12.0344	13.7769	0.369158	0.22409
TraesCS4D01G018000	0.368108	0.453544	0.11884	0.159676
TraesCS4D01G023800	20.1499	20.619	0.610329	0.64769
TraesCS4D01G025600	0.0963809	0.0919381	0.658831	0.594568
TraesCS4D01G026400	68.4973	66.8064	0.0732028	0.0659764
TraesCS4D01G028000	6.25811	6.35105	0.0488563	0.0605333
TraesCS4D01G029900	39.2803	35.917	1.15458	0.776857
TraesCS4D01G033400	25.2468	27.4458	7.91887	6.15509
TraesCS4D01G035200	143.846	90.4701	29.7231	36.4702
TraesCS4D01G038300	8.35203	8.29287	0.0628602	0.0145629
TraesCS4D01G038500	48.344	60.1807	0.49324	0.617538
TraesCS4D01G045800	4.05291	3.74929	2.92716	2.99681
TraesCS4D01G046400	196.856	195.506	61.7026	51.2819
TraesCS4D01G047400	5.63227	3.51186	6.44197	6.78911
TraesCS4D01G047600	20.7983	23.6445	0.472	0.534309
TraesCS4D01G047800	23.442	21.2649	0.127665	0.264781
TraesCS4D01G050100	23.1406	25.5838	2.85246	3.23359
TraesCS4D01G050800	49.2577	58.0929	1.9296	1.60338
TraesCS4D01G051400	6.62754	6.34155	0.895143	1.06988
TraesCS4D01G052700	3.99833	4.28317	0.246556	0.179015
TraesCS4D01G057000	121.486	142.708	14.8191	19.3002
TraesCS4D01G062500	6.81659	6.96139	0.482934	0.277698
TraesCS4D01G063000	6.40352	4.77025	1.47282	1.47971
TraesCS4D01G063100	1.84348	0.159708	83.3351	103.706
TraesCS4D01G064900	12.4308	12.1314	0.710784	0.957557
TraesCS4D01G066600	53.7588	55.1719	3.75216	2.86334
TraesCS4D01G067200	2.13617	1.75822	1.82202	1.32876
TraesCS4D01G068100	146	165.658	0.850063	1.23684
TraesCS4D01G069400	18.9449	19.198	0.122395	0.120023
TraesCS4D01G078000	10.1957	8.1343	15.6684	16.9131
TraesCS4D01G079600	16.1395	13.3307	1.00883	0.888196
TraesCS4D01G080700	9.16487	8.59968	0.540272	0.536595
TraesCS4D01G082500	0.0142482	0	2.59628	2.09512
TraesCS4D01G083600	1.82932	2.21171	0.117799	0.0933674
TraesCS4D01G087400	0.128392	0.0790351	0.372023	0.207212
TraesCS4D01G094500	41.498	34.674	0.728009	0.873562
TraesCS4D01G095100	20.7624	22.0682	8.35556	6.6573
TraesCS4D01G098400	70.2375	67.8675	33.9897	38.4717
TraesCS4D01G099200	5.11227	2.00408	1.32303	1.099
TraesCS4D01G103000	178.986	120.92	55.6984	64.8272
TraesCS4D01G103700	6.11297	6.39687	1.90776	2.53696
TraesCS4D01G104100	7.83613	7.50385	0.0524514	0.0763315
TraesCS4D01G105600	1.9722	0.996693	0.380384	0.285418
TraesCS4D01G107400	655.447	762.771	0.533845	0.487387
TraesCS4D01G109200	55.1644	63.5598	9.31647	10.1227
TraesCS4D01G113800	12.745	11.7002	5.18962	6.50411
TraesCS4D01G117100	7.89831	4.97014	0.373753	0.383037
TraesCS4D01G118900	62.6296	63.1636	2.56322	1.56504
TraesCS4D01G120100	6.9094	8.48815	0.0565283	0.0927745
TraesCS4D01G123000	118.563	136.984	1.74586	1.59816
TraesCS4D01G130200	21.4825	22.6817	1.5266	1.12935
TraesCS4D01G133600	28.2777	27.9298	8.33501	8.91204
TraesCS4D01G134300	19.3708	15.9624	0.427156	0.267504
TraesCS4D01G134900	17.0835	13.2655	0.423643	0.530577
TraesCS4D01G135700	9.75413	9.66593	2.15155	2.94848
TraesCS4D01G140800	29.1392	25.9577	0.616111	1.83804
TraesCS4D01G142000	278.214	250.452	58.4852	49.2313
TraesCS4D01G148700	6.42407	6.63681	0.711457	1.06718
TraesCS4D01G149800	22.4909	24.0904	4.58642	4.9754
TraesCS4D01G150600	16.0984	14.2442	0.0360267	0.0830502
TraesCS4D01G151200	37.197	38.2095	0.110174	0.0469387
TraesCS4D01G151900	120.987	136.153	24.584	21.6226
TraesCS4D01G152200	15.4569	16.8648	0.147128	0.192759
TraesCS4D01G152600	36.6025	35.6918	0.122141	0.0989826
TraesCS4D01G154600	4.3585	3.72408	0.0365835	0.0394973
TraesCS4D01G154700	2.78151	3.61606	0.129366	0.156319
TraesCS4D01G157600	133.095	138.963	15.5697	12.3337
TraesCS4D01G157700	14.2529	14.3308	2.86016	2.38846
TraesCS4D01G160700	8.35168	8.54206	0.179357	0.175297
TraesCS4D01G163400	23.0446	23.8744	0.754315	0.816597
TraesCS4D01G167600	309.917	338.179	0.700138	0.433959
TraesCS4D01G171400	7.51164	8.69009	0.628952	0.55261
TraesCS4D01G171800	0.305226	0.0135501	156.26	134.034
TraesCS4D01G174700	1.38453	0.542552	3.1614	3.34254
TraesCS4D01G175900	154.157	114.144	2.8643	3.09755
TraesCS4D01G176800	6.94047	7.05514	0.309207	0.276887
TraesCS4D01G177200	8.90616	8.5496	0.229027	0.167299
TraesCS4D01G177500	0.408071	0.129164	35.086	36.4942
TraesCS4D01G178000	34.154	31.5419	1.14958	1.26059
TraesCS4D01G183100	4.98572	4.38099	0.289915	0.17641
TraesCS4D01G186100	0.060715	0.032397	0.98302	0.591496
TraesCS4D01G186300	7.03259	7.75828	1.12886	1.37207
TraesCS4D01G189600	10.1901	12.7528	6.27273	6.365
TraesCS4D01G190200	11.0473	10.5943	0.191706	0.116958
TraesCS4D01G191300	8.79245	10.7245	0.0330482	0.0486813
TraesCS4D01G191400	151.065	158.942	9.73258	6.89025
TraesCS4D01G192100	9.7048	10.0764	1.13479	1.35184
TraesCS4D01G194600	42.096	49.0953	0.115924	0.0919663
TraesCS4D01G198500	264.809	125.456	0.134917	0.0654841
TraesCS4D01G201100	13.1214	12.3308	1.85881	1.9182
TraesCS4D01G201200	20.987	20.261	0.60651	0.459401
TraesCS4D01G202200	11.6286	10.2741	0.095479	0.152225
TraesCS4D01G205000	63.1982	64.3437	42.9938	31.7207
TraesCS4D01G206100	79.2268	99.4571	8.71375	7.83213
TraesCS4D01G206500	1.08163	0.0333607	3.3194	3.7338
TraesCS4D01G206600	0.296732	0.0423499	6.98828	8.56089
TraesCS4D01G207500	41.7904	28.5885	0.103877	0.0285194
TraesCS4D01G208700	21.4457	21.1865	0.137678	0.144384
TraesCS4D01G209900	9.3531	11.8186	0.922817	1.32274
TraesCS4D01G210700	7.81365	5.60211	0.84418	0.740009
TraesCS4D01G211100	29.9046	31.6087	0.394879	0.457285
TraesCS4D01G211500	12.4919	12.6704	0.174908	0.203695
TraesCS4D01G212500	0.0297698	0	0.8854	0.508698
TraesCS4D01G213300	2.42252	1.75651	2.81992	1.85576
TraesCS4D01G216800	20.9068	20.4709	0.103946	0.149189
TraesCS4D01G219900	12.1587	10.71	0.525474	0.445064
TraesCS4D01G220200	5.19223	5.95026	1.14735	1.50691
TraesCS4D01G220500	47.9507	14.2324	2.22395	2.23511
TraesCS4D01G226000	0.225677	0.187607	0.293569	0.183201
TraesCS4D01G227900	30.5652	31.7987	1.70728	2.1672
TraesCS4D01G228900	7.50509	8.54489	0.397699	0.608762
TraesCS4D01G231400	55.9622	31.9456	17.0157	15.8754
TraesCS4D01G232200	27.9318	18.7666	0.20486	0.393909
TraesCS4D01G234800	8.33926	8.17214	0.0352059	0.0439459
TraesCS4D01G238800	156.151	143.025	0.0764462	0.0732429
TraesCS4D01G242700	7.78438	7.41402	0.421674	0.574257
TraesCS4D01G243000	0.0609559	0.0620517	2.63314	3.67234
TraesCS4D01G248100	45.537	52.9513	12.5256	15.8339
TraesCS4D01G253400	4.46944	4.03022	2.30026	2.09854
TraesCS4D01G258900	27.8088	28.2252	1.86171	2.21313
TraesCS4D01G260800	6.19916	4.16811	0.457283	0.51304
TraesCS4D01G261400	4.86093	5.2386	1.01628	1.02691
TraesCS4D01G262700	6.51294	6.08346	1.68098	2.51016
TraesCS4D01G262800	0.35128	0.0513783	154.009	147.088
TraesCS4D01G265700	14.3748	15.0691	4.36187	6.19657
TraesCS4D01G266700	18.3128	17.6378	0.993279	1.2933
TraesCS4D01G267100	93.2376	92.5198	1.12656	0.993365
TraesCS4D01G267800	22.8136	18.9038	0.163508	0.157935
TraesCS4D01G267900	10.7778	10.0598	0.05543	0.0597137
TraesCS4D01G270000	13.7544	4.40643	0.305678	0.392211
TraesCS4D01G272200	0.992491	0.114526	1.07439	1.09724
TraesCS4D01G272900	14.841	14.8466	1.262	1.84084
TraesCS4D01G273200	21.8632	20.8415	0.238684	0.322331
TraesCS4D01G273900	0.159781	0.0905715	32.5152	31.0388
TraesCS4D01G276400	81.0579	54.7688	3.58619	3.10551
TraesCS4D01G280500	5.1988	4.57834	0.476063	0.58528
TraesCS4D01G282100	22.5693	22.8807	0.195867	0.184604
TraesCS4D01G282400	3.25752	0.225222	40.4502	47.844
TraesCS4D01G288600	2.73754	2.70983	0.0725637	0.0856239
TraesCS4D01G289900	53.9079	43.9743	0.3273	0.342228
TraesCS4D01G293900	0.0143223	0.0165901	5.05811	6.72661
TraesCS4D01G295500	50.2672	51.3603	10.1048	7.48656
TraesCS4D01G296600	0	0.0224535	0.213315	0.840079
TraesCS4D01G296700	5.34584	4.57003	0.0516593	0.0448365
TraesCS4D01G298100	15.0231	16.0776	2.87075	2.22335
TraesCS4D01G299000	14.3216	17.6561	0.515624	0.932345
TraesCS4D01G305700	6.55313	6.85225	1.11182	1.38154
TraesCS4D01G308500	7.79242	7.58369	0.307897	0.232892
TraesCS4D01G312000	18.3586	18.7654	1.27885	0.0871335
TraesCS4D01G312300	7.84171	7.43249	0.214655	1.22
TraesCS4D01G339500	213.83	225.746	3.11389	2.54144
TraesCS4D01G360500	0.0129712	0.0071782	1.31751	0.872335
TraesCS5A01G001400	0.201415	0.0402933	0.0935462	0.0273198
TraesCS5A01G002700	29.2251	26.1113	2.92958	3.77552
TraesCS5A01G014500	37.9289	40.3753	0.233097	0.358413
TraesCS5A01G017900	165.285	35.8298	26.3501	19.5579
TraesCS5A01G021400	0.0337124	0	0.130179	0.0747738
TraesCS5A01G022200	43.9246	37.9346	7.1851	7.18077
TraesCS5A01G024500	28.6867	19.7501	2.96033	2.93025
TraesCS5A01G024900	143.858	154.896	4.28623	4.61096
TraesCS5A01G027400	14.9733	17.4505	0.153896	0.205888
TraesCS5A01G045700	22.5458	29.7083	660.036	627.781
TraesCS5A01G072700	6.21393	6.94964	0.888782	1.17661
TraesCS5A01G073000	20.8535	20.8995	0.340801	0.572255
TraesCS5A01G077600	0.427654	0.568999	0.0406291	0.0682265
TraesCS5A01G082400	4.95553	3.26723	0.775124	1.37041
TraesCS5A01G089200	34.4444	33.0001	1.14529	1.15986
TraesCS5A01G096500	11.1476	12.44	0.929475	0.984603
TraesCS5A01G101200	9.00703	10.532	0.101318	0.132151
TraesCS5A01G113100	10.2638	8.12584	0.349101	0.232179
TraesCS5A01G113500	3.80043	3.9613	0.0270733	0.0673249
TraesCS5A01G115000	22.4417	26.3576	0.26406	0.227359
TraesCS5A01G131300	9.04612	10.7886	0.454604	0.768523
TraesCS5A01G134000	270.479	224.796	0.168267	0.10526
TraesCS5A01G138400	198.468	11.2502	0.199768	0.120165
TraesCS5A01G143600	10.4723	9.873	0.215192	0.0744138
TraesCS5A01G147400	3.14791	2.0451	0.679859	1.0313
TraesCS5A01G151500	0.0895692	0	0.589992	0.436251
TraesCS5A01G152400	44.1064	46.1714	0.252437	0.231291
TraesCS5A01G163500	0.350483	0	0.858676	0.557518
TraesCS5A01G165800	14.3746	12.846	2.86834	2.99417
TraesCS5A01G168400	25.8831	28.0542	2.49956	2.97734
TraesCS5A01G168500	17.5954	18.6842	1.12662	1.29484
TraesCS5A01G186000	7.76508	6.53093	0.810831	0.98379
TraesCS5A01G186800	31.5905	31.0379	0.894386	1.23779
TraesCS5A01G197000	0	0.0102131	0.320312	0.0945256
TraesCS5A01G213600	32.0268	22.8712	0.508251	0.526199
TraesCS5A01G213900	53.6341	53.5725	2.73259	2.72537
TraesCS5A01G232800	17.772	18.1839	7.89915	10.344
TraesCS5A01G236100	24.5745	21.1247	2.56199	2.5036
TraesCS5A01G239600	0	0.0262626	0.0902426	0.116344
TraesCS5A01G243900	0.916569	0.0283361	5.07393	4.00441
TraesCS5A01G247400	0.487435	1.81452	0.221478	0.282779
TraesCS5A01G260600	115.537	104.838	25.0989	32.6005
TraesCS5A01G267800	69.8325	25.5633	10.0271	7.28302
TraesCS5A01G276200	4.33546	4.93506	10.3224	9.15203
TraesCS5A01G279500	21.578	20.0015	0.342222	0.331362
TraesCS5A01G287200	38.9083	34.214	1.21262	0.792202
TraesCS5A01G288300	1.93716	1.1654	0.197375	0.146008
TraesCS5A01G293300	0.0624743	0.0410238	0.582046	0.987265
TraesCS5A01G303400	28.2742	1.76974	24.7062	24.5393
TraesCS5A01G305400	1.73362	1.59577	0.770459	1.02838
TraesCS5A01G309000	12.2016	11.6831	1.5812	1.80169
TraesCS5A01G309700	13.2721	13.9006	0.423908	0.407817
TraesCS5A01G315900	9.41811	12.1783	0.953323	0.890535
TraesCS5A01G319300	0.400584	0.468148	3.20868	2.62565
TraesCS5A01G335600	20.3678	23.2198	1.72637	1.2824
TraesCS5A01G359700	0	0.0147439	142.898	130.434
TraesCS5A01G359800	32.5465	35.4476	0.117699	0.16531
TraesCS5A01G369900	0.289727	0.146456	0.630681	0.641019
TraesCS5A01G372100	29.4091	28.5313	7.92952	7.71774
TraesCS5A01G376300	3.59046	4.44402	0.21319	0.170533
TraesCS5A01G382900	49.7645	48.6484	0.0638595	0.0464779
TraesCS5A01G385600	0.206405	0.0231281	5.93122	6.35603
TraesCS5A01G388300	41.7298	57.8251	0.569882	0.430851
TraesCS5A01G395800	0.101896	0.0223398	3.75763	3.27095
TraesCS5A01G401500	13.2901	11.5987	0.99536	0.978575
TraesCS5A01G406700	93.1803	89.0912	0.228905	0.193986
TraesCS5A01G407500	4.33592	4.229	0.20909	0.17633
TraesCS5A01G409300	1.1067	1.12357	0.23404	0.291929
TraesCS5A01G416400	60.6185	70.3515	0.774621	0.97511
TraesCS5A01G424100	200.89	209.714	19.9318	17.3087
TraesCS5A01G424800	0.525504	0.129469	1.30526	1.32893
TraesCS5A01G428200	8.86328	8.1321	0.0810106	0.171168
TraesCS5A01G432100	17.0664	0.30293	1667.67	1730.72
TraesCS5A01G434100	30.1427	25.3342	0.197644	0.0479788
TraesCS5A01G438800	0.0270489	0.0277558	2.98037	2.49246
TraesCS5A01G439100	192.175	224.346	23.5669	22.4816
TraesCS5A01G442200	13.5035	14.1163	1.10769	1.56582
TraesCS5A01G442500	17.6647	18.7648	0.171557	0.220218
TraesCS5A01G448400	8.36617	8.71463	1.40186	1.75133
TraesCS5A01G456800	68.7569	69.8066	3.83146	3.41591
TraesCS5A01G469300	343.366	367.421	6.57425	4.51674
TraesCS5A01G475500	0.0641485	0.0333019	66.5743	65.4775
TraesCS5A01G485900	0.0139233	0	13.4301	12.9141
TraesCS5A01G486000	45.568	42.5966	0.0617039	0.211158
TraesCS5A01G486600	4.60671	4.02856	0.0872768	0.0416902
TraesCS5A01G488500	11.4381	11.4202	0.139978	0.148908
TraesCS5A01G493300	9.60914	9.24343	10.1287	9.91904
TraesCS5A01G494600	6.22004	6.07204	0.446525	0.335204
TraesCS5A01G498100	12.1086	11.2165	0.991523	1.40808
TraesCS5A01G505000	5.63448	5.37432	3.43213	4.98032
TraesCS5A01G513600	11.5285	10.8844	0.14709	0.250534
TraesCS5A01G514000	23.3531	24.8582	0.246556	0.357951
TraesCS5A01G540800	13.4865	14.8135	0.237744	0.330881
TraesCS5A01G542400	11.983	9.70465	4.45951	1.88668
TraesCS5A01G547300	9.01466	11.0655	5.45598	7.03392
TraesCS5A01G554200	0.0108792	0	330.431	370.465
TraesCS5B01G012100	57.7744	55.7802	4.05494	4.68362
TraesCS5B01G012300	97.5942	81.1881	164.313	202.422
TraesCS5B01G012400	37.2668	23.5622	1.66664	1.69771
TraesCS5B01G013200	1233.44	1253.72	9.23112	3.49256
TraesCS5B01G014400	18.1223	18.5469	0.0308329	0.0256542
TraesCS5B01G015500	50.72	9.87348	143.15	115.162
TraesCS5B01G015700	40.2154	48.0038	0.233007	0.15467
TraesCS5B01G018900	0.0359904	0	0.366958	0.443239
TraesCS5B01G022800	131.87	145.245	1.59132	2.59715
TraesCS5B01G046000	0.852051	0.245427	0.702986	0.655732
TraesCS5B01G049600	1.04538	1.19796	2.70163	1.59501
TraesCS5B01G055900	13.3175	10.8805	1.03318	0.886308
TraesCS5B01G059800	3.54577	0.593747	0.550701	1.00282
TraesCS5B01G066800	3.57034	3.91929	0.649802	1.33856
TraesCS5B01G073000	2.89353	3.21335	0.118488	0.158069
TraesCS5B01G076800	7.38914	7.24841	3.95035	5.59136
TraesCS5B01G078300	6.73411	7.26349	0.875814	1.35172
TraesCS5B01G084000	0.0902807	0.15149	0.0826086	0.173573
TraesCS5B01G087700	108.251	102.285	2.00925	2.31505
TraesCS5B01G088100	45.3559	38.3247	0.949251	1.19886
TraesCS5B01G088700	4.06899	4.73692	1.75209	2.42452
TraesCS5B01G092100	11.319	11.7953	1.31676	1.02675
TraesCS5B01G092900	3.49224	3.91144	0.583075	0.384777
TraesCS5B01G097600	13.7588	8.73806	0.366703	0.246603
TraesCS5B01G098300	17.0668	31.0458	0.474103	0.25991
TraesCS5B01G100400	4.86126	4.82999	1.22019	2.06003
TraesCS5B01G105200	6.26055	7.03703	0.0934272	0.180282
TraesCS5B01G111200	41.4149	49.7774	13.3562	14.5998
TraesCS5B01G112800	4.35949	4.05346	0.0368083	0.0540743
TraesCS5B01G113000	19.619	20.5461	0.255709	0.134458
TraesCS5B01G114000	17.3939	18.0186	0.329443	0.176897
TraesCS5B01G121700	2.09321	1.95962	0.437914	0.643221
TraesCS5B01G124100	47.2524	52.1495	1.33484	1.33983
TraesCS5B01G125900	4.83485	5.07616	0.25259	0.184597
TraesCS5B01G131500	276.345	243.862	3.00516	2.0385
TraesCS5B01G133500	11.7108	12.1831	10.7237	12.0222
TraesCS5B01G135100	13.6618	12.8697	3.38019	1.39936
TraesCS5B01G138700	81.1641	12.7442	2.27549	3.09173
TraesCS5B01G141000	12.7661	14.6264	0.753421	0.754238
TraesCS5B01G146000	532.663	22.4613	298.569	253.482
TraesCS5B01G149500	7.38246	8.11082	0.0848413	0.0326337
TraesCS5B01G154300	127.079	135.611	0.238136	0.179791
TraesCS5B01G157800	13.7754	13.0772	0.176947	0.275689
TraesCS5B01G160800	0.479495	0.145855	0.151691	0.114549
TraesCS5B01G165500	23.0831	24.219	0.315266	0.153573
TraesCS5B01G166200	14.8022	16.3016	1.61362	1.51009
TraesCS5B01G179800	23.3934	26.4742	44.9253	57.2855
TraesCS5B01G181500	247.549	34.2483	0.271407	0.443814
TraesCS5B01G181700	0.779142	0.0399741	153.808	106.339
TraesCS5B01G184100	7.38846	6.30798	0.247309	0.363429
TraesCS5B01G186100	31.1174	30.8152	0.661983	0.964248
TraesCS5B01G189000	54.7428	51.0904	0.607071	0.286772
TraesCS5B01G202200	3.05832	2.95307	3.47882	4.96029
TraesCS5B01G202700	15.6612	21.2103	0.22688	0.158669
TraesCS5B01G203600	26.4299	25.962	0.943577	0.904754
TraesCS5B01G207200	7.5403	7.21183	0.228187	0.30456
TraesCS5B01G210100	22.1992	16.2738	0.440186	0.370883
TraesCS5B01G211200	67.2294	85.2693	1.12541	0.638669
TraesCS5B01G214700	0.144273	0.215662	0.700492	1.02472
TraesCS5B01G231100	22.0407	22.7386	0.327019	0.632602
TraesCS5B01G232900	44.6421	45.4726	4.05946	4.38525
TraesCS5B01G233500	13.4491	13.7337	0.563654	0.426284
TraesCS5B01G238400	11.9096	10.2441	0.463654	0.664853
TraesCS5B01G239200	3.84181	4.13669	0.485195	0.478295
TraesCS5B01G244300	23.5148	20.7283	0.09139	0.115372
TraesCS5B01G275600	7.29426	7.1828	25.8979	26.9067
TraesCS5B01G275700	10.3314	9.29241	0.258165	0.347461
TraesCS5B01G283800	6.42348	5.50092	2.14261	1.88428
TraesCS5B01G295600	30.9517	25.4028	0.244211	0.151247
TraesCS5B01G303800	21.1266	3.0612	1.01735	0.651334
TraesCS5B01G314900	21.4565	23.1336	0.139339	0.0984035
TraesCS5B01G317000	40.7257	35.2889	2.53675	2.02211
TraesCS5B01G324800	129.949	139.711	0.852022	0.683136
TraesCS5B01G329300	33.2439	5.08207	0.706742	1.02017
TraesCS5B01G329400	16.7418	17.8929	5.46558	4.87306
TraesCS5B01G356300	84.7193	84.8982	0.750101	1.05964
TraesCS5B01G358500	3.05416	2.67984	0.134545	0.244687
TraesCS5B01G366800	3.47202	2.6972	2.01927	1.92897
TraesCS5B01G372200	0.100689	0	1.55498	1.26682
TraesCS5B01G374200	32.2579	30.6897	0.802073	1.21325
TraesCS5B01G374800	73.2102	81.5985	17.2858	19.7014
TraesCS5B01G376900	17.8281	7.35041	0.834063	1.38014
TraesCS5B01G382300	106.954	91.388	0.0741012	0.124217
TraesCS5B01G389100	97.5582	82.6329	78.2211	52.9236
TraesCS5B01G390600	0.649824	0.489832	24.5228	21.4993
TraesCS5B01G393700	0.0113909	0	0.0831811	0.182056
TraesCS5B01G394600	0.190105	0.0333044	0.0797637	0.0256711
TraesCS5B01G394700	1.84788	0.222046	0.385302	0.359719
TraesCS5B01G399400	0.549161	0.534347	0.374161	0.276129
TraesCS5B01G405200	6.24489	6.48168	0.312717	0.301983
TraesCS5B01G412500	145.951	175.572	0.481412	0.289594
TraesCS5B01G414900	35.8413	27.5835	6.93277	9.5829
TraesCS5B01G424900	11.9415	10.3311	0.977408	0.802122
TraesCS5B01G426400	220.089	220.652	14.2434	11.3541
TraesCS5B01G426700	0.232008	0.0767035	0.439327	0.406719
TraesCS5B01G426800	3.06793	0.682991	0.855572	0.46504
TraesCS5B01G428200	34.6398	39.4006	0.678673	0.508
TraesCS5B01G429300	0.0756941	0.0182101	141.048	162.546
TraesCS5B01G430100	8.5816	7.1156	3.46284	4.17566
TraesCS5B01G434100	20.5685	0.993065	234.744	265.336
TraesCS5B01G441600	1.14225	1.1214	1.13583	0.856924
TraesCS5B01G461300	75.3554	79.5457	10.9624	5.5394
TraesCS5B01G464500	34.466	32.1021	6.69535	8.28239
TraesCS5B01G468500	211.08	214.066	5.40043	5.10223
TraesCS5B01G469500	12.9656	12.3611	0.0834146	0.0457177
TraesCS5B01G486300	2.83258	2.59946	0.867486	1.17536
TraesCS5B01G489600	27.7982	32.1019	0.671486	0.7395
TraesCS5B01G491500	9.93183	12.5461	0.136399	0.0920363
TraesCS5B01G496400	15.4689	17.5833	0.160308	0.146574
TraesCS5B01G499600	4.19515	4.49658	0.0495824	0.0638773
TraesCS5B01G499700	0.0672178	0.0157768	1.14884	1.11024
TraesCS5B01G502200	2.81146	2.96655	0.450146	0.603946
TraesCS5B01G509100	4.34856	4.07976	1.75338	1.84505
TraesCS5B01G515500	21.0229	15.639	0.13478	0.112137
TraesCS5B01G528100	22.8951	29.5493	17.8595	19.1911
TraesCS5B01G530500	0.0366165	0	1.43624	1.17898
TraesCS5B01G531200	1.70118	0.743497	4.98034	4.09626
TraesCS5B01G531400	70.4251	71.1706	0.260015	0.203529
TraesCS5B01G531800	3.97907	0.457103	0.0278782	0.026694
TraesCS5B01G532900	8.93396	8.71056	0.175618	0.352577
TraesCS5B01G545200	13.8698	5.63338	4.54425	5.3434
TraesCS5B01G547000	9.48295	8.79186	0.859416	1.04121
TraesCS5B01G552600	40.3393	12.84	3.48025	2.03022
TraesCS5B01G559400	0.670454	0.151094	9.77284	8.96625
TraesCS5B01G566400	1.01232	0.0699138	2.71164	1.65568
TraesCS5B01G566500	0.0312704	0	0.396305	0.268824
TraesCS5B01G572400	29.8135	32.5368	0.0947173	0.134804
TraesCS5D01G000400	0.307664	0.262838	0.0405048	0.0661928
TraesCS5D01G001800	0.275534	0.0636373	0.276433	0.239064
TraesCS5D01G002500	30.082	26.5129	0.42211	0.469656
TraesCS5D01G004100	0.98003	0	8.46979	8.608
TraesCS5D01G004300	0	0.0696192	238.144	157.053
TraesCS5D01G019800	104.516	98.6252	2.34823	2.59113
TraesCS5D01G020900	2187.76	1908.02	0.683025	0.563782
TraesCS5D01G022200	21.5053	20.405	2.31918	2.29816
TraesCS5D01G026500	0.457498	0.030593	0.722935	1.18391
TraesCS5D01G027600	124.637	107.85	0.494958	0.495789
TraesCS5D01G031300	230.302	242.702	46.2034	60.0273
TraesCS5D01G040400	21.466	22.2258	0.134499	0.102782
TraesCS5D01G041900	2.23865	2.43388	0.0871588	0.0246148
TraesCS5D01G045800	6.39839	6.83664	2.08817	0.515903
TraesCS5D01G050800	0.36633	0.213946	37.6825	28.6989
TraesCS5D01G057500	2.8457	2.79148	1.7703	2.36216
TraesCS5D01G057800	7.91191	7.3159	0.0821153	0.186248
TraesCS5D01G063700	16.6088	17.2427	1.30146	1.29674
TraesCS5D01G064100	3.33985	3.69177	0.0587904	0.150584
TraesCS5D01G064400	7.76205	8.12917	0.236482	0.362436
TraesCS5D01G065000	5.61153	5.58648	0.261293	0.265323
TraesCS5D01G065100	5.49427	5.79636	0.973127	1.59627
TraesCS5D01G065400	38.8884	39.6571	1.79718	1.50234
TraesCS5D01G065800	3.80177	3.87644	0.170372	0.173628
TraesCS5D01G067600	11.5863	11.9684	0.424161	0.437554
TraesCS5D01G069700	11.5215	14.7292	0.18015	0.18712
TraesCS5D01G071100	4.0928	3.95426	0.333214	0.430405
TraesCS5D01G072300	5.45218	5.10672	0.0369917	0.0491453
TraesCS5D01G078700	37.8402	34.8251	0.34376	0.262241
TraesCS5D01G085500	7.91013	7.97361	9.19893	11.39
TraesCS5D01G094300	24.7836	22.9061	0.882595	0.662961
TraesCS5D01G095400	133.713	151.374	7.48363	7.92544
TraesCS5D01G095700	8.68618	8.77859	0.0479717	0.11096
TraesCS5D01G097000	42.3779	45.39	0.219489	0.145863
TraesCS5D01G097100	54.9886	62.4439	0.399112	0.487815
TraesCS5D01G102900	3.8554	4.70042	0.370886	0.656643
TraesCS5D01G105300	82.3148	93.5889	0.233306	0.178973
TraesCS5D01G106300	10.0729	11.3885	25.3039	2.0149
TraesCS5D01G108500	9.0602	6.40668	1.43057	1.83459
TraesCS5D01G111200	6.11334	0.171344	0.232811	0.17071
TraesCS5D01G113200	3.32055	3.48847	1.02403	1.39845
TraesCS5D01G113700	5.33967	5.02021	1.27239	1.7947
TraesCS5D01G117600	52.0173	62.0365	0.0929329	0.161039
TraesCS5D01G117800	16.8819	15.9937	0.125561	0.0847395
TraesCS5D01G117900	6.39212	6.36629	0.162918	0.30995
TraesCS5D01G118800	10.6409	10.6125	3.90675	4.22109
TraesCS5D01G121600	121.187	138.341	12.4521	9.4884
TraesCS5D01G123800	0.816661	0.77565	0.232334	0.287967
TraesCS5D01G126000	14.8415	21.9454	0.0418733	0.0489772
TraesCS5D01G126800	18.7824	20.1714	0.108567	0.0666476
TraesCS5D01G127200	7.30746	8.24247	0.178735	0.17389
TraesCS5D01G129200	41.0383	43.8495	0.138493	0.0545035
TraesCS5D01G129600	2.7053	2.29636	0.191854	0.277115
TraesCS5D01G130000	61.3545	70.3653	1.01037	0.590835
TraesCS5D01G135900	29.1041	26.2181	0.224238	0.299581
TraesCS5D01G136900	5.70729	5.99335	0.0923387	0.210694
TraesCS5D01G138800	35.8361	29.9179	14.049	15.9077
TraesCS5D01G139300	240.62	220.226	9.58891	8.43476
TraesCS5D01G140400	4.66558	5.73037	0.330186	0.472882
TraesCS5D01G142100	6.55458	6.06302	0.0539087	0.0603187
TraesCS5D01G145500	6.08764	6.01111	0.112167	0.124183
TraesCS5D01G149100	51.9515	59.3971	0.895664	0.738166
TraesCS5D01G150000	77.2278	58.5144	0.46467	0.425024
TraesCS5D01G156900	44.9349	49.831	0.452723	0.352068
TraesCS5D01G157600	48.5451	48.9158	6.2631	5.47901
TraesCS5D01G157800	10.9454	9.40758	5.37898	6.85953
TraesCS5D01G158800	10.0073	10.9686	11.4233	15.2478
TraesCS5D01G161500	20.4945	21.9157	0.170188	0.423498
TraesCS5D01G165200	14.6924	13.5496	5.17092	7.66732
TraesCS5D01G167000	51.0753	55.8767	7.46887	7.68233
TraesCS5D01G168500	0.590373	0.485334	5.79347	3.52055
TraesCS5D01G169300	22.7804	18.3619	1.44275	0.840151
TraesCS5D01G174000	13.0133	11.7933	1.43937	2.43458
TraesCS5D01G174600	235.818	249.178	19.5381	16.1571
TraesCS5D01G174700	114.57	123.741	4.62975	4.21271
TraesCS5D01G177100	5.05808	5.06458	0.111235	0.0672459
TraesCS5D01G177200	14.9504	19.5616	4.17395	3.62561
TraesCS5D01G180300	11.3217	10.7195	1.14947	1.16772
TraesCS5D01G182300	66.4731	60.1258	0.378137	0.309337
TraesCS5D01G182600	5.30992	4.72361	1.02566	1.2751
TraesCS5D01G186100	11.9593	11.8115	1.63893	1.0647
TraesCS5D01G188400	6.54297	0.453328	23.5978	19.6801
TraesCS5D01G196100	54.1131	53.9859	7.0502	5.51149
TraesCS5D01G201100	0.378476	0.0192879	1.11705	1.28983
TraesCS5D01G201800	15.3257	15.4642	1.60607	2.09521
TraesCS5D01G202900	5.76514	4.57219	1.12609	2.11446
TraesCS5D01G205300	14.4736	14.8731	0.236069	0.134048
TraesCS5D01G206400	15.7294	14.4885	0.355025	0.328329
TraesCS5D01G209400	20.0252	21.8187	0.136421	0.0609257
TraesCS5D01G210600	11.4693	15.379	0.370965	0.163123
TraesCS5D01G215200	10.524	10.8053	7.89812	8.30561
TraesCS5D01G217600	4.62534	5.59252	0.583453	0.961385
TraesCS5D01G218400	23.4049	14.6605	24.7065	28.4529
TraesCS5D01G224200	0.0342057	0.028175	7.54955	10.3289
TraesCS5D01G228100	11.7994	13.0317	2.923	4.19213
TraesCS5D01G238100	29.8704	25.1434	0.112417	0.117029
TraesCS5D01G239400	1.91799	1.9429	2.27688	3.18466
TraesCS5D01G239800	115.01	120.823	1.39973	1.04408
TraesCS5D01G242300	60.647	34.1028	0.290387	0.15686
TraesCS5D01G250600	0.62863	0.029044	36.8635	28.3196
TraesCS5D01G253700	31.1156	28.1336	9.16874	12.2258
TraesCS5D01G255800	3.91598	4.28477	0.228378	0.303856
TraesCS5D01G256400	6.60049	3.74607	0.105748	0.0972645
TraesCS5D01G258900	41.5616	52.7711	3.49	4.20043
TraesCS5D01G265900	5.70506	1.50846	0.0465329	0.0276302
TraesCS5D01G266000	3.76382	4.85639	4.2717	3.71105
TraesCS5D01G268000	131.119	110.781	1.69666	2.21398
TraesCS5D01G269200	20.8317	20.7915	3.09267	3.54182
TraesCS5D01G275400	59.7907	19.0656	1.68137	1.47329
TraesCS5D01G275600	60.9584	21.7893	0.180828	0.160502
TraesCS5D01G277400	1.82516	1.3855	0.393136	0.437717
TraesCS5D01G283600	5.44886	4.16853	0.316576	0.387986
TraesCS5D01G283800	24.3923	26.7401	0.159252	0.225686
TraesCS5D01G286400	36.5009	36.4859	1.90441	0.776909
TraesCS5D01G286500	21.4617	21.7104	0.910842	0.499065
TraesCS5D01G287700	8.11459	8.44949	0.292235	0.327694
TraesCS5D01G292000	9.51788	8.4262	0.176666	0.311282
TraesCS5D01G292800	25.7911	24.3751	1.88617	0.947252
TraesCS5D01G292900	18.4158	18.2479	6.86892	6.88212
TraesCS5D01G293800	5.91482	6.29723	0.0773379	0.11826
TraesCS5D01G295300	28.5497	27.2563	6.03409	4.62759
TraesCS5D01G298300	17.8943	15.5538	1.13805	1.14606
TraesCS5D01G299000	19.4578	20.0617	0.342772	0.319866
TraesCS5D01G303600	19.6994	15.9581	2.47272	1.75839
TraesCS5D01G305700	5.26789	4.21148	0.0265363	0.392211
TraesCS5D01G306200	30.9625	35.0939	1.13387	0.806225
TraesCS5D01G309000	34.3847	37.7964	1.7392	1.18356
TraesCS5D01G309800	11.7536	11.0445	0.228728	0.174101
TraesCS5D01G310500	17.3135	2.59766	3.80204	2.9326
TraesCS5D01G311000	5.34603	4.75744	2.96185	2.76452
TraesCS5D01G321100	38.8154	8.26495	1.76102	1.52508
TraesCS5D01G324800	6.53054	6.39297	0.4407	0.607137
TraesCS5D01G326100	0	0.128284	17.0449	13.2102
TraesCS5D01G327300	15.0928	15.2522	0.207356	0.290033
TraesCS5D01G329200	3575.52	3979.82	0.182491	0.156768
TraesCS5D01G330700	0.145045	0.114447	0.494201	0.422583
TraesCS5D01G336400	23.0868	22.8472	0.391751	0.387861
TraesCS5D01G339400	7.89089	8.4282	0.141879	0.0645293
TraesCS5D01G346200	22.9827	16.0683	0.245737	0.281002
TraesCS5D01G347400	5.14446	5.12735	7.27323	9.23404
TraesCS5D01G359600	33.3166	32.431	0.0553355	0.26529
TraesCS5D01G361000	99.3736	65.7438	65.4413	57.772
TraesCS5D01G366000	22.6856	23.9024	2.10418	1.70256
TraesCS5D01G373900	3.62433	0.909391	0.433839	0.46147
TraesCS5D01G379200	2.36652	2.08906	2.72686	2.29334
TraesCS5D01G379300	1.12823	0.134449	10.956	11.1772
TraesCS5D01G380500	0.949688	0.938384	0.88981	0.836045
TraesCS5D01G381600	28.2309	26.4665	1.14673	1.15088
TraesCS5D01G384000	4.17473	4.39586	0.191171	0.241943
TraesCS5D01G388600	23.149	22.8034	0.0586617	0.0868749
TraesCS5D01G388700	261.625	221.478	2.42589	3.06378
TraesCS5D01G392100	73.6332	75.2025	6.26718	3.74029
TraesCS5D01G392600	83.3373	77.3241	0.31803	0.348509
TraesCS5D01G393100	14.9912	16.9764	1.09386	0.864654
TraesCS5D01G395500	10.6825	10.9863	0.25623	0.164588
TraesCS5D01G395600	1.07474	0.266949	0.408348	0.208362
TraesCS5D01G398400	107.92	121.522	21.2837	29.0936
TraesCS5D01G399400	0.880924	0.245004	6.00441	4.9313
TraesCS5D01G399500	1.23586	0.402933	0.61162	0.423925
TraesCS5D01G399600	0.184683	0.0403663	1.59578	1.49415
TraesCS5D01G402800	127.067	143.574	5.93588	4.07176
TraesCS5D01G404300	84.5938	92.4537	0.43018	0.374556
TraesCS5D01G404500	7.60494	8.49993	0.760971	1.21263
TraesCS5D01G404800	5.2788	4.39841	0.204482	0.499214
TraesCS5D01G407800	13.073	15.6591	2.14419	2.81207
TraesCS5D01G415600	0.0587627	0.339279	0.195295	0.215026
TraesCS5D01G417700	165.617	173.864	0.393593	0.53058
TraesCS5D01G418000	52.4873	50.2085	0.439384	0.314812
TraesCS5D01G422000	46.3948	34.6117	3.43527	3.6531
TraesCS5D01G423400	83.4209	86.5016	338.936	313.407
TraesCS5D01G423800	58.57	38.5264	0.756187	0.546311
TraesCS5D01G424000	8.2602	8.10352	5.91983	6.75619
TraesCS5D01G425100	0.0285573	0	0.35257	0.582128
TraesCS5D01G430600	9.49718	8.54236	0.325909	0.258957
TraesCS5D01G431700	94.404	99.0886	3.30494	3.64551
TraesCS5D01G433200	0.316647	0.231882	9.70211	7.14854
TraesCS5D01G434100	34.0507	27.8128	4.49065	5.55519
TraesCS5D01G434300	16.4556	17.4234	1.60589	1.0992
TraesCS5D01G436200	16.8614	15.4386	21.5802	25.86
TraesCS5D01G436900	6.27492	6.39257	0.74042	0.371067
TraesCS5D01G437100	106.343	91.9693	0.527536	0.386625
TraesCS5D01G440000	4.23089	0.083774	754.733	774.831
TraesCS5D01G442100	180.903	205.817	13.1143	11.3025
TraesCS5D01G444800	18.767	18.9383	0.142828	0.108925
TraesCS5D01G449900	19.2985	19.8509	6.4387	9.44208
TraesCS5D01G451100	70.3748	74.6223	0.39323	0.294751
TraesCS5D01G451200	186.755	209.815	0.702663	0.696191
TraesCS5D01G451300	155.228	155.618	2.44498	1.51323
TraesCS5D01G454800	38.0427	32.8369	1.63512	1.27598
TraesCS5D01G455400	4.19817	4.42892	0.722569	0.683026
TraesCS5D01G459900	69.2865	70.6671	1.67651	1.34654
TraesCS5D01G469800	15.4617	14.0279	0.102029	0.115821
TraesCS5D01G470100	0.149383	0.260809	0.713621	1.25514
TraesCS5D01G477600	8.0184	8.23343	0.316833	0.411781
TraesCS5D01G479900	7.0974	6.74909	0.781439	0.551695
TraesCS5D01G480400	5.62804	6.32631	0.0215326	0.0285108
TraesCS5D01G481300	74.2365	69.0161	1.0594	0.743796
TraesCS5D01G486300	6.63569	5.45466	0.0866394	0.0994188
TraesCS5D01G486500	14.8244	16.7309	40.7454	23.1206
TraesCS5D01G487100	5.76731	5.2403	1.69304	2.3919
TraesCS5D01G492400	280.889	267.826	4.70922	3.84695
TraesCS5D01G492900	25.9768	62.512	0.0651649	0.0849433
TraesCS5D01G494800	25.8959	27.6844	1.36361	1.01534
TraesCS5D01G495000	48.4929	53.9934	3.61629	3.8354
TraesCS5D01G496000	5.53431	4.65762	0.275834	0.213055
TraesCS5D01G496800	24.8737	29.8416	11.1553	13.5474
TraesCS5D01G498600	12.7995	14.1077	0.356079	0.264521
TraesCS5D01G503400	7.4264	6.65065	3.30492	4.58587
TraesCS5D01G507100	0.260734	0.0709528	3.36426	3.33885
TraesCS5D01G509700	31.2192	33.3245	4.45959	5.27454
TraesCS5D01G511200	12.5058	9.09341	2.61312	2.70331
TraesCS5D01G513700	40.1211	36.8826	0.537418	0.455018
TraesCS5D01G517600	10.1236	6.94814	0.0906891	0.10942
TraesCS5D01G529200	13.8104	10.4232	5.4918	6.25626
TraesCS5D01G529700	45.0157	43.6764	7.91943	6.58581
TraesCS5D01G543600	13.7965	12.124	0.826815	0.26026
TraesCS5D01G544000	10.6088	8.87074	0.512664	0.468171
TraesCS5D01G550700	13.3178	10.7079	11.6706	14.4885
TraesCS5D01G553400	1.88649	1.62814	0.037554	0.027804
TraesCS5D01G558900	0.0368005	0.0205245	0.121766	0.102793
TraesCS5D01G564700	53.8111	60.1359	1.66105	1.05264
TraesCS5D01G565200	12.9916	12.4303	0.175236	0.201062
TraesCS5D01G565600	1.37145	0.316137	0.285123	0.267824
TraesCS5D01G568300	5.05023	4.5159	1.50322	2.02098
TraesCS6A01G000600	1.02516	2.203	0.112196	0.236059
TraesCS6A01G006400	3.7647	4.12548	2.15501	3.10223
TraesCS6A01G008000	0.105763	0	2.39928	1.64933
TraesCS6A01G022600	1.49747	1.9667	2.57333	3.09589
TraesCS6A01G046300	8.36762	6.59994	0.233022	0.489012
TraesCS6A01G059800	0.0743178	0	0.906968	0.807271
TraesCS6A01G077000	6.49316	1.2545	70.2593	65.3586
TraesCS6A01G090300	22.462	25.8826	3.10323	2.55782
TraesCS6A01G092300	76.8323	75.3372	1.24914	0.858791
TraesCS6A01G093200	0.0808207	0.0311327	35.5945	45.2931
TraesCS6A01G101900	25.5397	26.1987	3.41628	3.89584
TraesCS6A01G111700	0.0692045	0	0.990068	1.71853
TraesCS6A01G112800	5.91562	4.73376	0.183986	0.155093
TraesCS6A01G116500	14.8629	14.4732	13.5511	16.1882
TraesCS6A01G130300	1.45753	1.59637	1.81149	2.71476
TraesCS6A01G132700	0.178923	0.0122408	0.256296	0.345843
TraesCS6A01G141500	23.4552	15.753	0.19949	0.163778
TraesCS6A01G148000	2.00844	2.11137	0.221386	0.247508
TraesCS6A01G153900	149.467	158.264	0.0691485	0.0502099
TraesCS6A01G158300	103.57	107.043	201.254	186.548
TraesCS6A01G170300	0.391347	0.514736	1.00687	0.758719
TraesCS6A01G179300	10.6576	12.3546	2.85405	4.29068
TraesCS6A01G182500	8.87164	8.29448	0.633225	0.733436
TraesCS6A01G195000	29.5306	30.664	0.315777	0.270637
TraesCS6A01G195600	8.30648	7.34399	7.8204	10.9846
TraesCS6A01G200600	9.52922	9.97373	0.803969	0.983044
TraesCS6A01G213700	234.286	231.191	279.233	290.155
TraesCS6A01G215900	4.8186	5.09613	0.52113	0.460891
TraesCS6A01G223400	84.5195	85.5978	0.670981	0.449571
TraesCS6A01G243000	14.5014	11.6721	1.34492	1.58621
TraesCS6A01G246300	9.49037	10.0024	8.65078	11.983
TraesCS6A01G246400	67.299	60.495	0.236717	0.155002
TraesCS6A01G249400	0.0489523	0	0.605214	0.354414
TraesCS6A01G249700	0.966878	0.745869	10.563	8.37289
TraesCS6A01G253900	22.9474	21.6148	1.84492	1.66318
TraesCS6A01G260500	1.03801	0.0972542	33.2767	25.7919
TraesCS6A01G263900	7.47649	6.46471	2.97722	1.68939
TraesCS6A01G275200	90.9834	87.0058	5.37849	3.75911
TraesCS6A01G279100	36.8292	36.332	6.88756	10.162
TraesCS6A01G279400	11.6496	11.0249	0.610119	0.858249
TraesCS6A01G280800	11.4886	11.6126	2.56721	0.0927648
TraesCS6A01G286100	3.15867	3.34774	2.51089	2.93264
TraesCS6A01G286700	7.88057	7.35948	0.0702145	0.0987018
TraesCS6A01G298100	130.227	130.004	1.26691	1.37893
TraesCS6A01G299200	18.0583	18.547	5.94413	5.63219
TraesCS6A01G303400	85.5644	45.1416	1.16404	0.546502
TraesCS6A01G309400	1.15354	0.938187	1.04554	0.712914
TraesCS6A01G311800	25.3125	24.9821	0.0549116	0.0185447
TraesCS6A01G323400	48.8741	48.8087	2.85659	2.11028
TraesCS6A01G330600	5.02213	4.72868	0.289496	0.368255
TraesCS6A01G350500	0.799126	0.337354	24.1845	23.9582
TraesCS6A01G354300	0.0338552	0.0993998	0.118775	0.144334
TraesCS6A01G357200	44.7823	30.1169	20.7631	24.7209
TraesCS6A01G363900	16.6642	14.3778	0.796937	1.17094
TraesCS6A01G370300	0.263708	0.0173928	0.114292	0.0407715
TraesCS6A01G371100	35.6393	37.6188	0.413012	0.644957
TraesCS6A01G372500	0.0896513	0.0271536	118.536	86.6797
TraesCS6A01G383800	37.4371	34.5717	6.30087	8.25334
TraesCS6A01G386600	37.44	43.0502	12.6024	11.8314
TraesCS6A01G392400	68.2498	51.0631	4.3084	4.11915
TraesCS6A01G392700	34.366	40.339	2.61133	3.59489
TraesCS6A01G399300	3.67802	5.52061	7.61789	9.72798
TraesCS6A01G400300	29.702	23.8942	0.166609	0.0564371
TraesCS6A01G402400	7.33935	9.91071	6.74189	5.86372
TraesCS6A01G410600	6.26334	7.30963	0.0503536	0.0566661
TraesCS6A01G416300	19.8249	20.1007	16.3021	22.2873
TraesCS6B01G004300	73.5858	74.5493	0.99682	0.823216
TraesCS6B01G005400	32.9276	27.7848	3.62346	4.93591
TraesCS6B01G026900	11.0246	9.17219	6.61215	7.08675
TraesCS6B01G045800	7.09831	6.87269	0.199408	0.293681
TraesCS6B01G046800	2.93337	0.541889	0.912517	1.34968
TraesCS6B01G064300	104.04	118.167	0.314534	0.335751
TraesCS6B01G080800	0.819343	0.723191	3.4914	0.527056
TraesCS6B01G082600	83.0811	90.7237	1.06194	0.907545
TraesCS6B01G089600	18.5776	20.7312	2.69459	2.73237
TraesCS6B01G093900	142.603	125.902	2.94137	2.72718
TraesCS6B01G094600	7.51664	6.9177	0.0921941	0.0792584
TraesCS6B01G103900	0.300835	0.229808	381.894	343.32
TraesCS6B01G119800	19.7974	19.7192	0.184883	0.331642
TraesCS6B01G120900	46.0576	47.8037	0.484673	0.396151
TraesCS6B01G122000	0.0139233	0	2.2463	3.00394
TraesCS6B01G129800	57.1573	54.4471	16.7801	20.1278
TraesCS6B01G139800	0.0804095	0.0644818	1.17125	1.32889
TraesCS6B01G146200	18.9803	25.8452	5.29854	2.04266
TraesCS6B01G148200	31.5502	32.1627	0.392793	0.603812
TraesCS6B01G153900	12.6272	11.496	3.91088	5.64751
TraesCS6B01G160900	0.0835832	0.0157516	8.60241	11.4251
TraesCS6B01G162100	13.7569	13.0985	0.459149	0.917878
TraesCS6B01G169300	88.5473	99.1219	0.14157	0.104972
TraesCS6B01G174900	6.40053	6.56351	0.412131	0.366578
TraesCS6B01G176600	44.1176	47.4517	1.25317	0.826508
TraesCS6B01G181600	159.675	161.337	1.16498	1.00298
TraesCS6B01G183600	15.6438	12.2243	23.151	26.6497
TraesCS6B01G187500	102.886	82.0775	1.10826	1.49776
TraesCS6B01G194700	20.346	17.4809	6.14323	6.02927
TraesCS6B01G209100	9.92851	7.51902	0.397954	0.423729
TraesCS6B01G210600	0.0545542	0.0676186	4.4672	3.41526
TraesCS6B01G213700	10.6151	10.0933	14.064	17.5028
TraesCS6B01G216000	23.6602	24.8004	0.0753356	0.12854
TraesCS6B01G216100	13.7936	13.2975	1.85381	2.09268
TraesCS6B01G217500	13.1877	12.0321	1.22544	0.759265
TraesCS6B01G230300	72.5482	73.5239	0.304359	0.234355
TraesCS6B01G235000	24.6745	20.8235	1.67835	2.07603
TraesCS6B01G238600	185.259	240.137	0.665664	1.03662
TraesCS6B01G246600	4.2811	4.44482	0.305344	0.306187
TraesCS6B01G247900	13.2589	15.8812	0.091705	0.0856543
TraesCS6B01G249400	77.3111	77.8203	0.314999	0.804142
TraesCS6B01G256900	84.8157	97.2412	7.73282	4.20055
TraesCS6B01G257900	73.8252	81.4033	5.085	4.76549
TraesCS6B01G272800	17.6185	21.8741	0.118687	0.150225
TraesCS6B01G280700	55.8435	66.4059	0.419082	0.350426
TraesCS6B01G287800	0.0369192	0	10.4739	7.00323
TraesCS6B01G290900	18.4482	11.0131	0.791291	0.267539
TraesCS6B01G294300	1.43115	1.36311	0.260744	0.262586
TraesCS6B01G299700	12.4378	13.434	6.04742	6.4975
TraesCS6B01G303400	7.4078	7.90148	0.0621296	0.0484969
TraesCS6B01G309800	17.1916	12.5921	1.20791	1.36538
TraesCS6B01G310600	132.007	142.867	0.440078	0.475191
TraesCS6B01G318800	9.05486	10.1496	0.589574	0.839151
TraesCS6B01G324400	16.2362	16.7815	0.687332	0.546235
TraesCS6B01G327200	39.1899	22.7957	0.145769	0.110789
TraesCS6B01G336000	5.41326	6.80196	0.394223	0.332296
TraesCS6B01G336500	27.3359	28.8587	0.245953	0.166505
TraesCS6B01G343300	20.4898	24.928	0.0958614	0.170015
TraesCS6B01G344000	67.9399	71.2731	0.298098	0.214642
TraesCS6B01G344100	65.5302	50.2516	1.26723	0.979003
TraesCS6B01G346700	12.5772	6.45581	0.558566	0.389392
TraesCS6B01G374100	1.75002	1.23953	2.99691	1.91679
TraesCS6B01G376200	9.72905	8.37057	0.534241	0.44017
TraesCS6B01G376500	13.6986	14.682	2.24116	3.20315
TraesCS6B01G383500	6.15717	0.38062	125.808	102.573
TraesCS6B01G383800	1.8881	0.898775	4.80444	3.73518
TraesCS6B01G384500	10.6609	13.6217	0.0902283	0.179876
[truncated: 517 more rows]
