# Supplementary material for: Proteome and transcriptome analyses of wheat near isogenic lines identifies key proteins and genes of wheat bread quality
Source: Sci Rep. 2021 May 11;11:9978. doi: 10.1038/s41598-021-89140-4 (PMC8113351; doi:10.1038/s41598-021-89140-4)
Supplement: Supplementary file 4 — Supplementary Information 4. [file 41598_2021_89140_MOESM4_ESM.xlsx]

## Sheet: Sheet1
Proteome and transcriptome analyses of wheat near isogenic lines identifies key proteins and genes of wheat bread quality
Liangjie Lv, Aiju Zhao, Yelun Zhang, Hui Li* and Xiyong Chen*
GO_accession	Description	Term_type	Over_represented_pValue	Corrected_pValue	DEG_item	DEG_list	Bg_item	Bg_list	Up	Up_Gene_names	Down	Down_Gene_names
GO:0016759	cellulose synthase activity	molecular_function	0.00075315	1	3	261	5	6293	1	Novel06922	2	Novel07265|Novel12111
GO:0016760	cellulose synthase (UDP-forming) activity	molecular_function	0.00075315	1	3	261	5	6293	1	Novel06922	2	Novel12111|Novel07265
GO:0030244	cellulose biosynthetic process	biological_process	0.0014481	1	3	261	6	6293	1	Novel06922	2	Novel07265|Novel12111
GO:0051274	beta-glucan biosynthetic process	biological_process	0.0025101	1	3	261	7	6293	1	Novel06922	2	Novel07265|Novel12111
GO:0035251	UDP-glucosyltransferase activity	molecular_function	0.0038542	1	3	261	8	6293	1	Novel06922	2	Novel12111|Novel07265
GO:0009250	glucan biosynthetic process	biological_process	0.0039533	1	3	261	8	6293	1	Novel06922	2	Novel07265|Novel12111
GO:0009607	response to biotic stimulus	biological_process	0.0040598	1	9	261	75	6293	3	Novel09357|Novel00603|Novel11006	6	Novel08863|Novel02949|Novel07367|Novel06894|Novel07518|Novel12416
GO:0016620	oxidoreductase activity, acting on the aldehyde or oxo group of donors, NAD or NADP as acceptor	molecular_function	0.0041488	1	3	261	8	6293	0		3	Novel07245|Novel06973|Novel01136
GO:0008324	cation transmembrane transporter activity	molecular_function	0.0052594	1	18	261	222	6293	5	Novel03774|Novel13307|Novel12332|Novel09549|Novel09814	13	Novel05543|Novel09461|Novel13522|Novel02822|Novel06889|Novel13608|Novel10025|Novel03790|Novel13968|Novel02485|Novel10810|Novel05042|Novel13145
GO:0015081	sodium ion transmembrane transporter activity	molecular_function	0.0056879	1	4	261	18	6293	1	Novel13307	3	Novel09461|Novel10810|Novel05042
GO:0030243	cellulose metabolic process	biological_process	0.005811	1	3	261	9	6293	1	Novel06922	2	Novel07265|Novel12111
GO:0005092	GDP-dissociation inhibitor activity	molecular_function	0.0060008	1	2	261	3	6293	2	Novel12754|Novel02987	0
GO:0005094	Rho GDP-dissociation inhibitor activity	molecular_function	0.0060008	1	2	261	3	6293	2	Novel02987|Novel12754	0
GO:0005891	voltage-gated calcium channel complex	cellular_component	0.0060324	1	2	261	3	6293	0		2	Novel12877|Novel02485
GO:0034704	calcium channel complex	cellular_component	0.0060324	1	2	261	3	6293	0		2	Novel12877|Novel02485
GO:0031225	anchored component of membrane	cellular_component	0.0061351	1	3	261	10	6293	0		3	Novel02204|Novel05891|Novel08279
GO:0016763	transferase activity, transferring pentosyl groups	molecular_function	0.0068208	1	4	261	18	6293	1	Novel09227	3	Novel00372|Novel08448|Novel02981
GO:0046527	glucosyltransferase activity	molecular_function	0.007924	1	3	261	10	6293	1	Novel06922	2	Novel07265|Novel12111
GO:0051273	beta-glucan metabolic process	biological_process	0.0081158	1	3	261	10	6293	1	Novel06922	2	Novel07265|Novel12111
GO:0006750	glutathione biosynthetic process	biological_process	0.0090925	1	2	261	4	6293	1	Novel07271	1	Novel06894
GO:0019184	nonribosomal peptide biosynthetic process	biological_process	0.0090925	1	2	261	4	6293	1	Novel07271	1	Novel06894
GO:0044272	sulfur compound biosynthetic process	biological_process	0.0093684	1	3	261	11	6293	1	Novel07271	2	Novel13677|Novel06894
GO:0022891	substrate-specific transmembrane transporter activity	molecular_function	0.010969	1	20	261	274	6293	5	Novel12332|Novel13307|Novel03774|Novel09814|Novel09549	15	Novel13608|Novel02822|Novel06889|Novel09461|Novel13522|Novel05543|Novel11738|Novel00051|Novel05042|Novel10810|Novel13145|Novel13968|Novel02485|Novel03790|Novel10025
GO:0034702	ion channel complex	cellular_component	0.011608	1	2	261	4	6293	0		2	Novel02485|Novel12877
GO:0034703	cation channel complex	cellular_component	0.011608	1	2	261	4	6293	0		2	Novel02485|Novel12877
GO:0044711	single-organism biosynthetic process	biological_process	0.012015	1	21	261	289	6293	6	Novel09844|Novel09549|Novel09240|Novel06935|Novel06922|Novel13031	15	Novel12111|Novel10509|Novel02365|Novel10025|Novel13138|Novel10966|Novel04925|Novel07265|Novel13677|Novel14401|Novel07684|Novel13608|Novel06889|Novel12277|Novel02981
GO:0015075	ion transmembrane transporter activity	molecular_function	0.012224	1	19	261	259	6293	5	Novel09549|Novel09814|Novel13307|Novel03774|Novel12332	14	Novel10025|Novel02485|Novel13968|Novel03790|Novel13145|Novel10810|Novel05042|Novel11738|Novel13522|Novel09461|Novel05543|Novel06889|Novel02822|Novel13608
GO:0005262	calcium channel activity	molecular_function	0.012595	1	3	261	12	6293	0		3	Novel02822|Novel02485|Novel05543
GO:0016903	oxidoreductase activity, acting on the aldehyde or oxo group of donors	molecular_function	0.013741	1	3	261	12	6293	0		3	Novel01136|Novel06973|Novel07245
GO:0034637	cellular carbohydrate biosynthetic process	biological_process	0.014086	1	4	261	22	6293	1	Novel06922	3	Novel12111|Novel07265|Novel07684
GO:0031224	intrinsic component of membrane	cellular_component	0.014162	1	40	261	668	6293	9	Novel11006|Novel05026|Novel09532|Novel09814|Novel12855|Novel06965|Novel07356|Novel06935|Novel01878	31	Novel06925|Novel12575|Novel03790|Novel07303|Novel08863|Novel09466|Novel06085|Novel10575|Novel05543|Novel08491|Novel12877|Novel10576|Novel07684|Novel05961|Novel02822|Novel02485|Novel05891|Novel12746|Novel02204|Novel06996|Novel05042|Novel08279|Novel03453|Novel03977|Novel09461|Novel06894|Novel14092|Novel00593|Novel11910|Novel01952|Novel11497
GO:0015085	calcium ion transmembrane transporter activity	molecular_function	0.016105	1	3	261	13	6293	0		3	Novel05543|Novel02485|Novel02822
GO:0019104	DNA N-glycosylase activity	molecular_function	0.016751	1	2	261	5	6293	1	Novel06368	1	Novel03383
GO:0006464	cellular protein modification process	biological_process	0.017401	1	22	261	321	6293	11	Novel05026|Novel06759|Novel09227|Novel07343|Novel12668|Novel07356|Novel11958|Novel10556|Novel09839|Novel13031|Novel06935	11	Novel03955|Novel10966|Novel11011|Novel03504|Novel11556|Novel09461|Novel14284|Novel12234|Novel02267|Novel03242|Novel14401
GO:0036211	protein modification process	biological_process	0.017401	1	22	261	321	6293	11	Novel07343|Novel12668|Novel06759|Novel09227|Novel05026|Novel13031|Novel09839|Novel06935|Novel11958|Novel07356|Novel10556	11	Novel11011|Novel03504|Novel10966|Novel03955|Novel02267|Novel03242|Novel14401|Novel11556|Novel14284|Novel09461|Novel12234
GO:0005179	hormone activity	molecular_function	0.019555	1	8	261	80	6293	3	Novel09532|Novel09844|Novel10532	5	Novel12425|Novel02822|Novel13766|Novel12698|Novel10551
GO:0050829	defense response to Gram-negative bacterium	biological_process	0.020989	1	2	261	6	6293	0		2	Novel08863|Novel06894
GO:0006749	glutathione metabolic process	biological_process	0.021134	1	2	261	6	6293	1	Novel07271	1	Novel06894
GO:0043207	response to external biotic stimulus	biological_process	0.021764	1	7	261	67	6293	2	Novel00603|Novel09357	5	Novel12416|Novel06894|Novel07367|Novel07518|Novel08863
GO:0051707	response to other organism	biological_process	0.021764	1	7	261	67	6293	2	Novel00603|Novel09357	5	Novel12416|Novel06894|Novel07367|Novel07518|Novel08863
GO:0005184	neuropeptide hormone activity	molecular_function	0.023166	1	3	261	15	6293	1	Novel09844	2	Novel10551|Novel12425
GO:0022892	substrate-specific transporter activity	molecular_function	0.023181	1	20	261	296	6293	5	Novel12332|Novel13307|Novel03774|Novel09814|Novel09549	15	Novel06889|Novel02822|Novel13608|Novel11738|Novel00051|Novel13522|Novel09461|Novel05543|Novel13145|Novel10810|Novel05042|Novel10025|Novel02485|Novel13968|Novel03790
GO:0044425	membrane part	cellular_component	0.023359	1	48	261	858	6293	12	Novel05026|Novel12855|Novel06965|Novel09532|Novel09814|Novel07356|Novel03774|Novel13031|Novel01878|Novel06935|Novel11006|Novel09839	36	Novel05891|Novel12746|Novel02485|Novel08279|Novel07518|Novel02204|Novel06996|Novel05042|Novel13145|Novel06894|Novel14092|Novel03453|Novel03977|Novel09461|Novel11497|Novel00593|Novel13608|Novel11910|Novel01952|Novel10025|Novel12575|Novel06925|Novel07303|Novel03790|Novel08863|Novel06085|Novel09466|Novel08491|Novel12877|Novel10575|Novel05543|Novel02822|Novel06889|Novel10576|Novel05961|Novel07684
GO:0051704	multi-organism process	biological_process	0.023584	1	34	261	571	6293	12	Novel12332|Novel00603|Novel06883|Novel09291|Novel07420|Novel07353|Novel09463|Novel07284|Novel09464|Novel09947|Novel06922|Novel09357	22	Novel12877|Novel09642|Novel10575|Novel13522|Novel14284|Novel02822|Novel00095|Novel03780|Novel10576|Novel08863|Novel02620|Novel12416|Novel12698|Novel06894|Novel07367|Novel09869|Novel08153|Novel09648|Novel06082|Novel07505|Novel07518|Novel12347
GO:0044267	cellular protein metabolic process	biological_process	0.023795	1	39	261	687	6293	17	Novel06935|Novel11539|Novel13031|Novel09164|Novel07356|Novel12754|Novel12668|Novel09532|Novel07343|Novel05026|Novel09839|Novel10556|Novel11958|Novel13435|Novel08990|Novel06759|Novel09227	22	Novel14401|Novel02267|Novel09461|Novel09869|Novel03504|Novel12974|Novel11011|Novel11463|Novel01136|Novel03955|Novel07313|Novel03242|Novel14313|Novel00237|Novel12234|Novel14284|Novel13522|Novel01943|Novel11556|Novel11454|Novel12706|Novel10966
GO:0022857	transmembrane transporter activity	molecular_function	0.025104	1	21	261	316	6293	6	Novel09549|Novel09814|Novel13307|Novel03774|Novel01878|Novel12332	15	Novel02485|Novel13968|Novel03790|Novel10025|Novel13145|Novel05042|Novel10810|Novel13522|Novel09461|Novel05543|Novel11738|Novel00051|Novel13608|Novel06889|Novel02822
GO:0016846	carbon-sulfur lyase activity	molecular_function	0.027297	1	1	261	1	6293	0		1	Novel01698
GO:0022890	inorganic cation transmembrane transporter activity	molecular_function	0.027664	1	15	261	208	6293	3	Novel13307|Novel03774|Novel09549	12	Novel10025|Novel02485|Novel13522|Novel09461|Novel13968|Novel05543|Novel06889|Novel02822|Novel13145|Novel10810|Novel05042|Novel13608
GO:0033692	cellular polysaccharide biosynthetic process	biological_process	0.029629	1	3	261	16	6293	1	Novel06922	2	Novel07265|Novel12111
GO:0016757	transferase activity, transferring glycosyl groups	molecular_function	0.032046	1	9	261	103	6293	3	Novel06922|Novel03774|Novel09227	6	Novel00372|Novel02981|Novel08448|Novel02620|Novel07265|Novel12111
GO:0043112	receptor metabolic process	biological_process	0.032582	1	2	261	7	6293	2	Novel12332|Novel09839	0
GO:0005133	interferon-gamma receptor binding	molecular_function	0.032695	1	1	261	1	6293	1	Novel12303	0
GO:0003729	mRNA binding	molecular_function	0.032924	1	2	261	7	6293	0		2	Novel09348|Novel08978
GO:0044822	poly(A) RNA binding	molecular_function	0.032924	1	2	261	7	6293	0		2	Novel09348|Novel08978
GO:0016879	ligase activity, forming carbon-nitrogen bonds	molecular_function	0.03306	1	4	261	29	6293	1	Novel07271	3	Novel10966|Novel06894|Novel02365
GO:0043412	macromolecule modification	biological_process	0.033462	1	24	261	382	6293	11	Novel12668|Novel07343|Novel09227|Novel06759|Novel05026|Novel06935|Novel13031|Novel09839|Novel10556|Novel11958|Novel07356	13	Novel03504|Novel02439|Novel11011|Novel10966|Novel03955|Novel14401|Novel02981|Novel03242|Novel02267|Novel12234|Novel09461|Novel14284|Novel11556
GO:0015293	symporter activity	molecular_function	0.033588	1	2	261	7	6293	0		2	Novel09461|Novel05042
GO:0015294	solute:cation symporter activity	molecular_function	0.033588	1	2	261	7	6293	0		2	Novel09461|Novel05042
GO:0015370	solute:sodium symporter activity	molecular_function	0.033588	1	2	261	7	6293	0		2	Novel09461|Novel05042
GO:0072509	divalent inorganic cation transmembrane transporter activity	molecular_function	0.034072	1	4	261	29	6293	0		4	Novel02822|Novel05543|Novel13968|Novel02485
GO:0048285	organelle fission	biological_process	0.034231	1	4	261	30	6293	1	Novel13100	3	Novel02267|Novel09466|Novel13608
GO:0006073	cellular glucan metabolic process	biological_process	0.0343	1	3	261	17	6293	1	Novel06922	2	Novel12111|Novel07265
GO:0044042	glucan metabolic process	biological_process	0.0343	1	3	261	17	6293	1	Novel06922	2	Novel12111|Novel07265
GO:0004363	glutathione synthase activity	molecular_function	0.037889	1	1	261	1	6293	0		1	Novel06894
GO:0032065	cortical protein anchoring	biological_process	0.037889	1	1	261	1	6293	0		1	Novel06894
GO:0016020	membrane	cellular_component	0.038442	1	65	261	1259	6293	16	Novel01878|Novel06922|Novel13307|Novel07356|Novel09532|Novel12855|Novel13151|Novel05026|Novel11006|Novel06935|Novel13031|Novel03774|Novel09814|Novel06965|Novel09839|Novel07353	49	Novel01952|Novel13677|Novel00593|Novel11497|Novel03977|Novel03453|Novel06894|Novel13145|Novel10810|Novel06996|Novel02204|Novel08279|Novel12111|Novel02485|Novel13968|Novel12746|Novel05891|Novel07496|Novel05961|Novel13626|Novel14284|Novel08863|Novel03790|Novel07303|Novel13311|Novel10025|Novel11910|Novel13608|Novel09461|Novel14092|Novel05042|Novel07518|Novel09362|Novel04657|Novel07684|Novel10576|Nov…
GO:0007059	chromosome segregation	biological_process	0.038468	1	4	261	32	6293	1	Novel13100	3	Novel10509|Novel02267|Novel11738
GO:0004799	thymidylate synthase activity	molecular_function	0.039234	1	1	261	1	6293	0		1	Novel10509
GO:0006231	dTMP biosynthetic process	biological_process	0.039234	1	1	261	1	6293	0		1	Novel10509
GO:0042083	5,10-methylenetetrahydrofolate-dependent methyltransferase activity	molecular_function	0.039234	1	1	261	1	6293	0		1	Novel10509
GO:0046073	dTMP metabolic process	biological_process	0.039234	1	1	261	1	6293	0		1	Novel10509
GO:0016021	integral component of membrane	cellular_component	0.039762	1	37	261	654	6293	9	Novel06965|Novel12855|Novel09814|Novel09532|Novel05026|Novel01878|Novel06935|Novel07356|Novel11006	28	Novel05042|Novel06996|Novel12746|Novel02485|Novel11497|Novel01952|Novel11910|Novel00593|Novel14092|Novel06894|Novel09461|Novel03977|Novel03453|Novel06085|Novel09466|Novel08863|Novel07303|Novel03790|Novel06925|Novel12575|Novel02822|Novel07684|Novel05961|Novel10576|Novel12877|Novel08491|Novel05543|Novel10575
GO:0043176	amine binding	molecular_function	0.04057	1	1	261	1	6293	0		1	Novel07367
GO:0000271	polysaccharide biosynthetic process	biological_process	0.041093	1	3	261	18	6293	1	Novel06922	2	Novel07265|Novel12111
GO:0000990	transcription factor activity, core RNA polymerase binding	molecular_function	0.042458	1	2	261	8	6293	1	Novel02160	1	Novel02353
GO:0000996	core DNA-dependent RNA polymerase binding promoter specificity activity	molecular_function	0.042458	1	2	261	8	6293	1	Novel02160	1	Novel02353
GO:0016987	sigma factor activity	molecular_function	0.042458	1	2	261	8	6293	1	Novel02160	1	Novel02353
GO:0030411	scytalone dehydratase activity	molecular_function	0.042916	1	1	261	1	6293	1	Novel04659	0
GO:0004071	aspartate-ammonia ligase activity	molecular_function	0.044469	1	1	261	1	6293	0		1	Novel02365
GO:0042446	hormone biosynthetic process	biological_process	0.044538	1	1	261	1	6293	1	Novel09844	0
GO:0042810	pheromone metabolic process	biological_process	0.044538	1	1	261	1	6293	1	Novel09844	0
GO:0042811	pheromone biosynthetic process	biological_process	0.044538	1	1	261	1	6293	1	Novel09844	0
GO:0005212	structural constituent of eye lens	molecular_function	0.045123	1	1	261	1	6293	0		1	Novel01952
GO:0004843	ubiquitin-specific protease activity	molecular_function	0.045339	1	1	261	1	6293	0		1	Novel01136
GO:0003964	RNA-directed DNA polymerase activity	molecular_function	0.045419	1	1	261	1	6293	0		1	Novel10637
GO:0006278	RNA-dependent DNA replication	biological_process	0.045419	1	1	261	1	6293	0		1	Novel10637
GO:0019538	protein metabolic process	biological_process	0.04556	1	47	261	892	6293	19	Novel06759|Novel09227|Novel04381|Novel06883|Novel13435|Novel08990|Novel10556|Novel11958|Novel09839|Novel05026|Novel12668|Novel09532|Novel07343|Novel07356|Novel12754|Novel11539|Novel06935|Novel13031|Novel09164	28	Novel12390|Novel10961|Novel10966|Novel11454|Novel12706|Novel01943|Novel12234|Novel14284|Novel13522|Novel11556|Novel10576|Novel00237|Novel03242|Novel03780|Novel14313|Novel05044|Novel11463|Novel01136|Novel07313|Novel03955|Novel03504|Novel11011|Novel12974|Novel09869|Novel09461|Novel14401|Novel11560|Novel02267
GO:0031854	orexigenic neuropeptide QRFP receptor binding	molecular_function	0.045588	1	1	261	1	6293	0		1	Novel14284
GO:0036128	CatSper complex	cellular_component	0.045598	1	1	261	1	6293	0		1	Novel12877
GO:0008725	DNA-3-methyladenine glycosylase activity	molecular_function	0.045624	1	1	261	1	6293	1	Novel06368	0
GO:0043733	DNA-3-methylbase glycosylase activity	molecular_function	0.045624	1	1	261	1	6293	1	Novel06368	0
GO:0001919	regulation of receptor recycling	biological_process	0.045627	1	1	261	1	6293	1	Novel09839	0
GO:0007040	lysosome organization	biological_process	0.045627	1	1	261	1	6293	1	Novel09839	0
GO:0032008	positive regulation of TOR signaling	biological_process	0.045627	1	1	261	1	6293	1	Novel09839	0
GO:0032439	endosome localization	biological_process	0.045627	1	1	261	1	6293	1	Novel09839	0
GO:0042632	cholesterol homeostasis	biological_process	0.045627	1	1	261	1	6293	1	Novel09839	0
GO:0043200	response to amino acid	biological_process	0.045627	1	1	261	1	6293	1	Novel09839	0
GO:0051640	organelle localization	biological_process	0.045627	1	1	261	1	6293	1	Novel09839	0
GO:0055088	lipid homeostasis	biological_process	0.045627	1	1	261	1	6293	1	Novel09839	0
GO:0055092	sterol homeostasis	biological_process	0.045627	1	1	261	1	6293	1	Novel09839	0
GO:0071230	cellular response to amino acid stimulus	biological_process	0.045627	1	1	261	1	6293	1	Novel09839	0
GO:0071417	cellular response to organonitrogen compound	biological_process	0.045627	1	1	261	1	6293	1	Novel09839	0
GO:0080171	lytic vacuole organization	biological_process	0.045627	1	1	261	1	6293	1	Novel09839	0
GO:1901699	cellular response to nitrogen compound	biological_process	0.045627	1	1	261	1	6293	1	Novel09839	0
GO:1901701	cellular response to oxygen-containing compound	biological_process	0.045627	1	1	261	1	6293	1	Novel09839	0
GO:0016874	ligase activity	molecular_function	0.045877	1	7	261	80	6293	2	Novel07271|Novel13435	5	Novel02365|Novel14313|Novel00237|Novel10966|Novel06894
GO:1901137	carbohydrate derivative biosynthetic process	biological_process	0.050579	1	9	261	112	6293	4	Novel05026|Novel09549|Novel13031|Novel06935	5	Novel10025|Novel10509|Novel02981|Novel06889|Novel13608
GO:0016881	acid-amino acid ligase activity	molecular_function	0.050903	1	2	261	9	6293	1	Novel07271	1	Novel06894
GO:0009124	nucleoside monophosphate biosynthetic process	biological_process	0.051209	1	5	261	47	6293	1	Novel09549	4	Novel10025|Novel06889|Novel13608|Novel10509
GO:1902495	transmembrane transporter complex	cellular_component	0.05327	1	2	261	9	6293	0		2	Novel12877|Novel02485
GO:1990351	transporter complex	cellular_component	0.05327	1	2	261	9	6293	0		2	Novel02485|Novel12877
GO:0003950	NAD+ ADP-ribosyltransferase activity	molecular_function	0.053549	1	2	261	9	6293	0		2	Novel00372|Novel08448
GO:0034220	ion transmembrane transport	biological_process	0.057419	1	8	261	99	6293	1	Novel09549	7	Novel13608|Novel13145|Novel10810|Novel06889|Novel02485|Novel10025|Novel11738
GO:0042176	regulation of protein catabolic process	biological_process	0.057781	1	2	261	10	6293	0		2	Novel10576|Novel02267
GO:0019069	viral capsid assembly	biological_process	0.061073	1	3	261	22	6293	1	Novel06922	2	Novel06082|Novel00095
GO:0006952	defense response	biological_process	0.061196	1	10	261	135	6293	1	Novel09357	9	Novel06894|Novel02949|Novel08863|Novel11237|Novel13522|Novel00095|Novel02981|Novel02439|Novel07518
GO:0009055	electron carrier activity	molecular_function	0.061763	1	6	261	70	6293	5	Novel07271|Novel03774|Novel09464|Novel09462|Novel09892	1	Novel12752
GO:0006818	hydrogen transport	biological_process	0.06202	1	6	261	67	6293	1	Novel09549	5	Novel10025|Novel06889|Novel13145|Novel13522|Novel13608
GO:0015992	proton transport	biological_process	0.06202	1	6	261	67	6293	1	Novel09549	5	Novel06889|Novel10025|Novel13608|Novel13522|Novel13145
GO:0015985	energy coupled proton transport, down electrochemical gradient	biological_process	0.062839	1	4	261	35	6293	1	Novel09549	3	Novel13608|Novel10025|Novel06889
GO:0015986	ATP synthesis coupled proton transport	biological_process	0.062839	1	4	261	35	6293	1	Novel09549	3	Novel10025|Novel06889|Novel13608
GO:0009271	phage shock	biological_process	0.064376	1	2	261	10	6293	1	Novel00603	1	Novel12416
GO:0098586	cellular response to virus	biological_process	0.064376	1	2	261	10	6293	1	Novel00603	1	Novel12416
GO:0072528	pyrimidine-containing compound biosynthetic process	biological_process	0.064419	1	3	261	22	6293	0		3	Novel10966|Novel13677|Novel10509
GO:0033057	multicellular organismal reproductive behavior	biological_process	0.0647	1	2	261	10	6293	0		2	Novel02822|Novel12698
GO:0045924	regulation of female receptivity	biological_process	0.0647	1	2	261	10	6293	0		2	Novel02822|Novel12698
GO:0046008	regulation of female receptivity, post-mating	biological_process	0.0647	1	2	261	10	6293	0		2	Novel12698|Novel02822
GO:0060180	female mating behavior	biological_process	0.0647	1	2	261	10	6293	0		2	Novel12698|Novel02822
GO:0006805	xenobiotic metabolic process	biological_process	0.065958	1	1	261	2	6293	1	Novel10313	0
GO:0009410	response to xenobiotic stimulus	biological_process	0.065958	1	1	261	2	6293	1	Novel10313	0
GO:0010124	phenylacetate catabolic process	biological_process	0.065958	1	1	261	2	6293	1	Novel10313	0
GO:0042178	xenobiotic catabolic process	biological_process	0.065958	1	1	261	2	6293	1	Novel10313	0
GO:0071466	cellular response to xenobiotic stimulus	biological_process	0.065958	1	1	261	2	6293	1	Novel10313	0
GO:0098662	inorganic cation transmembrane transport	biological_process	0.066565	1	7	261	85	6293	1	Novel09549	6	Novel06889|Novel10025|Novel13608|Novel10810|Novel02485|Novel13145
GO:0006790	sulfur compound metabolic process	biological_process	0.066787	1	3	261	23	6293	1	Novel07271	2	Novel13677|Novel06894
GO:0051220	cytoplasmic sequestering of protein	biological_process	0.067315	1	1	261	2	6293	0		1	Novel06894
GO:0009165	nucleotide biosynthetic process	biological_process	0.0678	1	6	261	67	6293	1	Novel09549	5	Novel10966|Novel10025|Novel06889|Novel10509|Novel13608
GO:1901293	nucleoside phosphate biosynthetic process	biological_process	0.0678	1	6	261	67	6293	1	Novel09549	5	Novel10966|Novel06889|Novel10025|Novel10509|Novel13608
GO:0015035	protein disulfide oxidoreductase activity	molecular_function	0.068573	1	2	261	11	6293	2	Novel09464|Novel09462	0
GO:0015036	disulfide oxidoreductase activity	molecular_function	0.068573	1	2	261	11	6293	2	Novel09464|Novel09462	0
GO:0098655	cation transmembrane transport	biological_process	0.069084	1	7	261	86	6293	1	Novel09549	6	Novel06889|Novel10025|Novel13608|Novel13145|Novel02485|Novel10810
GO:0030695	GTPase regulator activity	molecular_function	0.069376	1	2	261	10	6293	2	Novel02987|Novel12754	0
GO:0007033	vacuole organization	biological_process	0.070796	1	1	261	2	6293	1	Novel09839	0
GO:0015078	hydrogen ion transmembrane transporter activity	molecular_function	0.071194	1	8	261	106	6293	3	Novel03774|Novel09549|Novel13307	5	Novel13522|Novel10025|Novel13608|Novel13145|Novel06889
GO:0004672	protein kinase activity	molecular_function	0.072408	1	15	261	233	6293	7	Novel10556|Novel06759|Novel11958|Novel13541|Novel12668|Novel09839|Novel07343	8	Novel12234|Novel09461|Novel14284|Novel11556|Novel00565|Novel10966|Novel14401|Novel11011
GO:0009163	nucleoside biosynthetic process	biological_process	0.073295	1	5	261	52	6293	1	Novel09549	4	Novel06889|Novel10025|Novel02981|Novel13608
GO:0042455	ribonucleoside biosynthetic process	biological_process	0.073295	1	5	261	52	6293	1	Novel09549	4	Novel02981|Novel06889|Novel10025|Novel13608
GO:0005102	receptor binding	molecular_function	0.073736	1	11	261	160	6293	4	Novel09844|Novel12303|Novel10532|Novel09532	7	Novel10551|Novel14284|Novel09869|Novel12698|Novel12425|Novel02822|Novel13766
GO:0009605	response to external stimulus	biological_process	0.074375	1	8	261	107	6293	2	Novel09357|Novel00603	6	Novel07518|Novel12416|Novel08863|Novel07367|Novel02363|Novel06894
GO:0010243	response to organonitrogen compound	biological_process	0.075182	1	1	261	2	6293	1	Novel09839	0
GO:0006221	pyrimidine nucleotide biosynthetic process	biological_process	0.075775	1	2	261	11	6293	0		2	Novel10966|Novel10509
GO:0033644	host cell membrane	cellular_component	0.075857	1	2	261	11	6293	1	Novel12332	1	Novel13522
GO:0098660	inorganic ion transmembrane transport	biological_process	0.077201	1	7	261	88	6293	1	Novel09549	6	Novel10810|Novel13145|Novel02485|Novel13608|Novel10025|Novel06889
GO:0007617	mating behavior	biological_process	0.077812	1	2	261	11	6293	0		2	Novel02822|Novel12698
GO:0007618	mating	biological_process	0.077812	1	2	261	11	6293	0		2	Novel02822|Novel12698
GO:0019098	reproductive behavior	biological_process	0.077812	1	2	261	11	6293	0		2	Novel02822|Novel12698
GO:0044705	multi-organism reproductive behavior	biological_process	0.077812	1	2	261	11	6293	0		2	Novel02822|Novel12698
GO:0008203	cholesterol metabolic process	biological_process	0.078162	1	1	261	2	6293	0		1	Novel00050
GO:1902652	secondary alcohol metabolic process	biological_process	0.078162	1	1	261	2	6293	0		1	Novel00050
GO:1901659	glycosyl compound biosynthetic process	biological_process	0.078468	1	5	261	53	6293	1	Novel09549	4	Novel13608|Novel02981|Novel10025|Novel06889
GO:0042157	lipoprotein metabolic process	biological_process	0.079261	1	3	261	25	6293	2	Novel06935|Novel13031	1	Novel09869
GO:0010821	regulation of mitochondrion organization	biological_process	0.07977	1	1	261	2	6293	0		1	Novel12689
GO:0010822	positive regulation of mitochondrion organization	biological_process	0.07977	1	1	261	2	6293	0		1	Novel12689
GO:0090199	regulation of release of cytochrome c from mitochondria	biological_process	0.07977	1	1	261	2	6293	0		1	Novel12689
GO:0090200	positive regulation of release of cytochrome c from mitochondria	biological_process	0.07977	1	1	261	2	6293	0		1	Novel12689
GO:0097193	intrinsic apoptotic signaling pathway	biological_process	0.07977	1	1	261	2	6293	0		1	Novel12689
GO:2001233	regulation of apoptotic signaling pathway	biological_process	0.07977	1	1	261	2	6293	0		1	Novel12689
GO:2001235	positive regulation of apoptotic signaling pathway	biological_process	0.07977	1	1	261	2	6293	0		1	Novel12689
GO:0015291	secondary active transmembrane transporter activity	molecular_function	0.079778	1	3	261	24	6293	1	Novel13307	2	Novel05042|Novel09461
GO:0000280	nuclear division	biological_process	0.081116	1	3	261	25	6293	1	Novel13100	2	Novel13608|Novel02267
GO:0010496	intercellular transport	biological_process	0.081357	1	2	261	11	6293	0		2	Novel10576|Novel10575
GO:0044000	movement in host	biological_process	0.081357	1	2	261	11	6293	0		2	Novel10576|Novel10575
GO:0046739	transport of virus in multicellular host	biological_process	0.081357	1	2	261	11	6293	0		2	Novel10576|Novel10575
GO:0046740	transport of virus in host, cell to cell	biological_process	0.081357	1	2	261	11	6293	0		2	Novel10576|Novel10575
GO:0051814	movement in other organism involved in symbiotic interaction	biological_process	0.081357	1	2	261	11	6293	0		2	Novel10575|Novel10576
GO:1902586	multi-organism intercellular transport	biological_process	0.081357	1	2	261	11	6293	0		2	Novel10576|Novel10575
GO:0071229	cellular response to acid chemical	biological_process	0.081754	1	1	261	2	6293	1	Novel09839	0
GO:0050080	malonyl-CoA decarboxylase activity	molecular_function	0.081814	1	1	261	2	6293	1	Novel09240	0
GO:0009129	pyrimidine nucleoside monophosphate metabolic process	biological_process	0.083078	1	1	261	2	6293	0		1	Novel10509
GO:0009130	pyrimidine nucleoside monophosphate biosynthetic process	biological_process	0.083078	1	1	261	2	6293	0		1	Novel10509
GO:0009157	deoxyribonucleoside monophosphate biosynthetic process	biological_process	0.083078	1	1	261	2	6293	0		1	Novel10509
GO:0009162	deoxyribonucleoside monophosphate metabolic process	biological_process	0.083078	1	1	261	2	6293	0		1	Novel10509
GO:0009176	pyrimidine deoxyribonucleoside monophosphate metabolic process	biological_process	0.083078	1	1	261	2	6293	0		1	Novel10509
GO:0009177	pyrimidine deoxyribonucleoside monophosphate biosynthetic process	biological_process	0.083078	1	1	261	2	6293	0		1	Novel10509
GO:0009221	pyrimidine deoxyribonucleotide biosynthetic process	biological_process	0.083078	1	1	261	2	6293	0		1	Novel10509
GO:0009263	deoxyribonucleotide biosynthetic process	biological_process	0.083078	1	1	261	2	6293	0		1	Novel10509
GO:0009265	2'-deoxyribonucleotide biosynthetic process	biological_process	0.083078	1	1	261	2	6293	0		1	Novel10509
GO:0046385	deoxyribose phosphate biosynthetic process	biological_process	0.083078	1	1	261	2	6293	0		1	Novel10509
GO:0015947	methane metabolic process	biological_process	0.083349	1	2	261	11	6293	0		2	Novel14401|Novel12277
GO:0015948	methanogenesis	biological_process	0.083349	1	2	261	11	6293	0		2	Novel12277|Novel14401
GO:0015975	energy derivation by oxidation of reduced inorganic compounds	biological_process	0.083349	1	2	261	11	6293	0		2	Novel14401|Novel12277
GO:0043446	cellular alkane metabolic process	biological_process	0.083349	1	2	261	11	6293	0		2	Novel14401|Novel12277
GO:0043447	alkane biosynthetic process	biological_process	0.083349	1	2	261	11	6293	0		2	Novel12277|Novel14401
GO:0000502	proteasome complex	cellular_component	0.084053	1	2	261	13	6293	0		2	Novel10576|Novel13522
GO:0005313	L-glutamate transmembrane transporter activity	molecular_function	0.084501	1	1	261	2	6293	0		1	Novel05042
GO:0015172	acidic amino acid transmembrane transporter activity	molecular_function	0.084501	1	1	261	2	6293	0		1	Novel05042
GO:0015501	glutamate:sodium symporter activity	molecular_function	0.084501	1	1	261	2	6293	0		1	Novel05042
GO:0015800	acidic amino acid transport	biological_process	0.084501	1	1	261	2	6293	0		1	Novel05042
GO:0015807	L-amino acid transport	biological_process	0.084501	1	1	261	2	6293	0		1	Novel05042
GO:0015813	L-glutamate transport	biological_process	0.084501	1	1	261	2	6293	0		1	Novel05042
GO:0015077	monovalent inorganic cation transmembrane transporter activity	molecular_function	0.085378	1	11	261	166	6293	3	Novel03774|Novel09549|Novel13307	8	Novel13608|Novel13145|Novel10810|Novel05042|Novel06889|Novel13522|Novel09461|Novel10025
GO:0019835	cytolysis	biological_process	0.085804	1	2	261	12	6293	0		2	Novel06894|Novel08863
GO:0016661	oxidoreductase activity, acting on other nitrogenous compounds as donors	molecular_function	0.08707	1	1	261	2	6293	1	Novel12558	0
GO:0016662	oxidoreductase activity, acting on other nitrogenous compounds as donors, cytochrome as acceptor	molecular_function	0.08707	1	1	261	2	6293	1	Novel12558	0
GO:0042279	nitrite reductase (cytochrome, ammonia-forming) activity	molecular_function	0.08707	1	1	261	2	6293	1	Novel12558	0
GO:0098809	nitrite reductase activity	molecular_function	0.08707	1	1	261	2	6293	1	Novel12558	0
GO:0008384	IkappaB kinase activity	molecular_function	0.088014	1	1	261	2	6293	0		1	Novel00565
GO:0010817	regulation of hormone levels	biological_process	0.088034	1	1	261	2	6293	1	Novel09844	0
GO:0042445	hormone metabolic process	biological_process	0.088034	1	1	261	2	6293	1	Novel09844	0
GO:0001881	receptor recycling	biological_process	0.088049	1	1	261	2	6293	1	Novel09839	0
GO:0008479	queuine tRNA-ribosyltransferase activity	molecular_function	0.088217	1	1	261	2	6293	0		1	Novel02981
GO:0044706	multi-multicellular organism process	biological_process	0.088266	1	2	261	12	6293	0		2	Novel12698|Novel02822
GO:0008028	monocarboxylic acid transmembrane transporter activity	molecular_function	0.0888	1	1	261	2	6293	0		1	Novel11738
GO:0015128	gluconate transmembrane transporter activity	molecular_function	0.0888	1	1	261	2	6293	0		1	Novel11738
GO:0015725	gluconate transport	biological_process	0.0888	1	1	261	2	6293	0		1	Novel11738
GO:0035429	gluconate transmembrane transport	biological_process	0.0888	1	1	261	2	6293	0		1	Novel11738
GO:0042873	aldonate transport	biological_process	0.0888	1	1	261	2	6293	0		1	Novel11738
GO:0042879	aldonate transmembrane transporter activity	molecular_function	0.0888	1	1	261	2	6293	0		1	Novel11738
GO:0005768	endosome	cellular_component	0.088977	1	1	261	2	6293	1	Novel09839	0
GO:0005770	late endosome	cellular_component	0.088977	1	1	261	2	6293	1	Novel09839	0
GO:0010008	endosome membrane	cellular_component	0.088977	1	1	261	2	6293	1	Novel09839	0
GO:0031902	late endosome membrane	cellular_component	0.088977	1	1	261	2	6293	1	Novel09839	0
GO:0044440	endosomal part	cellular_component	0.088977	1	1	261	2	6293	1	Novel09839	0
GO:0045121	membrane raft	cellular_component	0.088977	1	1	261	2	6293	1	Novel09839	0
GO:0071986	Ragulator complex	cellular_component	0.088977	1	1	261	2	6293	1	Novel09839	0
GO:0019988	charged-tRNA amino acid modification	biological_process	0.08903	1	1	261	2	6293	1	Novel09227	0
GO:0043399	tRNA A64-2'-O-ribosylphosphate transferase activity	molecular_function	0.08903	1	1	261	2	6293	1	Novel09227	0
GO:0003905	alkylbase DNA N-glycosylase activity	molecular_function	0.089178	1	1	261	2	6293	1	Novel06368	0
GO:0006284	base-excision repair	biological_process	0.089178	1	1	261	2	6293	1	Novel06368	0
GO:0004352	glutamate dehydrogenase (NAD+) activity	molecular_function	0.089181	1	1	261	2	6293	0		1	Novel13145
GO:0005245	voltage-gated calcium channel activity	molecular_function	0.089181	1	1	261	2	6293	0		1	Novel02485
GO:0006103	2-oxoglutarate metabolic process	biological_process	0.089181	1	1	261	2	6293	0		1	Novel13145
GO:0006536	glutamate metabolic process	biological_process	0.089181	1	1	261	2	6293	0		1	Novel13145
GO:0006538	glutamate catabolic process	biological_process	0.089181	1	1	261	2	6293	0		1	Novel13145
GO:0008733	L-arabinose isomerase activity	molecular_function	0.089181	1	1	261	2	6293	1	Novel09532	0
GO:0016639	oxidoreductase activity, acting on the CH-NH2 group of donors, NAD or NADP as acceptor	molecular_function	0.089181	1	1	261	2	6293	0		1	Novel13145
GO:0019551	glutamate catabolic process to 2-oxoglutarate	biological_process	0.089181	1	1	261	2	6293	0		1	Novel13145
GO:0030354	melanin-concentrating hormone activity	molecular_function	0.089181	1	1	261	2	6293	0		1	Novel13766
GO:0043230	extracellular organelle	cellular_component	0.089181	1	1	261	2	6293	1	Novel09291	0
GO:0043649	dicarboxylic acid catabolic process	biological_process	0.089181	1	1	261	2	6293	0		1	Novel13145
GO:0070588	calcium ion transmembrane transport	biological_process	0.089181	1	1	261	2	6293	0		1	Novel02485
GO:0044264	cellular polysaccharide metabolic process	biological_process	0.090062	1	3	261	25	6293	1	Novel06922	2	Novel12111|Novel07265
GO:0090407	organophosphate biosynthetic process	biological_process	0.091593	1	8	261	108	6293	3	Novel06935|Novel13031|Novel09549	5	Novel13608|Novel06889|Novel10509|Novel10025|Novel10966
GO:0005215	transporter activity	molecular_function	0.095348	1	21	261	369	6293	6	Novel01878|Novel12332|Novel13307|Novel03774|Novel09814|Novel09549	15	Novel13608|Novel06889|Novel02822|Novel13522|Novel09461|Novel05543|Novel11738|Novel00051|Novel13145|Novel05042|Novel10810|Novel02485|Novel13968|Novel03790|Novel10025
GO:0016051	carbohydrate biosynthetic process	biological_process	0.095763	1	4	261	40	6293	1	Novel06922	3	Novel07265|Novel12111|Novel07684
GO:0004820	glycine-tRNA ligase activity	molecular_function	0.096496	1	1	261	4	6293	1	Novel13435	0
GO:0006426	glycyl-tRNA aminoacylation	biological_process	0.096496	1	1	261	4	6293	1	Novel13435	0
GO:1901566	organonitrogen compound biosynthetic process	biological_process	0.097141	1	25	261	465	6293	8	Novel09549|Novel08990|Novel13435|Novel09532|Novel12754|Novel07271|Novel09164|Novel11539	17	Novel13138|Novel07313|Novel10025|Novel10966|Novel02365|Novel10509|Novel12706|Novel12974|Novel11454|Novel06894|Novel01943|Novel06889|Novel02981|Novel00237|Novel14313|Novel13608|Novel13677
GO:0046873	metal ion transmembrane transporter activity	molecular_function	0.098567	1	8	261	111	6293	1	Novel13307	7	Novel10810|Novel05042|Novel02822|Novel05543|Novel02485|Novel09461|Novel13968
GO:0004674	protein serine/threonine kinase activity	molecular_function	0.098605	1	4	261	42	6293	2	Novel09839|Novel13541	2	Novel00565|Novel14284
GO:0006468	protein phosphorylation	biological_process	0.09876	1	13	261	204	6293	6	Novel09839|Novel07343|Novel12668|Novel06759|Novel11958|Novel10556	7	Novel11011|Novel14401|Novel11556|Novel10966|Novel09461|Novel14284|Novel12234
GO:0006473	protein acetylation	biological_process	0.10093	1	1	261	3	6293	0		1	Novel03242
GO:0006475	internal protein amino acid acetylation	biological_process	0.10093	1	1	261	3	6293	0		1	Novel03242
GO:0016573	histone acetylation	biological_process	0.10093	1	1	261	3	6293	0		1	Novel03242
GO:0018393	internal peptidyl-lysine acetylation	biological_process	0.10093	1	1	261	3	6293	0		1	Novel03242
GO:0018394	peptidyl-lysine acetylation	biological_process	0.10093	1	1	261	3	6293	0		1	Novel03242
GO:0043543	protein acylation	biological_process	0.10093	1	1	261	3	6293	0		1	Novel03242
GO:0044459	plasma membrane part	cellular_component	0.10297	1	5	261	58	6293	0		5	Novel08491|Novel12877|Novel02485|Novel05961|Novel07684
GO:0098813	nuclear chromosome segregation	biological_process	0.10382	1	3	261	28	6293	1	Novel13100	2	Novel02267|Novel11738
GO:0044262	cellular carbohydrate metabolic process	biological_process	0.1039	1	4	261	42	6293	1	Novel06922	3	Novel07684|Novel12111|Novel07265
GO:0022804	active transmembrane transporter activity	molecular_function	0.10565	1	6	261	76	6293	2	Novel13307|Novel01878	4	Novel00051|Novel10025|Novel05042|Novel09461
GO:0016272	prefoldin complex	cellular_component	0.10568	1	1	261	3	6293	0		1	Novel09869
GO:0042537	benzene-containing compound metabolic process	biological_process	0.10859	1	1	261	3	6293	1	Novel10313	0
GO:0005887	integral component of plasma membrane	cellular_component	0.1111	1	3	261	27	6293	0		3	Novel08491|Novel05961|Novel07684
GO:0031226	intrinsic component of plasma membrane	cellular_component	0.1111	1	3	261	27	6293	0		3	Novel05961|Novel07684|Novel08491
GO:0009061	anaerobic respiration	biological_process	0.11217	1	2	261	13	6293	0		2	Novel12277|Novel14401
GO:0008094	DNA-dependent ATPase activity	molecular_function	0.11287	1	2	261	13	6293	0		2	Novel10025|Novel14284
GO:0007218	neuropeptide signaling pathway	biological_process	0.11363	1	2	261	14	6293	1	Novel09844	1	Novel10551
GO:0006754	ATP biosynthetic process	biological_process	0.11364	1	4	261	43	6293	1	Novel09549	3	Novel13608|Novel10025|Novel06889
GO:0048584	positive regulation of response to stimulus	biological_process	0.11494	1	3	261	29	6293	1	Novel09839	2	Novel12128|Novel12689
GO:0045454	cell redox homeostasis	biological_process	0.11562	1	2	261	15	6293	2	Novel09464|Novel09462	0
GO:0000795	synaptonemal complex	cellular_component	0.11601	1	1	261	3	6293	1	Novel13100	0
GO:0007128	meiotic prophase I	biological_process	0.11601	1	1	261	3	6293	1	Novel13100	0
GO:0051324	prophase	biological_process	0.11601	1	1	261	3	6293	1	Novel13100	0
GO:0098762	meiotic cell cycle phase	biological_process	0.11601	1	1	261	3	6293	1	Novel13100	0
GO:0098764	meiosis I cell cycle phase	biological_process	0.11601	1	1	261	3	6293	1	Novel13100	0
GO:0006772	thiamine metabolic process	biological_process	0.11663	1	1	261	3	6293	0		1	Novel13677
GO:0009228	thiamine biosynthetic process	biological_process	0.11663	1	1	261	3	6293	0		1	Novel13677
GO:0042723	thiamine-containing compound metabolic process	biological_process	0.11663	1	1	261	3	6293	0		1	Novel13677
GO:0042724	thiamine-containing compound biosynthetic process	biological_process	0.11663	1	1	261	3	6293	0		1	Novel13677
GO:0044218	other organism cell membrane	cellular_component	0.11682	1	2	261	14	6293	1	Novel12332	1	Novel13522
GO:0044279	other organism membrane	cellular_component	0.11682	1	2	261	14	6293	1	Novel12332	1	Novel13522
GO:0009432	SOS response	biological_process	0.11704	1	1	261	3	6293	0		1	Novel02363
GO:0000702	oxidized base lesion DNA N-glycosylase activity	molecular_function	0.11781	1	1	261	3	6293	0		1	Novel03383
GO:0008534	oxidized purine nucleobase lesion DNA N-glycosylase activity	molecular_function	0.11781	1	1	261	3	6293	0		1	Novel03383
GO:0005976	polysaccharide metabolic process	biological_process	0.11842	1	3	261	28	6293	1	Novel06922	2	Novel07265|Novel12111
GO:0051705	multi-organism behavior	biological_process	0.1191	1	2	261	14	6293	0		2	Novel02822|Novel12698
GO:1902600	hydrogen ion transmembrane transport	biological_process	0.11934	1	5	261	62	6293	1	Novel09549	4	Novel06889|Novel10025|Novel13145|Novel13608
GO:0050852	T cell receptor signaling pathway	biological_process	0.11978	1	1	261	3	6293	0		1	Novel12128
GO:0016799	hydrolase activity, hydrolyzing N-glycosyl compounds	molecular_function	0.12191	1	2	261	14	6293	1	Novel06368	1	Novel03383
GO:0015144	carbohydrate transmembrane transporter activity	molecular_function	0.12264	1	2	261	14	6293	0		2	Novel00051|Novel11738
GO:1901476	carbohydrate transporter activity	molecular_function	0.12264	1	2	261	14	6293	0		2	Novel11738|Novel00051
GO:0016559	peroxisome fission	biological_process	0.12362	1	1	261	3	6293	0		1	Novel09466
GO:0007067	mitotic nuclear division	biological_process	0.12406	1	2	261	15	6293	0		2	Novel13608|Novel02267
GO:0045861	negative regulation of proteolysis	biological_process	0.12406	1	2	261	15	6293	0		2	Novel02267|Novel11463
GO:0015179	L-amino acid transmembrane transporter activity	molecular_function	0.12502	1	1	261	3	6293	0		1	Novel05042
GO:0004719	protein-L-isoaspartate (D-aspartate) O-methyltransferase activity	molecular_function	0.12532	1	1	261	3	6293	0		1	Novel03504
GO:0005326	neurotransmitter transporter activity	molecular_function	0.1257	1	1	261	3	6293	0		1	Novel09461
GO:0005328	neurotransmitter:sodium symporter activity	molecular_function	0.1257	1	1	261	3	6293	0		1	Novel09461
GO:0006399	tRNA metabolic process	biological_process	0.12681	1	7	261	102	6293	2	Novel09227|Novel13435	5	Novel14313|Novel06923|Novel02981|Novel00237|Novel09362
GO:0000154	rRNA modification	biological_process	0.12734	1	1	261	3	6293	0		1	Novel03504
GO:0031167	rRNA methylation	biological_process	0.12734	1	1	261	3	6293	0		1	Novel03504
GO:0050853	B cell receptor signaling pathway	biological_process	0.12739	1	1	261	3	6293	0		1	Novel12128
GO:0016667	oxidoreductase activity, acting on a sulfur group of donors	molecular_function	0.12774	1	2	261	16	6293	2	Novel09464|Novel09462	0
GO:0006582	melanin metabolic process	biological_process	0.12828	1	1	261	3	6293	1	Novel04659	0
GO:0009142	nucleoside triphosphate biosynthetic process	biological_process	0.12893	1	4	261	45	6293	1	Novel09549	3	Novel06889|Novel10025|Novel13608
GO:0009145	purine nucleoside triphosphate biosynthetic process	biological_process	0.12893	1	4	261	45	6293	1	Novel09549	3	Novel13608|Novel06889|Novel10025
GO:0009201	ribonucleoside triphosphate biosynthetic process	biological_process	0.12893	1	4	261	45	6293	1	Novel09549	3	Novel10025|Novel06889|Novel13608
GO:0009206	purine ribonucleoside triphosphate biosynthetic process	biological_process	0.12893	1	4	261	45	6293	1	Novel09549	3	Novel13608|Novel06889|Novel10025
GO:0009127	purine nucleoside monophosphate biosynthetic process	biological_process	0.12932	1	4	261	45	6293	1	Novel09549	3	Novel13608|Novel10025|Novel06889
GO:0009168	purine ribonucleoside monophosphate biosynthetic process	biological_process	0.12932	1	4	261	45	6293	1	Novel09549	3	Novel13608|Novel06889|Novel10025
GO:0006528	asparagine metabolic process	biological_process	0.1297	1	1	261	3	6293	0		1	Novel02365
GO:0006529	asparagine biosynthetic process	biological_process	0.1297	1	1	261	3	6293	0		1	Novel02365
GO:0072527	pyrimidine-containing compound metabolic process	biological_process	0.13015	1	4	261	48	6293	0		4	Novel10966|Novel02363|Novel10509|Novel13677
GO:0019075	virus maturation	biological_process	0.1302	1	1	261	3	6293	0		1	Novel00095
GO:0046797	viral procapsid maturation	biological_process	0.1302	1	1	261	3	6293	0		1	Novel00095
GO:0034219	carbohydrate transmembrane transport	biological_process	0.13039	1	1	261	3	6293	0		1	Novel11738
GO:0003883	CTP synthase activity	molecular_function	0.13061	1	1	261	3	6293	0		1	Novel10966
GO:0031929	TOR signaling	biological_process	0.13075	1	1	261	3	6293	1	Novel09839	0
GO:0032006	regulation of TOR signaling	biological_process	0.13075	1	1	261	3	6293	1	Novel09839	0
GO:0030163	protein catabolic process	biological_process	0.13336	1	4	261	49	6293	0		4	Novel13522|Novel01136|Novel10576|Novel02267
GO:0034660	ncRNA metabolic process	biological_process	0.13539	1	8	261	124	6293	2	Novel09227|Novel13435	6	Novel06923|Novel09362|Novel00237|Novel02981|Novel14313|Novel03504
GO:0019748	secondary metabolic process	biological_process	0.13634	1	2	261	16	6293	2	Novel09844|Novel04659	0
GO:0000794	condensed nuclear chromosome	cellular_component	0.13698	1	2	261	16	6293	1	Novel13100	1	Novel11738
GO:0009156	ribonucleoside monophosphate biosynthetic process	biological_process	0.13752	1	4	261	46	6293	1	Novel09549	3	Novel13608|Novel06889|Novel10025
GO:0005342	organic acid transmembrane transporter activity	molecular_function	0.13772	1	2	261	15	6293	0		2	Novel11738|Novel05042
GO:0046943	carboxylic acid transmembrane transporter activity	molecular_function	0.13772	1	2	261	15	6293	0		2	Novel11738|Novel05042
GO:0098797	plasma membrane protein complex	cellular_component	0.13813	1	3	261	30	6293	0		3	Novel02485|Novel12877|Novel08491
GO:0070011	peptidase activity, acting on L-amino acid peptides	molecular_function	0.13923	1	16	261	284	6293	3	Novel09871|Novel04381|Novel06883	13	Novel00745|Novel11127|Novel07265|Novel13522|Novel14284|Novel03453|Novel03780|Novel11560|Novel10961|Novel01136|Novel12390|Novel05044|Novel10953
GO:0005575	cellular_component	cellular_component	0.14188	1	127	261	2844	6293	44	Novel06953|Novel09357|Novel09814|Novel06965|Novel12760|Novel03774|Novel11796|Novel07271|Novel09464|Novel11539|Novel06935|Novel13031|Novel09164|Novel09291|Novel02987|Novel06883|Novel07353|Novel10532|Novel06394|Novel09839|Novel13151|Novel05026|Novel09532|Novel13509|Novel12855|Novel13904|Novel13307|Novel00599|Novel12303|Novel12000|Novel07356|Novel12754|Novel06922|Novel12558|Novel01878|Novel13100|Nov…	83	Novel01970|Novel12536|Novel09362|Novel07313|Novel04657|Novel07518|Novel05042|Novel07505|Novel08021|Novel09461|Novel13148|Novel14092|Novel12369|Novel13608|Novel11910|Novel06925|Novel12655|Novel12575|Novel12390|Novel12698|Novel09466|Novel11454|Novel06085|Novel10575|Novel05543|Novel13522|Novel07265|Novel00321|Novel08491|Novel12877|Novel11738|Novel10576|Novel07684|Novel02822|Novel06889|Novel03242|Nov…
GO:0009615	response to virus	biological_process	0.14221	1	2	261	16	6293	1	Novel00603	1	Novel12416
GO:0016054	organic acid catabolic process	biological_process	0.14392	1	2	261	16	6293	1	Novel10313	1	Novel13145
GO:0046395	carboxylic acid catabolic process	biological_process	0.14392	1	2	261	16	6293	1	Novel10313	1	Novel13145
GO:0010638	positive regulation of organelle organization	biological_process	0.14964	1	1	261	4	6293	0		1	Novel12689
GO:0006950	response to stress	biological_process	0.14986	1	22	261	412	6293	5	Novel12668|Novel09357|Novel00603|Novel12558|Novel06368	17	Novel02439|Novel07518|Novel12416|Novel01970|Novel02949|Novel11463|Novel08863|Novel11237|Novel08153|Novel00095|Novel03383|Novel05157|Novel02981|Novel13522|Novel02363|Novel06894|Novel08491
GO:0044249	cellular biosynthetic process	biological_process	0.15048	1	62	261	1320	6293	24	Novel09532|Novel09549|Novel09844|Novel14389|Novel05026|Novel11539|Novel06922|Novel06935|Novel01878|Novel13031|Novel09164|Novel10651|Novel11796|Novel07271|Novel12754|Novel09464|Novel09463|Novel07284|Novel13435|Novel08990|Novel09240|Novel09291|Novel00603|Novel02160	38	Novel04925|Novel13145|Novel12974|Novel10509|Novel08107|Novel12111|Novel07313|Novel13138|Novel11353|Novel13608|Novel14401|Novel01952|Novel13677|Novel12277|Novel09970|Novel04359|Novel06894|Novel12569|Novel14092|Novel11454|Novel12416|Novel12706|Novel10637|Novel10966|Novel10025|Novel02365|Novel05961|Novel07684|Novel00237|Novel02981|Novel06889|Novel03242|Novel03175|Novel14313|Novel14413|Novel01943|Nov…
GO:0003877	ATP adenylyltransferase activity	molecular_function	0.15083	1	1	261	4	6293	0		1	Novel11237
GO:0042451	purine nucleoside biosynthetic process	biological_process	0.15242	1	4	261	48	6293	1	Novel09549	3	Novel13608|Novel06889|Novel10025
GO:0046129	purine ribonucleoside biosynthetic process	biological_process	0.15242	1	4	261	48	6293	1	Novel09549	3	Novel10025|Novel06889|Novel13608
GO:0004357	glutamate-cysteine ligase activity	molecular_function	0.1525	1	1	261	4	6293	1	Novel07271	0
GO:0006497	protein lipidation	biological_process	0.15266	1	2	261	17	6293	2	Novel06935|Novel13031	0
GO:0006506	GPI anchor biosynthetic process	biological_process	0.15266	1	2	261	17	6293	2	Novel13031|Novel06935	0
GO:0006661	phosphatidylinositol biosynthetic process	biological_process	0.15266	1	2	261	17	6293	2	Novel13031|Novel06935	0
GO:0042158	lipoprotein biosynthetic process	biological_process	0.15266	1	2	261	17	6293	2	Novel13031|Novel06935	0
GO:0046474	glycerophospholipid biosynthetic process	biological_process	0.15266	1	2	261	17	6293	2	Novel13031|Novel06935	0
GO:0010605	negative regulation of macromolecule metabolic process	biological_process	0.15375	1	4	261	49	6293	1	Novel02160	3	Novel06082|Novel11463|Novel02267
GO:0006814	sodium ion transport	biological_process	0.15663	1	2	261	17	6293	1	Novel13307	1	Novel10810
GO:0000105	histidine biosynthetic process	biological_process	0.1574	1	1	261	4	6293	0		1	Novel13138
GO:1901698	response to nitrogen compound	biological_process	0.15768	1	1	261	4	6293	1	Novel09839	0
GO:0003906	DNA-(apurinic or apyrimidinic site) lyase activity	molecular_function	0.15808	1	1	261	4	6293	0		1	Novel03383
GO:0009772	photosynthetic electron transport in photosystem II	biological_process	0.15862	1	1	261	4	6293	1	Novel09892	0
GO:0005283	sodium:amino acid symporter activity	molecular_function	0.15948	1	1	261	4	6293	0		1	Novel05042
GO:0005343	organic acid:sodium symporter activity	molecular_function	0.15948	1	1	261	4	6293	0		1	Novel05042
GO:0005416	cation:amino acid symporter activity	molecular_function	0.15948	1	1	261	4	6293	0		1	Novel05042
GO:0015296	anion:cation symporter activity	molecular_function	0.15948	1	1	261	4	6293	0		1	Novel05042
GO:0044282	small molecule catabolic process	biological_process	0.16005	1	2	261	17	6293	1	Novel10313	1	Novel13145
GO:0015385	sodium:proton antiporter activity	molecular_function	0.16059	1	1	261	4	6293	1	Novel13307	0
GO:0006220	pyrimidine nucleotide metabolic process	biological_process	0.16161	1	3	261	35	6293	0		3	Novel10509|Novel02363|Novel10966
GO:0098588	bounding membrane of organelle	cellular_component	0.16199	1	7	261	107	6293	5	Novel06935|Novel03774|Novel09839|Novel05026|Novel13031	2	Novel09466|Novel13311
GO:0033643	host cell part	cellular_component	0.16214	1	7	261	108	6293	3	Novel12332|Novel09291|Novel07284	4	Novel10025|Novel06082|Novel08107|Novel13522
GO:0003779	actin binding	molecular_function	0.16273	1	10	261	169	6293	5	Novel06964|Novel00932|Novel00913|Novel00599|Novel10532	5	Novel01970|Novel07265|Novel11627|Novel06894|Novel00280
GO:0042398	cellular modified amino acid biosynthetic process	biological_process	0.16276	1	2	261	17	6293	1	Novel07271	1	Novel06894
GO:0019783	ubiquitin-like protein-specific protease activity	molecular_function	0.16301	1	1	261	4	6293	0		1	Novel01136
GO:0005778	peroxisomal membrane	cellular_component	0.16363	1	1	261	4	6293	0		1	Novel09466
GO:0005779	integral component of peroxisomal membrane	cellular_component	0.16363	1	1	261	4	6293	0		1	Novel09466
GO:0031231	intrinsic component of peroxisomal membrane	cellular_component	0.16363	1	1	261	4	6293	0		1	Novel09466
GO:0031903	microbody membrane	cellular_component	0.16363	1	1	261	4	6293	0		1	Novel09466
GO:0044438	microbody part	cellular_component	0.16363	1	1	261	4	6293	0		1	Novel09466
GO:0044439	peroxisomal part	cellular_component	0.16363	1	1	261	4	6293	0		1	Novel09466
GO:0009733	response to auxin	biological_process	0.16428	1	1	261	4	6293	0		1	Novel03354
GO:0006812	cation transport	biological_process	0.16441	1	12	261	208	6293	3	Novel13307|Novel09549|Novel09814	9	Novel13968|Novel13522|Novel02485|Novel03790|Novel10025|Novel10810|Novel13145|Novel13608|Novel06889
GO:0006836	neurotransmitter transport	biological_process	0.16561	1	1	261	4	6293	0		1	Novel09461
GO:0005310	dicarboxylic acid transmembrane transporter activity	molecular_function	0.16617	1	1	261	4	6293	0		1	Novel05042
GO:0008217	regulation of blood pressure	biological_process	0.16618	1	1	261	4	6293	1	Novel09532	0
GO:0042311	vasodilation	biological_process	0.16618	1	1	261	4	6293	1	Novel09532	0
GO:0042312	regulation of vasodilation	biological_process	0.16618	1	1	261	4	6293	1	Novel09532	0
GO:0008616	queuosine biosynthetic process	biological_process	0.16621	1	1	261	4	6293	0		1	Novel02981
GO:0046116	queuosine metabolic process	biological_process	0.16621	1	1	261	4	6293	0		1	Novel02981
GO:0000793	condensed chromosome	cellular_component	0.16716	1	2	261	18	6293	1	Novel13100	1	Novel11738
GO:0005992	trehalose biosynthetic process	biological_process	0.1672	1	1	261	4	6293	0		1	Novel07684
GO:0046351	disaccharide biosynthetic process	biological_process	0.1672	1	1	261	4	6293	0		1	Novel07684
GO:0008514	organic anion transmembrane transporter activity	molecular_function	0.16746	1	2	261	17	6293	0		2	Novel05042|Novel11738
GO:0018995	host	cellular_component	0.16808	1	7	261	109	6293	3	Novel09291|Novel12332|Novel07284	4	Novel13522|Novel08107|Novel06082|Novel10025
GO:0043657	host cell	cellular_component	0.16808	1	7	261	109	6293	3	Novel07284|Novel09291|Novel12332	4	Novel10025|Novel13522|Novel08107|Novel06082
GO:0050896	response to stimulus	biological_process	0.16902	1	37	261	750	6293	11	Novel09844|Novel09357|Novel12668|Novel12303|Novel11796|Novel12558|Novel10313|Novel00603|Novel11006|Novel09839|Novel06368	26	Novel11237|Novel12536|Novel01970|Novel02949|Novel13968|Novel11463|Novel11019|Novel12689|Novel07518|Novel07367|Novel06894|Novel03354|Novel05157|Novel03383|Novel06082|Novel08153|Novel12128|Novel08863|Novel10551|Novel12416|Novel02439|Novel02363|Novel08491|Novel13522|Novel00095|Novel02981
GO:0000165	MAPK cascade	biological_process	0.17013	1	1	261	4	6293	1	Novel09839	0
GO:0023014	signal transduction by protein phosphorylation	biological_process	0.17013	1	1	261	4	6293	1	Novel09839	0
GO:0043408	regulation of MAPK cascade	biological_process	0.17013	1	1	261	4	6293	1	Novel09839	0
GO:0043410	positive regulation of MAPK cascade	biological_process	0.17013	1	1	261	4	6293	1	Novel09839	0
GO:0009065	glutamine family amino acid catabolic process	biological_process	0.17029	1	1	261	4	6293	0		1	Novel13145
GO:0043604	amide biosynthetic process	biological_process	0.17036	1	16	261	306	6293	7	Novel12754|Novel07271|Novel09164|Novel11539|Novel08990|Novel13435|Novel09532	9	Novel06894|Novel01943|Novel14313|Novel00237|Novel02365|Novel07313|Novel12974|Novel12706|Novel11454
GO:0019068	virion assembly	biological_process	0.17039	1	3	261	34	6293	1	Novel06922	2	Novel00095|Novel06082
GO:0019031	viral envelope	cellular_component	0.17055	1	4	261	50	6293	2	Novel12760|Novel07420	2	Novel12524|Novel12390
GO:0036338	viral membrane	cellular_component	0.17055	1	4	261	50	6293	2	Novel07420|Novel12760	2	Novel12390|Novel12524
GO:0018205	peptidyl-lysine modification	biological_process	0.17148	1	1	261	5	6293	0		1	Novel03242
GO:0031399	regulation of protein modification process	biological_process	0.17344	1	2	261	18	6293	1	Novel09839	1	Novel02267
GO:0098542	defense response to other organism	biological_process	0.17385	1	4	261	52	6293	1	Novel09357	3	Novel06894|Novel08863|Novel07518
GO:0008194	UDP-glycosyltransferase activity	molecular_function	0.17492	1	3	261	34	6293	1	Novel06922	2	Novel12111|Novel07265
GO:0015672	monovalent inorganic cation transport	biological_process	0.17553	1	8	261	129	6293	2	Novel13307|Novel09549	6	Novel06889|Novel13145|Novel10810|Novel13608|Novel10025|Novel13522
GO:0065008	regulation of biological quality	biological_process	0.1764	1	12	261	208	6293	5	Novel09839|Novel09532|Novel09462|Novel09464|Novel09844	7	Novel02822|Novel12698|Novel07518|Novel08491|Novel12877|Novel06894|Novel11463
GO:0000159	protein phosphatase type 2A complex	cellular_component	0.17948	1	1	261	5	6293	0		1	Novel12536
GO:0008601	protein phosphatase type 2A regulator activity	molecular_function	0.17948	1	1	261	5	6293	0		1	Novel12536
GO:0019888	protein phosphatase regulator activity	molecular_function	0.17948	1	1	261	5	6293	0		1	Novel12536
GO:0008061	chitin binding	molecular_function	0.18052	1	2	261	18	6293	0		2	Novel06082|Novel11893
GO:0000279	M phase	biological_process	0.18297	1	1	261	5	6293	1	Novel13100	0
GO:0022403	cell cycle phase	biological_process	0.18297	1	1	261	5	6293	1	Novel13100	0
GO:0044848	biological phase	biological_process	0.18297	1	1	261	5	6293	1	Novel13100	0
GO:0006505	GPI anchor metabolic process	biological_process	0.18382	1	2	261	19	6293	2	Novel06935|Novel13031	0
GO:0001533	cornified envelope	cellular_component	0.18394	1	1	261	5	6293	0		1	Novel07496
GO:0044215	other organism	cellular_component	0.18555	1	7	261	112	6293	3	Novel12332|Novel09291|Novel07284	4	Novel10025|Novel06082|Novel13522|Novel08107
GO:0044216	other organism cell	cellular_component	0.18555	1	7	261	112	6293	3	Novel07284|Novel12332|Novel09291	4	Novel06082|Novel08107|Novel13522|Novel10025
GO:0044217	other organism part	cellular_component	0.18555	1	7	261	112	6293	3	Novel12332|Novel09291|Novel07284	4	Novel10025|Novel06082|Novel08107|Novel13522
GO:0032507	maintenance of protein location in cell	biological_process	0.18775	1	1	261	5	6293	0		1	Novel06894
GO:0045185	maintenance of protein location	biological_process	0.18775	1	1	261	5	6293	0		1	Novel06894
GO:0051651	maintenance of location in cell	biological_process	0.18775	1	1	261	5	6293	0		1	Novel06894
GO:0004175	endopeptidase activity	molecular_function	0.18793	1	11	261	194	6293	2	Novel06883|Novel04381	9	Novel10953|Novel11560|Novel03453|Novel07265|Novel10961|Novel14284|Novel13522|Novel11127|Novel00745
GO:0005451	monovalent cation:proton antiporter activity	molecular_function	0.18803	1	1	261	5	6293	1	Novel13307	0
GO:0015491	cation:cation antiporter activity	molecular_function	0.18803	1	1	261	5	6293	1	Novel13307	0
GO:0009767	photosynthetic electron transport chain	biological_process	0.18813	1	1	261	5	6293	1	Novel09892	0
GO:0006547	histidine metabolic process	biological_process	0.18885	1	1	261	5	6293	0		1	Novel13138
GO:0052803	imidazole-containing compound metabolic process	biological_process	0.18885	1	1	261	5	6293	0		1	Novel13138
GO:0032801	receptor catabolic process	biological_process	0.19006	1	1	261	5	6293	1	Novel12332	0
GO:0030545	receptor regulator activity	molecular_function	0.19255	1	1	261	5	6293	0		1	Novel12347
GO:0030547	receptor inhibitor activity	molecular_function	0.19255	1	1	261	5	6293	0		1	Novel12347
GO:0030548	acetylcholine receptor regulator activity	molecular_function	0.19255	1	1	261	5	6293	0		1	Novel12347
GO:0030550	acetylcholine receptor inhibitor activity	molecular_function	0.19255	1	1	261	5	6293	0		1	Novel12347
GO:0005244	voltage-gated ion channel activity	molecular_function	0.19262	1	3	261	36	6293	0		3	Novel02822|Novel05543|Novel02485
GO:0022832	voltage-gated channel activity	molecular_function	0.19262	1	3	261	36	6293	0		3	Novel02485|Novel05543|Novel02822
GO:0043043	peptide biosynthetic process	biological_process	0.19326	1	15	261	292	6293	7	Novel07271|Novel12754|Novel09532|Novel11539|Novel09164|Novel08990|Novel13435	8	Novel01943|Novel07313|Novel06894|Novel11454|Novel12974|Novel14313|Novel12706|Novel00237
GO:0005198	structural molecule activity	molecular_function	0.19383	1	20	261	399	6293	11	Novel09164|Novel11539|Novel09947|Novel12754|Novel08990|Novel13509|Novel09532|Novel06883|Novel07327|Novel02160|Novel06953	9	Novel01952|Novel09642|Novel06894|Novel02353|Novel01943|Novel12974|Novel12706|Novel11454|Novel07313
GO:0033043	regulation of organelle organization	biological_process	0.19419	1	2	261	20	6293	0		2	Novel02267|Novel12689
GO:0016773	phosphotransferase activity, alcohol group as acceptor	molecular_function	0.19434	1	16	261	296	6293	7	Novel06759|Novel07343|Novel12668|Novel11958|Novel10556|Novel09839|Novel13541	9	Novel10966|Novel00565|Novel11011|Novel00051|Novel11556|Novel09461|Novel14284|Novel12234|Novel14401
GO:0009152	purine ribonucleotide biosynthetic process	biological_process	0.19451	1	4	261	53	6293	1	Novel09549	3	Novel10025|Novel06889|Novel13608
GO:0009405	pathogenesis	biological_process	0.19512	1	10	261	173	6293	3	Novel09947|Novel09291|Novel09464	7	Novel12347|Novel02620|Novel07505|Novel09869|Novel14284|Novel13522|Novel09642
GO:0019083	viral transcription	biological_process	0.19574	1	1	261	5	6293	1	Novel09463	0
GO:0002429	immune response-activating cell surface receptor signaling pathway	biological_process	0.19695	1	1	261	5	6293	0		1	Novel12128
GO:0002757	immune response-activating signal transduction	biological_process	0.19695	1	1	261	5	6293	0		1	Novel12128
GO:0002764	immune response-regulating signaling pathway	biological_process	0.19695	1	1	261	5	6293	0		1	Novel12128
GO:0002768	immune response-regulating cell surface receptor signaling pathway	biological_process	0.19695	1	1	261	5	6293	0		1	Novel12128
GO:0050851	antigen receptor-mediated signaling pathway	biological_process	0.19695	1	1	261	5	6293	0		1	Novel12128
GO:0005856	cytoskeleton	cellular_component	0.19772	1	4	261	55	6293	1	Novel09532	3	Novel12369|Novel00321|Novel11738
GO:0006359	regulation of transcription from RNA polymerase III promoter	biological_process	0.19785	1	1	261	5	6293	0		1	Novel14092
GO:0007094	mitotic spindle assembly checkpoint	biological_process	0.19804	1	1	261	6	6293	0		1	Novel02267
GO:0009895	negative regulation of catabolic process	biological_process	0.19804	1	1	261	6	6293	0		1	Novel02267
GO:0010948	negative regulation of cell cycle process	biological_process	0.19804	1	1	261	6	6293	0		1	Novel02267
GO:0031330	negative regulation of cellular catabolic process	biological_process	0.19804	1	1	261	6	6293	0		1	Novel02267
GO:0031396	regulation of protein ubiquitination	biological_process	0.19804	1	1	261	6	6293	0		1	Novel02267
GO:0031397	negative regulation of protein ubiquitination	biological_process	0.19804	1	1	261	6	6293	0		1	Novel02267
GO:0031577	spindle checkpoint	biological_process	0.19804	1	1	261	6	6293	0		1	Novel02267
GO:0032435	negative regulation of proteasomal ubiquitin-dependent protein catabolic process	biological_process	0.19804	1	1	261	6	6293	0		1	Novel02267
GO:0033046	negative regulation of sister chromatid segregation	biological_process	0.19804	1	1	261	6	6293	0		1	Novel02267
GO:0033048	negative regulation of mitotic sister chromatid segregation	biological_process	0.19804	1	1	261	6	6293	0		1	Novel02267
GO:0042177	negative regulation of protein catabolic process	biological_process	0.19804	1	1	261	6	6293	0		1	Novel02267
GO:0045839	negative regulation of mitotic nuclear division	biological_process	0.19804	1	1	261	6	6293	0		1	Novel02267
GO:0045841	negative regulation of mitotic metaphase/anaphase transition	biological_process	0.19804	1	1	261	6	6293	0		1	Novel02267
GO:0051340	regulation of ligase activity	biological_process	0.19804	1	1	261	6	6293	0		1	Novel02267
GO:0051352	negative regulation of ligase activity	biological_process	0.19804	1	1	261	6	6293	0		1	Novel02267
GO:0051436	negative regulation of ubiquitin-protein ligase activity involved in mitotic cell cycle	biological_process	0.19804	1	1	261	6	6293	0		1	Novel02267
GO:0051438	regulation of ubiquitin-protein transferase activity	biological_process	0.19804	1	1	261	6	6293	0		1	Novel02267
GO:0051439	regulation of ubiquitin-protein ligase activity involved in mitotic cell cycle	biological_process	0.19804	1	1	261	6	6293	0		1	Novel02267
GO:0051444	negative regulation of ubiquitin-protein transferase activity	biological_process	0.19804	1	1	261	6	6293	0		1	Novel02267
GO:0051784	negative regulation of nuclear division	biological_process	0.19804	1	1	261	6	6293	0		1	Novel02267
GO:0051985	negative regulation of chromosome segregation	biological_process	0.19804	1	1	261	6	6293	0		1	Novel02267
GO:0071173	spindle assembly checkpoint	biological_process	0.19804	1	1	261	6	6293	0		1	Novel02267
GO:0071174	mitotic spindle checkpoint	biological_process	0.19804	1	1	261	6	6293	0		1	Novel02267
GO:1901799	negative regulation of proteasomal protein catabolic process	biological_process	0.19804	1	1	261	6	6293	0		1	Novel02267
GO:1901988	negative regulation of cell cycle phase transition	biological_process	0.19804	1	1	261	6	6293	0		1	Novel02267
GO:1901991	negative regulation of mitotic cell cycle phase transition	biological_process	0.19804	1	1	261	6	6293	0		1	Novel02267
GO:1902100	negative regulation of metaphase/anaphase transition of cell cycle	biological_process	0.19804	1	1	261	6	6293	0		1	Novel02267
GO:1903051	negative regulation of proteolysis involved in cellular protein catabolic process	biological_process	0.19804	1	1	261	6	6293	0		1	Novel02267
GO:1903320	regulation of protein modification by small protein conjugation or removal	biological_process	0.19804	1	1	261	6	6293	0		1	Novel02267
GO:1903321	negative regulation of protein modification by small protein conjugation or removal	biological_process	0.19804	1	1	261	6	6293	0		1	Novel02267
GO:1903363	negative regulation of cellular protein catabolic process	biological_process	0.19804	1	1	261	6	6293	0		1	Novel02267
GO:1904666	regulation of ubiquitin protein ligase activity	biological_process	0.19804	1	1	261	6	6293	0		1	Novel02267
GO:1904667	negative regulation of ubiquitin protein ligase activity	biological_process	0.19804	1	1	261	6	6293	0		1	Novel02267
GO:2000816	negative regulation of mitotic sister chromatid separation	biological_process	0.19804	1	1	261	6	6293	0		1	Novel02267
GO:2001251	negative regulation of chromosome organization	biological_process	0.19804	1	1	261	6	6293	0		1	Novel02267
GO:0045158	electron transporter, transferring electrons within cytochrome b6/f complex of photosystem II activity	molecular_function	0.20005	1	1	261	5	6293	1	Novel07271	0
GO:0004812	aminoacyl-tRNA ligase activity	molecular_function	0.20351	1	3	261	38	6293	1	Novel13435	2	Novel14313|Novel00237
GO:0009260	ribonucleotide biosynthetic process	biological_process	0.204	1	4	261	54	6293	1	Novel09549	3	Novel06889|Novel10025|Novel13608
GO:0046390	ribose phosphate biosynthetic process	biological_process	0.204	1	4	261	54	6293	1	Novel09549	3	Novel13608|Novel06889|Novel10025
GO:0009967	positive regulation of signal transduction	biological_process	0.20501	1	2	261	21	6293	1	Novel09839	1	Novel12689
GO:0010647	positive regulation of cell communication	biological_process	0.20501	1	2	261	21	6293	1	Novel09839	1	Novel12689
GO:0023056	positive regulation of signaling	biological_process	0.20501	1	2	261	21	6293	1	Novel09839	1	Novel12689
GO:0004402	histone acetyltransferase activity	molecular_function	0.20582	1	1	261	6	6293	0		1	Novel03242
GO:0034212	peptide N-acetyltransferase activity	molecular_function	0.20582	1	1	261	6	6293	0		1	Novel03242
GO:0061733	peptide-lysine-N-acetyltransferase activity	molecular_function	0.20582	1	1	261	6	6293	0		1	Novel03242
GO:0098805	whole membrane	cellular_component	0.20587	1	3	261	39	6293	1	Novel09839	2	Novel09466|Novel13311
GO:0018958	phenol-containing compound metabolic process	biological_process	0.20606	1	1	261	5	6293	1	Novel04659	0
GO:0015097	mercury ion transmembrane transporter activity	molecular_function	0.20689	1	1	261	5	6293	0		1	Novel13968
GO:0015694	mercury ion transport	biological_process	0.20689	1	1	261	5	6293	0		1	Novel13968
GO:0046689	response to mercury ion	biological_process	0.20689	1	1	261	5	6293	0		1	Novel13968
GO:0050787	detoxification of mercury ion	biological_process	0.20689	1	1	261	5	6293	0		1	Novel13968
GO:0051246	regulation of protein metabolic process	biological_process	0.20708	1	4	261	55	6293	1	Novel09839	3	Novel11463|Novel10576|Novel02267
GO:0005727	extrachromosomal circular DNA	cellular_component	0.20733	1	1	261	5	6293	0		1	Novel01952
GO:0046821	extrachromosomal DNA	cellular_component	0.20733	1	1	261	5	6293	0		1	Novel01952
GO:0006487	protein N-linked glycosylation	biological_process	0.20737	1	1	261	5	6293	1	Novel05026	0
GO:0044766	multi-organism transport	biological_process	0.20747	1	2	261	20	6293	0		2	Novel10575|Novel10576
GO:0046794	transport of virus	biological_process	0.20747	1	2	261	20	6293	0		2	Novel10576|Novel10575
GO:1902579	multi-organism localization	biological_process	0.20747	1	2	261	20	6293	0		2	Novel10576|Novel10575
GO:0001934	positive regulation of protein phosphorylation	biological_process	0.20802	1	1	261	5	6293	1	Novel09839	0
GO:0042327	positive regulation of phosphorylation	biological_process	0.20802	1	1	261	5	6293	1	Novel09839	0
GO:0008250	oligosaccharyltransferase complex	cellular_component	0.2083	1	1	261	5	6293	1	Novel05026	0
GO:0000123	histone acetyltransferase complex	cellular_component	0.2083	1	1	261	6	6293	0		1	Novel03242
GO:0031248	protein acetyltransferase complex	cellular_component	0.2083	1	1	261	6	6293	0		1	Novel03242
GO:1902493	acetyltransferase complex	cellular_component	0.2083	1	1	261	6	6293	0		1	Novel03242
GO:0070566	adenylyltransferase activity	molecular_function	0.20847	1	1	261	6	6293	0		1	Novel11237
GO:0044281	small molecule metabolic process	biological_process	0.20977	1	18	261	346	6293	4	Novel10313|Novel09549|Novel13435|Novel09240	14	Novel10025|Novel13138|Novel10966|Novel02365|Novel00050|Novel10509|Novel13145|Novel02363|Novel06889|Novel02981|Novel00237|Novel14313|Novel13608|Novel13677
GO:0045017	glycerolipid biosynthetic process	biological_process	0.21081	1	2	261	21	6293	2	Novel06935|Novel13031	0
GO:0016875	ligase activity, forming carbon-oxygen bonds	molecular_function	0.21198	1	3	261	39	6293	1	Novel13435	2	Novel00237|Novel14313
GO:0016876	ligase activity, forming aminoacyl-tRNA and related compounds	molecular_function	0.21198	1	3	261	39	6293	1	Novel13435	2	Novel00237|Novel14313
GO:0006164	purine nucleotide biosynthetic process	biological_process	0.21313	1	4	261	55	6293	1	Novel09549	3	Novel13608|Novel06889|Novel10025
GO:0045259	proton-transporting ATP synthase complex	cellular_component	0.21378	1	3	261	37	6293	0		3	Novel13608|Novel10025|Novel06889
GO:0044419	interspecies interaction between organisms	biological_process	0.21382	1	14	261	259	6293	5	Novel09463|Novel07284|Novel06922|Novel12332|Novel07420	9	Novel09648|Novel06082|Novel08153|Novel10576|Novel03780|Novel00095|Novel10575|Novel07367|Novel12877
GO:0016758	transferase activity, transferring hexosyl groups	molecular_function	0.21501	1	5	261	75	6293	2	Novel06922|Novel03774	3	Novel12111|Novel07265|Novel02620
GO:0006418	tRNA aminoacylation for protein translation	biological_process	0.21527	1	3	261	39	6293	1	Novel13435	2	Novel14313|Novel00237
GO:0004252	serine-type endopeptidase activity	molecular_function	0.21591	1	4	261	57	6293	0		4	Novel11560|Novel14284|Novel10961|Novel10953
GO:1901615	organic hydroxy compound metabolic process	biological_process	0.21752	1	2	261	20	6293	1	Novel04659	1	Novel00050
GO:0005261	cation channel activity	molecular_function	0.21859	1	4	261	57	6293	1	Novel12332	3	Novel05543|Novel02485|Novel02822
GO:0035556	intracellular signal transduction	biological_process	0.21946	1	5	261	77	6293	2	Novel09839|Novel11796	3	Novel12689|Novel11019|Novel06082
GO:0051537	2 iron, 2 sulfur cluster binding	molecular_function	0.2197	1	2	261	21	6293	1	Novel09839	1	Novel00063
GO:0051782	negative regulation of cell division	biological_process	0.22262	1	1	261	7	6293	0		1	Novel02267
GO:0072522	purine-containing compound biosynthetic process	biological_process	0.22287	1	4	261	56	6293	1	Novel09549	3	Novel06889|Novel10025|Novel13608
GO:0016717	oxidoreductase activity, acting on paired donors, with oxidation of a pair of donors resulting in the reduction of molecular oxygen to two molecules of water	molecular_function	0.22345	1	1	261	6	6293	1	Novel09361	0
GO:0070887	cellular response to chemical stimulus	biological_process	0.22369	1	2	261	22	6293	2	Novel10313|Novel09839	0
GO:0043038	amino acid activation	biological_process	0.22385	1	3	261	40	6293	1	Novel13435	2	Novel00237|Novel14313
GO:0043039	tRNA aminoacylation	biological_process	0.22385	1	3	261	40	6293	1	Novel13435	2	Novel14313|Novel00237
GO:0007129	synapsis	biological_process	0.22425	1	1	261	6	6293	1	Novel13100	0
GO:0007130	synaptonemal complex assembly	biological_process	0.22425	1	1	261	6	6293	1	Novel13100	0
GO:0045143	homologous chromosome segregation	biological_process	0.22425	1	1	261	6	6293	1	Novel13100	0
GO:0070192	chromosome organization involved in meiosis	biological_process	0.22425	1	1	261	6	6293	1	Novel13100	0
GO:0070193	synaptonemal complex organization	biological_process	0.22425	1	1	261	6	6293	1	Novel13100	0
GO:0009058	biosynthetic process	biological_process	0.22457	1	63	261	1385	6293	24	Novel09532|Novel05026|Novel14389|Novel09844|Novel09549|Novel09164|Novel13031|Novel01878|Novel06935|Novel11539|Novel06922|Novel09464|Novel12754|Novel07271|Novel11796|Novel10651|Novel09240|Novel08990|Novel13435|Novel07284|Novel09463|Novel02160|Novel00603|Novel09291	39	Novel12974|Novel13145|Novel04925|Novel11353|Novel13138|Novel07313|Novel08107|Novel12111|Novel10509|Novel12277|Novel01952|Novel13677|Novel14401|Novel13608|Novel14092|Novel12569|Novel06894|Novel01698|Novel04359|Novel09970|Novel12416|Novel12706|Novel11454|Novel02365|Novel10025|Novel10966|Novel10637|Novel03175|Novel14313|Novel03242|Novel06889|Novel02981|Novel00237|Novel05961|Novel07684|Novel07265|Nov…
GO:0004526	ribonuclease P activity	molecular_function	0.22473	1	1	261	6	6293	0		1	Novel09362
GO:0030682	evasion or tolerance of host defense response	biological_process	0.22474	1	1	261	6	6293	0		1	Novel07367
GO:0051807	evasion or tolerance of defense response of other organism involved in symbiotic interaction	biological_process	0.22474	1	1	261	6	6293	0		1	Novel07367
GO:0050497	transferase activity, transferring alkylthio groups	molecular_function	0.22946	1	1	261	6	6293	0		1	Novel12277
GO:0050524	coenzyme-B sulfoethylthiotransferase activity	molecular_function	0.22946	1	1	261	6	6293	0		1	Novel12277
GO:0043603	cellular amide metabolic process	biological_process	0.22971	1	16	261	322	6293	7	Novel07271|Novel12754|Novel11539|Novel09164|Novel09532|Novel08990|Novel13435	9	Novel01943|Novel06894|Novel14313|Novel00237|Novel02365|Novel07313|Novel11454|Novel12974|Novel12706
GO:0016125	sterol metabolic process	biological_process	0.23058	1	1	261	6	6293	0		1	Novel00050
GO:0048609	multicellular organismal reproductive process	biological_process	0.23333	1	4	261	60	6293	1	Novel06883	3	Novel06894|Novel02822|Novel12698
GO:0006996	organelle organization	biological_process	0.23375	1	20	261	398	6293	6	Novel00932|Novel09839|Novel06964|Novel13100|Novel00913|Novel10532	14	Novel12689|Novel09466|Novel01970|Novel10509|Novel11627|Novel03242|Novel02267|Novel13608|Novel11738|Novel06894|Novel00280|Novel08491|Novel07265|Novel14284
GO:0016638	oxidoreductase activity, acting on the CH-NH2 group of donors	molecular_function	0.23437	1	1	261	6	6293	0		1	Novel13145
GO:0060429	epithelium development	biological_process	0.23696	1	3	261	41	6293	1	Novel06883	2	Novel02822|Novel06894
GO:0044430	cytoskeletal part	cellular_component	0.23713	1	3	261	41	6293	0		3	Novel11738|Novel00321|Novel12369
GO:0045263	proton-transporting ATP synthase complex, coupling factor F(o)	cellular_component	0.23733	1	2	261	21	6293	0		2	Novel13608|Novel06889
GO:0055036	virion membrane	cellular_component	0.2376	1	1	261	6	6293	0		1	Novel13522
GO:0009057	macromolecule catabolic process	biological_process	0.23778	1	5	261	81	6293	1	Novel12332	4	Novel10576|Novel01136|Novel13522|Novel02267
GO:0008233	peptidase activity	molecular_function	0.23779	1	16	261	312	6293	3	Novel09871|Novel06883|Novel04381	13	Novel03453|Novel14284|Novel07265|Novel13522|Novel11127|Novel00745|Novel11560|Novel03780|Novel12390|Novel05044|Novel01136|Novel10961|Novel10953
GO:0016469	proton-transporting two-sector ATPase complex	cellular_component	0.23788	1	4	261	59	6293	0		4	Novel06889|Novel10025|Novel13608|Novel13145
GO:0006575	cellular modified amino acid metabolic process	biological_process	0.23893	1	2	261	22	6293	1	Novel07271	1	Novel06894
GO:0008191	metalloendopeptidase inhibitor activity	molecular_function	0.24117	1	1	261	6	6293	0		1	Novel11463
GO:0010576	metalloenzyme regulator activity	molecular_function	0.24117	1	1	261	6	6293	0		1	Novel11463
GO:0048551	metalloenzyme inhibitor activity	molecular_function	0.24117	1	1	261	6	6293	0		1	Novel11463
GO:0006106	fumarate metabolic process	biological_process	0.24161	1	1	261	6	6293	0		1	Novel13145
GO:0003918	DNA topoisomerase type II (ATP-hydrolyzing) activity	molecular_function	0.2438	1	1	261	6	6293	0		1	Novel14284
GO:0061505	DNA topoisomerase II activity	molecular_function	0.2438	1	1	261	6	6293	0		1	Novel14284
GO:0072329	monocarboxylic acid catabolic process	biological_process	0.24391	1	1	261	7	6293	1	Novel10313	0
GO:0003916	DNA topoisomerase activity	molecular_function	0.24418	1	2	261	22	6293	0		2	Novel14284|Novel01952
GO:0033177	proton-transporting two-sector ATPase complex, proton-transporting domain	cellular_component	0.24477	1	3	261	40	6293	0		3	Novel06889|Novel13145|Novel13608
GO:0006518	peptide metabolic process	biological_process	0.24598	1	15	261	305	6293	7	Novel11539|Novel09532|Novel09164|Novel08990|Novel13435|Novel07271|Novel12754	8	Novel11454|Novel12706|Novel00237|Novel14313|Novel12974|Novel01943|Novel07313|Novel06894
GO:0008948	oxaloacetate decarboxylase activity	molecular_function	0.24699	1	1	261	7	6293	0		1	Novel10810
GO:0035725	sodium ion transmembrane transport	biological_process	0.24699	1	1	261	7	6293	0		1	Novel10810
GO:0071436	sodium ion export	biological_process	0.24699	1	1	261	7	6293	0		1	Novel10810
GO:0019208	phosphatase regulator activity	molecular_function	0.24822	1	1	261	7	6293	0		1	Novel12536
GO:0060589	nucleoside-triphosphatase regulator activity	molecular_function	0.24832	1	2	261	23	6293	2	Novel12754|Novel02987	0
GO:1901576	organic substance biosynthetic process	biological_process	0.24984	1	61	261	1352	6293	23	Novel09532|Novel14389|Novel05026|Novel09549|Novel13031|Novel09164|Novel11539|Novel06922|Novel01878|Novel06935|Novel12754|Novel09464|Novel10651|Novel11796|Novel07271|Novel13435|Novel08990|Novel09240|Novel07284|Novel09463|Novel00603|Novel02160|Novel09291	38	Novel12974|Novel04925|Novel13145|Novel13138|Novel07313|Novel11353|Novel10509|Novel12111|Novel08107|Novel12277|Novel13608|Novel14401|Novel01952|Novel13677|Novel06894|Novel12569|Novel14092|Novel09970|Novel04359|Novel12416|Novel12706|Novel11454|Novel10966|Novel10025|Novel02365|Novel10637|Novel02981|Novel00237|Novel06889|Novel03242|Novel03175|Novel14313|Novel05961|Novel07684|Novel14413|Novel02353|Nov…
GO:0009247	glycolipid biosynthetic process	biological_process	0.25038	1	2	261	23	6293	2	Novel13031|Novel06935	0
GO:0046467	membrane lipid biosynthetic process	biological_process	0.25038	1	2	261	23	6293	2	Novel13031|Novel06935	0
GO:0006811	ion transport	biological_process	0.25077	1	14	261	270	6293	3	Novel09814|Novel13307|Novel09549	11	Novel13145|Novel10810|Novel05042|Novel13608|Novel06889|Novel13522|Novel02485|Novel13968|Novel03790|Novel11738|Novel10025
GO:0032504	multicellular organism reproduction	biological_process	0.25214	1	4	261	62	6293	1	Novel06883	3	Novel12698|Novel06894|Novel02822
GO:0008287	protein serine/threonine phosphatase complex	cellular_component	0.25271	1	1	261	7	6293	0		1	Novel12536
GO:1903293	phosphatase complex	cellular_component	0.25271	1	1	261	7	6293	0		1	Novel12536
GO:0016458	gene silencing	biological_process	0.25272	1	1	261	7	6293	0		1	Novel06082
GO:0031047	gene silencing by RNA	biological_process	0.25272	1	1	261	7	6293	0		1	Novel06082
GO:0006352	DNA-templated transcription, initiation	biological_process	0.25285	1	3	261	42	6293	2	Novel02160|Novel09464	1	Novel02353
GO:0015074	DNA integration	biological_process	0.25304	1	8	261	135	6293	4	Novel09871|Novel11875|Novel06883|Novel06368	4	Novel00050|Novel13968|Novel00147|Novel12779
GO:0052126	movement in host environment	biological_process	0.25329	1	2	261	23	6293	0		2	Novel10575|Novel10576
GO:0052192	movement in environment of other organism involved in symbiotic interaction	biological_process	0.25329	1	2	261	23	6293	0		2	Novel10575|Novel10576
GO:0004549	tRNA-specific ribonuclease activity	molecular_function	0.25368	1	1	261	7	6293	0		1	Novel09362
GO:0016459	myosin complex	cellular_component	0.25444	1	1	261	7	6293	0		1	Novel12369
GO:0009892	negative regulation of metabolic process	biological_process	0.25522	1	4	261	61	6293	1	Novel02160	3	Novel02267|Novel11463|Novel06082
GO:0072686	mitotic spindle	cellular_component	0.25608	1	1	261	7	6293	0		1	Novel11738
GO:0098589	membrane region	cellular_component	0.25621	1	1	261	7	6293	1	Novel09839	0
GO:0044257	cellular protein catabolic process	biological_process	0.25634	1	3	261	44	6293	0		3	Novel13522|Novel01136|Novel02267
GO:0051603	proteolysis involved in cellular protein catabolic process	biological_process	0.25634	1	3	261	44	6293	0		3	Novel02267|Novel13522|Novel01136
GO:0045132	meiotic chromosome segregation	biological_process	0.25813	1	1	261	7	6293	1	Novel13100	0
GO:0004520	endodeoxyribonuclease activity	molecular_function	0.25834	1	2	261	23	6293	0		2	Novel02439|Novel03383
GO:0005882	intermediate filament	cellular_component	0.26066	1	1	261	7	6293	0		1	Novel00321
GO:0045111	intermediate filament cytoskeleton	cellular_component	0.26066	1	1	261	7	6293	0		1	Novel00321
GO:0009620	response to fungus	biological_process	0.26104	1	1	261	7	6293	1	Novel09357	0
GO:0050832	defense response to fungus	biological_process	0.26104	1	1	261	7	6293	1	Novel09357	0
GO:0009617	response to bacterium	biological_process	0.26112	1	3	261	42	6293	0		3	Novel08863|Novel07518|Novel06894
GO:0042742	defense response to bacterium	biological_process	0.26112	1	3	261	42	6293	0		3	Novel07518|Novel08863|Novel06894
GO:0008033	tRNA processing	biological_process	0.26423	1	4	261	63	6293	1	Novel09227	3	Novel09362|Novel06923|Novel02981
GO:0031324	negative regulation of cellular metabolic process	biological_process	0.2675	1	3	261	42	6293	1	Novel02160	2	Novel02267|Novel11463
GO:0016569	covalent chromatin modification	biological_process	0.26933	1	1	261	8	6293	0		1	Novel03242
GO:0016570	histone modification	biological_process	0.26933	1	1	261	8	6293	0		1	Novel03242
GO:0007091	metaphase/anaphase transition of mitotic cell cycle	biological_process	0.26948	1	1	261	8	6293	0		1	Novel02267
GO:0010965	regulation of mitotic sister chromatid separation	biological_process	0.26948	1	1	261	8	6293	0		1	Novel02267
GO:0030071	regulation of mitotic metaphase/anaphase transition	biological_process	0.26948	1	1	261	8	6293	0		1	Novel02267
GO:0031145	anaphase-promoting complex-dependent proteasomal ubiquitin-dependent protein catabolic process	biological_process	0.26948	1	1	261	8	6293	0		1	Novel02267
GO:0032434	regulation of proteasomal ubiquitin-dependent protein catabolic process	biological_process	0.26948	1	1	261	8	6293	0		1	Novel02267
GO:0033044	regulation of chromosome organization	biological_process	0.26948	1	1	261	8	6293	0		1	Novel02267
GO:0033045	regulation of sister chromatid segregation	biological_process	0.26948	1	1	261	8	6293	0		1	Novel02267
GO:0033047	regulation of mitotic sister chromatid segregation	biological_process	0.26948	1	1	261	8	6293	0		1	Novel02267
GO:0044784	metaphase/anaphase transition of cell cycle	biological_process	0.26948	1	1	261	8	6293	0		1	Novel02267
GO:0051304	chromosome separation	biological_process	0.26948	1	1	261	8	6293	0		1	Novel02267
GO:0051306	mitotic sister chromatid separation	biological_process	0.26948	1	1	261	8	6293	0		1	Novel02267
GO:0051983	regulation of chromosome segregation	biological_process	0.26948	1	1	261	8	6293	0		1	Novel02267
GO:1902099	regulation of metaphase/anaphase transition of cell cycle	biological_process	0.26948	1	1	261	8	6293	0		1	Novel02267
GO:0034470	ncRNA processing	biological_process	0.2696	1	5	261	85	6293	1	Novel09227	4	Novel09362|Novel03504|Novel02981|Novel06923
GO:0009219	pyrimidine deoxyribonucleotide metabolic process	biological_process	0.26987	1	2	261	26	6293	0		2	Novel10509|Novel02363
GO:0071855	neuropeptide receptor binding	molecular_function	0.26992	1	1	261	7	6293	0		1	Novel14284
GO:0001510	RNA methylation	biological_process	0.27013	1	1	261	7	6293	0		1	Novel03504
GO:0016298	lipase activity	molecular_function	0.27015	1	1	261	7	6293	0		1	Novel00050
GO:0010340	carboxyl-O-methyltransferase activity	molecular_function	0.27025	1	1	261	7	6293	0		1	Novel03504
GO:0051998	protein carboxyl O-methyltransferase activity	molecular_function	0.27025	1	1	261	7	6293	0		1	Novel03504
GO:0035639	purine ribonucleoside triphosphate binding	molecular_function	0.27052	1	26	261	537	6293	12	Novel05519|Novel10556|Novel11796|Novel11958|Novel09947|Novel01878|Novel09291|Novel06759|Novel12668|Novel12632|Novel13435|Novel07343	14	Novel12234|Novel14284|Novel09461|Novel08491|Novel02363|Novel11556|Novel14401|Novel00237|Novel14313|Novel10966|Novel10025|Novel00454|Novel07726|Novel11011
GO:0019087	transformation of host cell by virus	biological_process	0.27106	1	1	261	7	6293	0		1	Novel12877
GO:1901606	alpha-amino acid catabolic process	biological_process	0.27123	1	1	261	7	6293	0		1	Novel13145
GO:0004003	ATP-dependent DNA helicase activity	molecular_function	0.27177	1	1	261	7	6293	0		1	Novel10025
GO:0017004	cytochrome complex assembly	biological_process	0.27209	1	2	261	25	6293	2	Novel12855|Novel07271	0
GO:0061687	detoxification of inorganic compound	biological_process	0.27236	1	1	261	7	6293	0		1	Novel13968
GO:0098754	detoxification	biological_process	0.27236	1	1	261	7	6293	0		1	Novel13968
GO:1990267	response to transition metal nanoparticle	biological_process	0.27236	1	1	261	7	6293	0		1	Novel13968
GO:0007610	behavior	biological_process	0.27311	1	2	261	24	6293	0		2	Novel02822|Novel12698
GO:0051130	positive regulation of cellular component organization	biological_process	0.27368	1	1	261	8	6293	0		1	Novel12689
GO:0008234	cysteine-type peptidase activity	molecular_function	0.27458	1	6	261	104	6293	0		6	Novel03780|Novel00745|Novel01136|Novel11127|Novel05044|Novel12390
GO:0009067	aspartate family amino acid biosynthetic process	biological_process	0.27591	1	1	261	7	6293	0		1	Novel02365
GO:0016032	viral process	biological_process	0.27687	1	12	261	230	6293	5	Novel07420|Novel09463|Novel07284|Novel12332|Novel06922	7	Novel12877|Novel10575|Novel03780|Novel00095|Novel06082|Novel10576|Novel08153
GO:0008201	heparin binding	molecular_function	0.27757	1	1	261	8	6293	0		1	Novel02940
GO:0010562	positive regulation of phosphorus metabolic process	biological_process	0.27871	1	1	261	7	6293	1	Novel09839	0
GO:0031401	positive regulation of protein modification process	biological_process	0.27871	1	1	261	7	6293	1	Novel09839	0
GO:0045937	positive regulation of phosphate metabolic process	biological_process	0.27871	1	1	261	7	6293	1	Novel09839	0
GO:0044764	multi-organism cellular process	biological_process	0.27977	1	13	261	254	6293	6	Novel07284|Novel09463|Novel12332|Novel06922|Novel07353|Novel07420	7	Novel10575|Novel12877|Novel06082|Novel08153|Novel10576|Novel03780|Novel00095
GO:0005524	ATP binding	molecular_function	0.28036	1	24	261	496	6293	10	Novel01878|Novel09947|Novel10556|Novel11958|Novel12668|Novel07343|Novel12632|Novel13435|Novel09291|Novel06759	14	Novel14401|Novel14313|Novel00237|Novel09461|Novel14284|Novel12234|Novel11556|Novel02363|Novel08491|Novel07726|Novel00454|Novel11011|Novel10025|Novel10966
GO:0046488	phosphatidylinositol metabolic process	biological_process	0.28145	1	2	261	25	6293	2	Novel06935|Novel13031	0
GO:0004298	threonine-type endopeptidase activity	molecular_function	0.28167	1	1	261	9	6293	0		1	Novel13522
GO:0070003	threonine-type peptidase activity	molecular_function	0.28167	1	1	261	9	6293	0		1	Novel13522
GO:0006796	phosphate-containing compound metabolic process	biological_process	0.2823	1	21	261	429	6293	9	Novel11958|Novel10556|Novel09839|Novel13031|Novel06935|Novel06759|Novel09549|Novel07343|Novel12668	12	Novel02363|Novel11556|Novel12234|Novel14284|Novel09461|Novel06889|Novel14401|Novel13608|Novel10966|Novel10025|Novel10509|Novel11011
GO:0006664	glycolipid metabolic process	biological_process	0.28296	1	2	261	25	6293	2	Novel13031|Novel06935	0
GO:0036442	hydrogen-exporting ATPase activity	molecular_function	0.28302	1	1	261	8	6293	0		1	Novel10025
GO:0046961	proton-transporting ATPase activity, rotational mechanism	molecular_function	0.28302	1	1	261	8	6293	0		1	Novel10025
GO:0015298	solute:cation antiporter activity	molecular_function	0.28377	1	1	261	8	6293	1	Novel13307	0
GO:0015299	solute:proton antiporter activity	molecular_function	0.28377	1	1	261	8	6293	1	Novel13307	0
GO:0009394	2'-deoxyribonucleotide metabolic process	biological_process	0.28703	1	2	261	27	6293	0		2	Novel02363|Novel10509
GO:0019692	deoxyribose phosphate metabolic process	biological_process	0.28703	1	2	261	27	6293	0		2	Novel02363|Novel10509
GO:0009894	regulation of catabolic process	biological_process	0.28772	1	2	261	26	6293	0		2	Novel02267|Novel10576
GO:0016829	lyase activity	molecular_function	0.28875	1	6	261	107	6293	2	Novel09240|Novel04659	4	Novel01698|Novel03383|Novel05479|Novel10810
GO:0016211	ammonia ligase activity	molecular_function	0.28935	1	1	261	8	6293	0		1	Novel02365
GO:0016880	acid-ammonia (or amide) ligase activity	molecular_function	0.28935	1	1	261	8	6293	0		1	Novel02365
GO:0006816	calcium ion transport	biological_process	0.29034	1	1	261	8	6293	0		1	Novel02485
GO:0036459	ubiquitinyl hydrolase activity	molecular_function	0.29051	1	1	261	8	6293	0		1	Novel01136
GO:0006289	nucleotide-excision repair	biological_process	0.29116	1	1	261	8	6293	0		1	Novel03383
GO:0072511	divalent inorganic cation transport	biological_process	0.29133	1	2	261	25	6293	0		2	Novel13968|Novel02485
GO:0006793	phosphorus metabolic process	biological_process	0.29377	1	21	261	432	6293	9	Novel12668|Novel07343|Novel09549|Novel06759|Novel06935|Novel09839|Novel13031|Novel10556|Novel11958	12	Novel11011|Novel10509|Novel10025|Novel10966|Novel14401|Novel13608|Novel06889|Novel14284|Novel09461|Novel12234|Novel02363|Novel11556
GO:0016278	lysine N-methyltransferase activity	molecular_function	0.29396	1	1	261	8	6293	0		1	Novel03504
GO:0016279	protein-lysine N-methyltransferase activity	molecular_function	0.29396	1	1	261	8	6293	0		1	Novel03504
GO:0018024	histone-lysine N-methyltransferase activity	molecular_function	0.29396	1	1	261	8	6293	0		1	Novel03504
GO:0042054	histone methyltransferase activity	molecular_function	0.29396	1	1	261	8	6293	0		1	Novel03504
GO:0016832	aldehyde-lyase activity	molecular_function	0.29474	1	1	261	8	6293	0		1	Novel05479
GO:0005840	ribosome	cellular_component	0.29669	1	11	261	228	6293	6	Novel09532|Novel11539|Novel09164|Novel08990|Novel12754|Novel06394	5	Novel11454|Novel12706|Novel12974|Novel01943|Novel07313
GO:0051348	negative regulation of transferase activity	biological_process	0.29728	1	1	261	9	6293	0		1	Novel02267
GO:0042597	periplasmic space	cellular_component	0.29793	1	1	261	8	6293	1	Novel12558	0
GO:0000070	mitotic sister chromatid segregation	biological_process	0.29859	1	1	261	9	6293	0		1	Novel02267
GO:0000819	sister chromatid segregation	biological_process	0.29859	1	1	261	9	6293	0		1	Novel02267
GO:0006650	glycerophospholipid metabolic process	biological_process	0.2986	1	2	261	26	6293	2	Novel06935|Novel13031	0
GO:0005991	trehalose metabolic process	biological_process	0.29878	1	1	261	8	6293	0		1	Novel07684
GO:0007093	mitotic cell cycle checkpoint	biological_process	0.29894	1	1	261	9	6293	0		1	Novel02267
GO:0045930	negative regulation of mitotic cell cycle	biological_process	0.29894	1	1	261	9	6293	0		1	Novel02267
GO:0044550	secondary metabolite biosynthetic process	biological_process	0.29968	1	1	261	8	6293	1	Novel09844	0
GO:0009719	response to endogenous stimulus	biological_process	0.30104	1	2	261	26	6293	1	Novel09839	1	Novel03354
GO:0044403	symbiosis, encompassing mutualism through parasitism	biological_process	0.30143	1	13	261	257	6293	5	Novel07284|Novel09463|Novel12332|Novel06922|Novel07420	8	Novel06082|Novel08153|Novel10576|Novel03780|Novel00095|Novel10575|Novel07367|Novel12877
GO:0002253	activation of immune response	biological_process	0.30203	1	1	261	8	6293	0		1	Novel12128
GO:0002684	positive regulation of immune system process	biological_process	0.30203	1	1	261	8	6293	0		1	Novel12128
GO:0050778	positive regulation of immune response	biological_process	0.30203	1	1	261	8	6293	0		1	Novel12128
GO:1903825	organic acid transmembrane transport	biological_process	0.30216	1	1	261	8	6293	0		1	Novel11738
GO:0007088	regulation of mitotic nuclear division	biological_process	0.30285	1	1	261	9	6293	0		1	Novel02267
GO:0044770	cell cycle phase transition	biological_process	0.30285	1	1	261	9	6293	0		1	Novel02267
GO:0044772	mitotic cell cycle phase transition	biological_process	0.30285	1	1	261	9	6293	0		1	Novel02267
GO:0051783	regulation of nuclear division	biological_process	0.30285	1	1	261	9	6293	0		1	Novel02267
GO:1901987	regulation of cell cycle phase transition	biological_process	0.30285	1	1	261	9	6293	0		1	Novel02267
GO:1901990	regulation of mitotic cell cycle phase transition	biological_process	0.30285	1	1	261	9	6293	0		1	Novel02267
GO:0061136	regulation of proteasomal protein catabolic process	biological_process	0.30285	1	1	261	9	6293	0		1	Novel02267
GO:1903050	regulation of proteolysis involved in cellular protein catabolic process	biological_process	0.30285	1	1	261	9	6293	0		1	Novel02267
GO:1903362	regulation of cellular protein catabolic process	biological_process	0.30285	1	1	261	9	6293	0		1	Novel02267
GO:0009262	deoxyribonucleotide metabolic process	biological_process	0.30414	1	2	261	28	6293	0		2	Novel10509|Novel02363
GO:0001932	regulation of protein phosphorylation	biological_process	0.30603	1	1	261	8	6293	1	Novel09839	0
GO:1901605	alpha-amino acid metabolic process	biological_process	0.30615	1	3	261	46	6293	0		3	Novel13145|Novel02365|Novel13138
GO:0019012	virion	cellular_component	0.30621	1	12	261	237	6293	6	Novel06953|Novel07356|Novel07327|Novel13509|Novel07420|Novel12760	6	Novel12390|Novel12524|Novel13522|Novel07055|Novel12746|Novel08021
GO:0008242	omega peptidase activity	molecular_function	0.30776	1	1	261	8	6293	1	Novel09871	0
GO:0009888	tissue development	biological_process	0.30871	1	3	261	48	6293	1	Novel06883	2	Novel02822|Novel06894
GO:0009066	aspartate family amino acid metabolic process	biological_process	0.30899	1	1	261	8	6293	0		1	Novel02365
GO:0043648	dicarboxylic acid metabolic process	biological_process	0.3093	1	1	261	8	6293	0		1	Novel13145
GO:0015886	heme transport	biological_process	0.31024	1	1	261	9	6293	1	Novel12855	0
GO:1901678	iron coordination entity transport	biological_process	0.31024	1	1	261	9	6293	1	Novel12855	0
GO:0007127	meiosis I	biological_process	0.31362	1	1	261	9	6293	1	Novel13100	0
GO:0009451	RNA modification	biological_process	0.31401	1	3	261	47	6293	1	Novel09227	2	Novel03504|Novel02981
GO:0016301	kinase activity	molecular_function	0.31498	1	15	261	304	6293	7	Novel13541|Novel12668|Novel09839|Novel07343|Novel10556|Novel11958|Novel06759	8	Novel14401|Novel11011|Novel14284|Novel09461|Novel12234|Novel00565|Novel11556|Novel10966
GO:0005789	endoplasmic reticulum membrane	cellular_component	0.31664	1	4	261	66	6293	4	Novel03774|Novel06935|Novel13031|Novel05026	0
GO:0044432	endoplasmic reticulum part	cellular_component	0.31664	1	4	261	66	6293	4	Novel03774|Novel06935|Novel13031|Novel05026	0
GO:0003713	transcription coactivator activity	molecular_function	0.31677	1	1	261	9	6293	0		1	Novel03242
GO:0097367	carbohydrate derivative binding	molecular_function	0.31757	1	29	261	619	6293	12	Novel01878|Novel09947|Novel11958|Novel10556|Novel05519|Novel11796|Novel12632|Novel13435|Novel07343|Novel12668|Novel06759|Novel09291	17	Novel14313|Novel00237|Novel14401|Novel06082|Novel02363|Novel11893|Novel11556|Novel08491|Novel12234|Novel09461|Novel14284|Novel11011|Novel02940|Novel00454|Novel07726|Novel10966|Novel10025
GO:0019058	viral life cycle	biological_process	0.31776	1	7	261	131	6293	4	Novel07420|Novel09463|Novel12332|Novel06922	3	Novel00095|Novel06082|Novel08153
GO:0016043	cellular component organization	biological_process	0.32185	1	26	261	559	6293	10	Novel12855|Novel00932|Novel05519|Novel00913|Novel07271|Novel10532|Novel09839|Novel06922|Novel06964|Novel13100	16	Novel10509|Novel11627|Novel01970|Novel12689|Novel09466|Novel06894|Novel08491|Novel00280|Novel11738|Novel14284|Novel07265|Novel00095|Novel03242|Novel02267|Novel13608|Novel06082
GO:0031090	organelle membrane	cellular_component	0.32187	1	9	261	174	6293	5	Novel03774|Novel05026|Novel06935|Novel13031|Novel09839	4	Novel10025|Novel13311|Novel09466|Novel06889
GO:0033647	host intracellular organelle	cellular_component	0.32194	1	5	261	91	6293	2	Novel07284|Novel09291	3	Novel10025|Novel06082|Novel08107
GO:0033648	host intracellular membrane-bounded organelle	cellular_component	0.32194	1	5	261	91	6293	2	Novel09291|Novel07284	3	Novel10025|Novel06082|Novel08107
GO:0042025	host cell nucleus	cellular_component	0.32194	1	5	261	91	6293	2	Novel07284|Novel09291	3	Novel06082|Novel08107|Novel10025
GO:0030162	regulation of proteolysis	biological_process	0.32214	1	2	261	28	6293	0		2	Novel02267|Novel11463
GO:0010629	negative regulation of gene expression	biological_process	0.32348	1	2	261	27	6293	1	Novel02160	1	Novel06082
GO:0000278	mitotic cell cycle	biological_process	0.3243	1	2	261	28	6293	0		2	Novel13608|Novel02267
GO:1903047	mitotic cell cycle process	biological_process	0.3243	1	2	261	28	6293	0		2	Novel13608|Novel02267
GO:0019953	sexual reproduction	biological_process	0.32462	1	4	261	70	6293	1	Novel06883	3	Novel12698|Novel06894|Novel02822
GO:0006400	tRNA modification	biological_process	0.32776	1	2	261	28	6293	1	Novel09227	1	Novel02981
GO:0006520	cellular amino acid metabolic process	biological_process	0.32788	1	6	261	112	6293	1	Novel13435	5	Novel13145|Novel02365|Novel14313|Novel00237|Novel13138
GO:0000003	reproduction	biological_process	0.32858	1	5	261	92	6293	2	Novel06883|Novel13100	3	Novel06894|Novel02822|Novel12698
GO:0016740	transferase activity	molecular_function	0.33027	1	39	261	855	6293	12	Novel11958|Novel10556|Novel09839|Novel13541|Novel06759|Novel09227|Novel02160|Novel03774|Novel06922|Novel06935|Novel07343|Novel12668	27	Novel00745|Novel11556|Novel11738|Novel12234|Novel07265|Novel14284|Novel08448|Novel02981|Novel03242|Novel10966|Novel10637|Novel02620|Novel00051|Novel09970|Novel11127|Novel09461|Novel12277|Novel14401|Novel00565|Novel10509|Novel12111|Novel11237|Novel11011|Novel00372|Novel06130|Novel00253|Novel03504
GO:0010033	response to organic substance	biological_process	0.33069	1	2	261	28	6293	1	Novel09839	1	Novel03354
GO:0044710	single-organism metabolic process	biological_process	0.33094	1	54	261	1203	6293	22	Novel06368|Novel09839|Novel09361|Novel10313|Novel09892|Novel13062|Novel09240|Novel13435|Novel09871|Novel09669|Novel06935|Novel12558|Novel09947|Novel06922|Novel09164|Novel13031|Novel09844|Novel04659|Novel09549|Novel05026|Novel12975|Novel12668	32	Novel07265|Novel13897|Novel07245|Novel02363|Novel08491|Novel07684|Novel14313|Novel03242|Novel06889|Novel02981|Novel00237|Novel00050|Novel02365|Novel10025|Novel10966|Novel13677|Novel14401|Novel11910|Novel08153|Novel13608|Novel02267|Novel03383|Novel00063|Novel12277|Novel12111|Novel01136|Novel01970|Novel10509|Novel13138|Novel06973|Novel13145|Novel04925
GO:0007031	peroxisome organization	biological_process	0.33211	1	1	261	9	6293	0		1	Novel09466
GO:0055085	transmembrane transport	biological_process	0.33246	1	9	261	177	6293	2	Novel01878|Novel09549	7	Novel10810|Novel13145|Novel13608|Novel06889|Novel02485|Novel11738|Novel10025
GO:0044444	cytoplasmic part	cellular_component	0.33282	1	25	261	556	6293	11	Novel13031|Novel09164|Novel09839|Novel11539|Novel06935|Novel06394|Novel12754|Novel03774|Novel08990|Novel09532|Novel05026	14	Novel06889|Novel06894|Novel01943|Novel12362|Novel12689|Novel12706|Novel12974|Novel07518|Novel11454|Novel09466|Novel10025|Novel07313|Novel13311|Novel01136
GO:0015718	monocarboxylic acid transport	biological_process	0.33282	1	1	261	9	6293	0		1	Novel11738
GO:0051701	interaction with host	biological_process	0.33356	1	4	261	69	6293	0		4	Novel12877|Novel07367|Novel10576|Novel10575
GO:0010038	response to metal ion	biological_process	0.33454	1	1	261	9	6293	0		1	Novel13968
GO:0010466	negative regulation of peptidase activity	biological_process	0.33509	1	1	261	9	6293	0		1	Novel11463
GO:0010951	negative regulation of endopeptidase activity	biological_process	0.33509	1	1	261	9	6293	0		1	Novel11463
GO:0009063	cellular amino acid catabolic process	biological_process	0.33553	1	1	261	9	6293	0		1	Novel13145
GO:0042325	regulation of phosphorylation	biological_process	0.33573	1	1	261	9	6293	1	Novel09839	0
GO:0007599	hemostasis	biological_process	0.33627	1	2	261	27	6293	0		2	Novel07518|Novel11463
GO:0050817	coagulation	biological_process	0.33627	1	2	261	27	6293	0		2	Novel11463|Novel07518
GO:0050878	regulation of body fluid levels	biological_process	0.33627	1	2	261	27	6293	0		2	Novel07518|Novel11463
GO:1901135	carbohydrate derivative metabolic process	biological_process	0.33645	1	11	261	222	6293	4	Novel13031|Novel06935|Novel05026|Novel09549	7	Novel02981|Novel06889|Novel13608|Novel06082|Novel10025|Novel02363|Novel10509
GO:0008026	ATP-dependent helicase activity	molecular_function	0.33679	1	1	261	9	6293	0		1	Novel10025
GO:0070035	purine NTP-dependent helicase activity	molecular_function	0.33679	1	1	261	9	6293	0		1	Novel10025
GO:0030529	ribonucleoprotein complex	cellular_component	0.33744	1	13	261	282	6293	7	Novel06394|Novel12754|Novel02160|Novel11539|Novel09532|Novel08990|Novel09164	6	Novel02353|Novel01943|Novel07313|Novel11454|Novel12706|Novel12974
GO:0042175	nuclear outer membrane-endoplasmic reticulum membrane network	cellular_component	0.3376	1	4	261	68	6293	4	Novel03774|Novel06935|Novel13031|Novel05026	0
GO:0005539	glycosaminoglycan binding	molecular_function	0.33765	1	1	261	10	6293	0		1	Novel02940
GO:0045156	electron transporter, transferring electrons within the cyclic electron transport pathway of photosynthesis activity	molecular_function	0.33892	1	1	261	10	6293	1	Novel09892	0
GO:0005886	plasma membrane	cellular_component	0.33942	1	6	261	113	6293	0		6	Novel05961|Novel07684|Novel02485|Novel07496|Novel08491|Novel12877
GO:0007010	cytoskeleton organization	biological_process	0.33971	1	10	261	202	6293	4	Novel00913|Novel10532|Novel06964|Novel00932	6	Novel11627|Novel01970|Novel07265|Novel06894|Novel00280|Novel11738
GO:0051181	cofactor transport	biological_process	0.33978	1	1	261	10	6293	1	Novel12855	0
GO:0007268	synaptic transmission	biological_process	0.34033	1	1	261	9	6293	0		1	Novel13766
GO:0002064	epithelial cell development	biological_process	0.34037	1	2	261	30	6293	1	Novel06883	1	Novel06894
GO:0002065	columnar/cuboidal epithelial cell differentiation	biological_process	0.34037	1	2	261	30	6293	1	Novel06883	1	Novel06894
GO:0002066	columnar/cuboidal epithelial cell development	biological_process	0.34037	1	2	261	30	6293	1	Novel06883	1	Novel06894
GO:0005213	structural constituent of chorion	molecular_function	0.34037	1	2	261	30	6293	1	Novel06883	1	Novel06894
GO:0007292	female gamete generation	biological_process	0.34037	1	2	261	30	6293	1	Novel06883	1	Novel06894
GO:0007304	chorion-containing eggshell formation	biological_process	0.34037	1	2	261	30	6293	1	Novel06883	1	Novel06894
GO:0030703	eggshell formation	biological_process	0.34037	1	2	261	30	6293	1	Novel06883	1	Novel06894
GO:0030707	ovarian follicle cell development	biological_process	0.34037	1	2	261	30	6293	1	Novel06883	1	Novel06894
GO:0030855	epithelial cell differentiation	biological_process	0.34037	1	2	261	30	6293	1	Novel06883	1	Novel06894
GO:0048477	oogenesis	biological_process	0.34037	1	2	261	30	6293	1	Novel06883	1	Novel06894
GO:0005216	ion channel activity	molecular_function	0.34119	1	4	261	70	6293	1	Novel12332	3	Novel02822|Novel02485|Novel05543
GO:0022838	substrate-specific channel activity	molecular_function	0.34119	1	4	261	70	6293	1	Novel12332	3	Novel02822|Novel02485|Novel05543
GO:0044703	multi-organism reproductive process	biological_process	0.343	1	4	261	72	6293	1	Novel06883	3	Novel06894|Novel02822|Novel12698
GO:0007126	meiotic nuclear division	biological_process	0.34361	1	1	261	10	6293	1	Novel13100	0
GO:1903046	meiotic cell cycle process	biological_process	0.34361	1	1	261	10	6293	1	Novel13100	0
GO:0016835	carbon-oxygen lyase activity	molecular_function	0.34376	1	2	261	30	6293	1	Novel04659	1	Novel03383
GO:1901564	organonitrogen compound metabolic process	biological_process	0.34428	1	28	261	623	6293	8	Novel09549|Novel13435|Novel08990|Novel09532|Novel12754|Novel07271|Novel09164|Novel11539	20	Novel02365|Novel10966|Novel07313|Novel10025|Novel13138|Novel10509|Novel12974|Novel12706|Novel11454|Novel13145|Novel02363|Novel06894|Novel01943|Novel14313|Novel00237|Novel02981|Novel06889|Novel06082|Novel13677|Novel13608
GO:1901575	organic substance catabolic process	biological_process	0.34675	1	8	261	160	6293	2	Novel10313|Novel12332	6	Novel01136|Novel13522|Novel00050|Novel02267|Novel13145|Novel10576
GO:0044413	avoidance of host defenses	biological_process	0.34734	1	1	261	10	6293	0		1	Novel07367
GO:0044415	evasion or tolerance of host defenses	biological_process	0.34734	1	1	261	10	6293	0		1	Novel07367
GO:0051832	avoidance of defenses of other organism involved in symbiotic interaction	biological_process	0.34734	1	1	261	10	6293	0		1	Novel07367
GO:0051834	evasion or tolerance of defenses of other organism involved in symbiotic interaction	biological_process	0.34734	1	1	261	10	6293	0		1	Novel07367
GO:0052173	response to defenses of other organism involved in symbiotic interaction	biological_process	0.34734	1	1	261	10	6293	0		1	Novel07367
GO:0052200	response to host defenses	biological_process	0.34734	1	1	261	10	6293	0		1	Novel07367
GO:0075136	response to host	biological_process	0.34734	1	1	261	10	6293	0		1	Novel07367
GO:0030983	mismatched DNA binding	molecular_function	0.34975	1	1	261	10	6293	1	Novel12668	0
GO:0051235	maintenance of location	biological_process	0.34993	1	1	261	11	6293	0		1	Novel06894
GO:0010564	regulation of cell cycle process	biological_process	0.35169	1	1	261	11	6293	0		1	Novel02267
GO:0015267	channel activity	molecular_function	0.35169	1	4	261	71	6293	1	Novel12332	3	Novel02822|Novel05543|Novel02485
GO:0022803	passive transmembrane transporter activity	molecular_function	0.35169	1	4	261	71	6293	1	Novel12332	3	Novel02822|Novel02485|Novel05543
GO:0032269	negative regulation of cellular protein metabolic process	biological_process	0.3523	1	2	261	29	6293	0		2	Novel02267|Novel11463
GO:0051248	negative regulation of protein metabolic process	biological_process	0.3523	1	2	261	29	6293	0		2	Novel02267|Novel11463
GO:0010639	negative regulation of organelle organization	biological_process	0.35253	1	1	261	11	6293	0		1	Novel02267
GO:0042060	wound healing	biological_process	0.35301	1	2	261	28	6293	0		2	Novel07518|Novel11463
GO:0005984	disaccharide metabolic process	biological_process	0.35734	1	1	261	10	6293	0		1	Novel07684
GO:0044423	virion part	cellular_component	0.35744	1	10	261	203	6293	6	Novel06953|Novel07327|Novel07356|Novel13509|Novel07420|Novel12760	4	Novel12390|Novel13522|Novel12524|Novel07055
GO:0046486	glycerolipid metabolic process	biological_process	0.35788	1	2	261	30	6293	2	Novel13031|Novel06935	0
GO:0031400	negative regulation of protein modification process	biological_process	0.36002	1	1	261	11	6293	0		1	Novel02267
GO:0001836	release of cytochrome c from mitochondria	biological_process	0.361	1	1	261	11	6293	0		1	Novel12689
GO:0008637	apoptotic mitochondrial changes	biological_process	0.361	1	1	261	11	6293	0		1	Novel12689
GO:0097190	apoptotic signaling pathway	biological_process	0.361	1	1	261	11	6293	0		1	Novel12689
GO:0006633	fatty acid biosynthetic process	biological_process	0.36145	1	1	261	10	6293	1	Novel09240	0
GO:0005525	GTP binding	molecular_function	0.36185	1	4	261	71	6293	2	Novel05519|Novel11796	2	Novel11011|Novel00454
GO:0005543	phospholipid binding	molecular_function	0.36206	1	1	261	11	6293	0		1	Novel06894
GO:0008654	phospholipid biosynthetic process	biological_process	0.36293	1	2	261	30	6293	2	Novel13031|Novel06935	0
GO:0005839	proteasome core complex	cellular_component	0.3645	1	1	261	12	6293	0		1	Novel13522
GO:0006412	translation	biological_process	0.36486	1	13	261	287	6293	6	Novel12754|Novel09532|Novel11539|Novel13435|Novel09164|Novel08990	7	Novel01943|Novel07313|Novel11454|Novel12706|Novel00237|Novel14313|Novel12974
GO:0044454	nuclear chromosome part	cellular_component	0.36519	1	2	261	31	6293	1	Novel13100	1	Novel11738
GO:0009611	response to wounding	biological_process	0.36543	1	2	261	29	6293	0		2	Novel07518|Novel11463
GO:0006959	humoral immune response	biological_process	0.36633	1	1	261	10	6293	0		1	Novel07518
GO:0042381	hemolymph coagulation	biological_process	0.36633	1	1	261	10	6293	0		1	Novel07518
GO:0016830	carbon-carbon lyase activity	molecular_function	0.36638	1	3	261	51	6293	1	Novel09240	2	Novel05479|Novel10810
GO:0008283	cell proliferation	biological_process	0.36686	1	1	261	12	6293	0		1	Novel09869
GO:0032040	small-subunit processome	cellular_component	0.36734	1	2	261	31	6293	1	Novel02160	1	Novel02353
GO:0043086	negative regulation of catalytic activity	biological_process	0.3676	1	2	261	31	6293	0		2	Novel11463|Novel02267
GO:0044092	negative regulation of molecular function	biological_process	0.3676	1	2	261	31	6293	0		2	Novel11463|Novel02267
GO:0006643	membrane lipid metabolic process	biological_process	0.36769	1	2	261	30	6293	2	Novel13031|Novel06935	0
GO:0016861	intramolecular oxidoreductase activity, interconverting aldoses and ketoses	molecular_function	0.36962	1	1	261	10	6293	1	Novel09532	0
GO:0032561	guanyl ribonucleotide binding	molecular_function	0.3698	1	4	261	72	6293	2	Novel11796|Novel05519	2	Novel00454|Novel11011
GO:0007267	cell-cell signaling	biological_process	0.37048	1	1	261	10	6293	0		1	Novel13766
GO:0007281	germ cell development	biological_process	0.37103	1	2	261	32	6293	1	Novel06883	1	Novel06894
GO:0044769	ATPase activity, coupled to transmembrane movement of ions, rotational mechanism	molecular_function	0.37243	1	1	261	11	6293	0		1	Novel10025
GO:0046933	proton-transporting ATP synthase activity, rotational mechanism	molecular_function	0.37243	1	1	261	11	6293	0		1	Novel10025
GO:0005783	endoplasmic reticulum	cellular_component	0.37274	1	5	261	96	6293	4	Novel05026|Novel13031|Novel06935|Novel03774	1	Novel01136
GO:0071840	cellular component organization or biogenesis	biological_process	0.37312	1	27	261	599	6293	10	Novel12855|Novel00932|Novel06922|Novel13100|Novel06964|Novel09839|Novel05519|Novel07271|Novel10532|Novel00913	17	Novel03504|Novel09466|Novel12689|Novel11627|Novel10509|Novel01970|Novel13608|Novel06082|Novel02267|Novel00095|Novel03242|Novel07265|Novel14284|Novel08491|Novel00280|Novel06894|Novel11738
GO:0008509	anion transmembrane transporter activity	molecular_function	0.37348	1	2	261	30	6293	0		2	Novel05042|Novel11738
GO:0022402	cell cycle process	biological_process	0.37392	1	4	261	76	6293	1	Novel13100	3	Novel11738|Novel02267|Novel13608
GO:0015711	organic anion transport	biological_process	0.37511	1	2	261	30	6293	0		2	Novel05042|Novel11738
GO:0015849	organic acid transport	biological_process	0.37511	1	2	261	30	6293	0		2	Novel11738|Novel05042
GO:0046942	carboxylic acid transport	biological_process	0.37511	1	2	261	30	6293	0		2	Novel05042|Novel11738
GO:0016831	carboxy-lyase activity	molecular_function	0.37521	1	2	261	31	6293	1	Novel09240	1	Novel10810
GO:0016042	lipid catabolic process	biological_process	0.37574	1	1	261	12	6293	0		1	Novel00050
GO:1903509	liposaccharide metabolic process	biological_process	0.37619	1	2	261	31	6293	2	Novel06935|Novel13031	0
GO:0017080	sodium channel regulator activity	molecular_function	0.37627	1	1	261	11	6293	1	Novel09464	0
GO:0019871	sodium channel inhibitor activity	molecular_function	0.37627	1	1	261	11	6293	1	Novel09464	0
GO:0005753	mitochondrial proton-transporting ATP synthase complex	cellular_component	0.3766	1	2	261	30	6293	0		2	Novel06889|Novel10025
GO:0033646	host intracellular part	cellular_component	0.37683	1	5	261	97	6293	2	Novel07284|Novel09291	3	Novel10025|Novel08107|Novel06082
GO:0043656	intracellular region of host	cellular_component	0.37683	1	5	261	97	6293	2	Novel09291|Novel07284	3	Novel08107|Novel06082|Novel10025
GO:0048583	regulation of response to stimulus	biological_process	0.37689	1	3	261	53	6293	1	Novel09839	2	Novel12128|Novel12689
GO:1901607	alpha-amino acid biosynthetic process	biological_process	0.3782	1	2	261	31	6293	0		2	Novel13138|Novel02365
GO:0015629	actin cytoskeleton	cellular_component	0.37997	1	1	261	12	6293	0		1	Novel12369
GO:0001664	G-protein coupled receptor binding	molecular_function	0.38103	1	1	261	11	6293	0		1	Novel14284
GO:0006835	dicarboxylic acid transport	biological_process	0.38189	1	1	261	11	6293	0		1	Novel05042
GO:0000746	conjugation	biological_process	0.38216	1	1	261	12	6293	1	Novel07353	0
GO:0003684	damaged DNA binding	molecular_function	0.38276	1	1	261	11	6293	0		1	Novel03383
GO:0045892	negative regulation of transcription, DNA-templated	biological_process	0.38345	1	1	261	11	6293	1	Novel02160	0
GO:0051253	negative regulation of RNA metabolic process	biological_process	0.38345	1	1	261	11	6293	1	Novel02160	0
GO:1902679	negative regulation of RNA biosynthetic process	biological_process	0.38345	1	1	261	11	6293	1	Novel02160	0
GO:1903507	negative regulation of nucleic acid-templated transcription	biological_process	0.38345	1	1	261	11	6293	1	Novel02160	0
GO:0015171	amino acid transmembrane transporter activity	molecular_function	0.3841	1	1	261	11	6293	0		1	Novel05042
GO:0005777	peroxisome	cellular_component	0.38423	1	1	261	11	6293	0		1	Novel09466
GO:0042579	microbody	cellular_component	0.38423	1	1	261	11	6293	0		1	Novel09466
GO:0019725	cellular homeostasis	biological_process	0.38505	1	2	261	32	6293	2	Novel09462|Novel09464	0
GO:0008982	protein-N(PI)-phosphohistidine-sugar phosphotransferase activity	molecular_function	0.38511	1	1	261	11	6293	0		1	Novel00051
GO:0016310	phosphorylation	biological_process	0.38639	1	13	261	273	6293	6	Novel09839|Novel07343|Novel12668|Novel06759|Novel11958|Novel10556	7	Novel11011|Novel14401|Novel11556|Novel10966|Novel12234|Novel14284|Novel09461
GO:0004536	deoxyribonuclease activity	molecular_function	0.38641	1	2	261	31	6293	0		2	Novel03383|Novel02439
GO:0098656	anion transmembrane transport	biological_process	0.38739	1	1	261	11	6293	0		1	Novel11738
GO:1901700	response to oxygen-containing compound	biological_process	0.38856	1	1	261	12	6293	1	Novel09839	0
GO:0051338	regulation of transferase activity	biological_process	0.38905	1	1	261	12	6293	0		1	Novel02267
GO:0008137	NADH dehydrogenase (ubiquinone) activity	molecular_function	0.38935	1	1	261	11	6293	0		1	Novel12362
GO:0050136	NADH dehydrogenase (quinone) activity	molecular_function	0.38935	1	1	261	11	6293	0		1	Novel12362
GO:0008544	epidermis development	biological_process	0.38943	1	1	261	11	6293	0		1	Novel02822
GO:0009289	pilus	cellular_component	0.39025	1	1	261	11	6293	1	Novel09291	0
GO:0004511	tyrosine 3-monooxygenase activity	molecular_function	0.3903	1	1	261	12	6293	1	Novel09947	0
GO:0016714	oxidoreductase activity, acting on paired donors, with incorporation or reduction of molecular oxygen, reduced pteridine as one donor, and incorporation of one atom of oxygen	molecular_function	0.3903	1	1	261	12	6293	1	Novel09947	0
GO:0007346	regulation of mitotic cell cycle	biological_process	0.39061	1	1	261	12	6293	0		1	Novel02267
GO:0019001	guanyl nucleotide binding	molecular_function	0.39076	1	4	261	74	6293	2	Novel05519|Novel11796	2	Novel00454|Novel11011
GO:0022607	cellular component assembly	biological_process	0.39168	1	7	261	143	6293	4	Novel13100|Novel07271|Novel06922|Novel12855	3	Novel06082|Novel10509|Novel00095
GO:0001883	purine nucleoside binding	molecular_function	0.39179	1	26	261	571	6293	12	Novel05519|Novel10556|Novel11796|Novel11958|Novel01878|Novel09947|Novel09291|Novel06759|Novel12668|Novel12632|Novel13435|Novel07343	14	Novel12234|Novel09461|Novel14284|Novel11556|Novel02363|Novel08491|Novel14401|Novel14313|Novel00237|Novel10966|Novel10025|Novel00454|Novel07726|Novel11011
GO:0032549	ribonucleoside binding	molecular_function	0.39179	1	26	261	571	6293	12	Novel06759|Novel09291|Novel07343|Novel13435|Novel12632|Novel12668|Novel11958|Novel11796|Novel10556|Novel05519|Novel01878|Novel09947	14	Novel10025|Novel10966|Novel11011|Novel07726|Novel00454|Novel02363|Novel11556|Novel08491|Novel14284|Novel09461|Novel12234|Novel14313|Novel00237|Novel14401
GO:0032550	purine ribonucleoside binding	molecular_function	0.39179	1	26	261	571	6293	12	Novel11958|Novel10556|Novel05519|Novel11796|Novel01878|Novel09947|Novel06759|Novel09291|Novel13435|Novel12632|Novel07343|Novel12668	14	Novel02363|Novel11556|Novel08491|Novel12234|Novel14284|Novel09461|Novel14313|Novel00237|Novel14401|Novel10966|Novel10025|Novel11011|Novel00454|Novel07726
GO:0001101	response to acid chemical	biological_process	0.39291	1	1	261	12	6293	1	Novel09839	0
GO:0055086	nucleobase-containing small molecule metabolic process	biological_process	0.39343	1	8	261	164	6293	1	Novel09549	7	Novel10966|Novel10025|Novel02363|Novel10509|Novel02981|Novel06889|Novel13608
GO:0042623	ATPase activity, coupled	molecular_function	0.39359	1	3	261	52	6293	1	Novel01878	2	Novel10025|Novel14284
GO:0016772	transferase activity, transferring phosphorus-containing groups	molecular_function	0.39367	1	22	261	482	6293	8	Novel10556|Novel11958|Novel13541|Novel09839|Novel06759|Novel02160|Novel12668|Novel07343	14	Novel09970|Novel11127|Novel12234|Novel09461|Novel14284|Novel00051|Novel00745|Novel11556|Novel14401|Novel10637|Novel11237|Novel10966|Novel00565|Novel11011
GO:0003735	structural constituent of ribosome	molecular_function	0.39388	1	10	261	223	6293	5	Novel12754|Novel09532|Novel11539|Novel09164|Novel08990	5	Novel01943|Novel07313|Novel11454|Novel12974|Novel12706
GO:0032555	purine ribonucleotide binding	molecular_function	0.39471	1	26	261	572	6293	12	Novel12668|Novel07343|Novel13435|Novel12632|Novel09291|Novel06759|Novel09947|Novel01878|Novel11796|Novel05519|Novel10556|Novel11958	14	Novel07726|Novel00454|Novel11011|Novel10025|Novel10966|Novel14401|Novel00237|Novel14313|Novel14284|Novel09461|Novel12234|Novel08491|Novel02363|Novel11556
GO:0003896	DNA primase activity	molecular_function	0.39729	1	1	261	12	6293	0		1	Novel09970
GO:0051321	meiotic cell cycle	biological_process	0.39752	1	1	261	12	6293	1	Novel13100	0
GO:0004518	nuclease activity	molecular_function	0.39781	1	5	261	96	6293	0		5	Novel03383|Novel11122|Novel00237|Novel02439|Novel09362
GO:0051536	iron-sulfur cluster binding	molecular_function	0.39914	1	3	261	54	6293	1	Novel09839	2	Novel00063|Novel13677
GO:0051540	metal cluster binding	molecular_function	0.39914	1	3	261	54	6293	1	Novel09839	2	Novel13677|Novel00063
GO:0009991	response to extracellular stimulus	biological_process	0.39968	1	1	261	12	6293	0		1	Novel02363
GO:0031668	cellular response to extracellular stimulus	biological_process	0.39968	1	1	261	12	6293	0		1	Novel02363
GO:0071496	cellular response to external stimulus	biological_process	0.39968	1	1	261	12	6293	0		1	Novel02363
GO:0051302	regulation of cell division	biological_process	0.40028	1	1	261	13	6293	0		1	Novel02267
GO:0000778	condensed nuclear chromosome kinetochore	cellular_component	0.40111	1	1	261	12	6293	0		1	Novel11738
GO:0000780	condensed nuclear chromosome, centromeric region	cellular_component	0.40111	1	1	261	12	6293	0		1	Novel11738
GO:0000940	condensed chromosome outer kinetochore	cellular_component	0.40111	1	1	261	12	6293	0		1	Novel11738
GO:0000942	condensed nuclear chromosome outer kinetochore	cellular_component	0.40111	1	1	261	12	6293	0		1	Novel11738
GO:0008608	attachment of spindle microtubules to kinetochore	biological_process	0.40111	1	1	261	12	6293	0		1	Novel11738
GO:0042729	DASH complex	cellular_component	0.40111	1	1	261	12	6293	0		1	Novel11738
GO:0022412	cellular process involved in reproduction in multicellular organism	biological_process	0.40189	1	2	261	34	6293	1	Novel06883	1	Novel06894
GO:0043232	intracellular non-membrane-bounded organelle	cellular_component	0.4025	1	16	261	365	6293	7	Novel09532|Novel08990|Novel13100|Novel11539|Novel09164|Novel06394|Novel12754	9	Novel11454|Novel12974|Novel12706|Novel07313|Novel12369|Novel13608|Novel00321|Novel01943|Novel11738
GO:0001882	nucleoside binding	molecular_function	0.40335	1	26	261	574	6293	12	Novel06759|Novel09291|Novel07343|Novel13435|Novel12632|Novel12668|Novel11958|Novel11796|Novel05519|Novel10556|Novel09947|Novel01878	14	Novel10025|Novel10966|Novel11011|Novel07726|Novel00454|Novel08491|Novel11556|Novel02363|Novel09461|Novel14284|Novel12234|Novel00237|Novel14313|Novel14401
GO:0005938	cell cortex	cellular_component	0.40393	1	1	261	12	6293	0		1	Novel06894
GO:0051129	negative regulation of cellular component organization	biological_process	0.40442	1	1	261	13	6293	0		1	Novel02267
GO:0017076	purine nucleotide binding	molecular_function	0.40555	1	26	261	575	6293	12	Novel12668|Novel12632|Novel13435|Novel07343|Novel09291|Novel06759|Novel09947|Novel01878|Novel05519|Novel10556|Novel11796|Novel11958	14	Novel00454|Novel07726|Novel11011|Novel10966|Novel10025|Novel14401|Novel00237|Novel14313|Novel12234|Novel14284|Novel09461|Novel08491|Novel02363|Novel11556
GO:0006457	protein folding	biological_process	0.40634	1	1	261	13	6293	0		1	Novel09869
GO:0032268	regulation of cellular protein metabolic process	biological_process	0.40697	1	3	261	54	6293	1	Novel09839	2	Novel11463|Novel02267
GO:0008170	N-methyltransferase activity	molecular_function	0.40752	1	1	261	12	6293	0		1	Novel03504
GO:0009064	glutamine family amino acid metabolic process	biological_process	0.40853	1	1	261	12	6293	0		1	Novel13145
GO:0044283	small molecule biosynthetic process	biological_process	0.40927	1	4	261	76	6293	1	Novel09240	3	Novel13677|Novel13138|Novel02365
GO:0003697	single-stranded DNA binding	molecular_function	0.40929	1	1	261	12	6293	0		1	Novel02363
GO:0044265	cellular macromolecule catabolic process	biological_process	0.40964	1	3	261	57	6293	0		3	Novel01136|Novel13522|Novel02267
GO:0008236	serine-type peptidase activity	molecular_function	0.40965	1	4	261	79	6293	0		4	Novel10961|Novel10953|Novel14284|Novel11560
GO:0017171	serine hydrolase activity	molecular_function	0.40965	1	4	261	79	6293	0		4	Novel11560|Novel14284|Novel10961|Novel10953
GO:0030684	preribosome	cellular_component	0.41055	1	2	261	34	6293	1	Novel02160	1	Novel02353
GO:0032559	adenyl ribonucleotide binding	molecular_function	0.41182	1	24	261	531	6293	10	Novel06759|Novel09291|Novel07343|Novel13435|Novel12632|Novel12668|Novel11958|Novel10556|Novel01878|Novel09947	14	Novel10025|Novel10966|Novel11011|Novel07726|Novel00454|Novel02363|Novel11556|Novel08491|Novel09461|Novel14284|Novel12234|Novel14313|Novel00237|Novel14401
GO:0009036	Type II site-specific deoxyribonuclease activity	molecular_function	0.41205	1	1	261	12	6293	0		1	Novel02439
GO:0009307	DNA restriction-modification system	biological_process	0.41205	1	1	261	12	6293	0		1	Novel02439
GO:0015666	restriction endodeoxyribonuclease activity	molecular_function	0.41205	1	1	261	12	6293	0		1	Novel02439
GO:0044355	clearance of foreign intracellular DNA	biological_process	0.41205	1	1	261	12	6293	0		1	Novel02439
GO:0043566	structure-specific DNA binding	molecular_function	0.41233	1	2	261	33	6293	1	Novel12668	1	Novel02363
GO:0030170	pyridoxal phosphate binding	molecular_function	0.41392	1	1	261	13	6293	0		1	Novel01698
GO:0030554	adenyl nucleotide binding	molecular_function	0.41508	1	24	261	532	6293	10	Novel12632|Novel13435|Novel07343|Novel12668|Novel06759|Novel09291|Novel09947|Novel01878|Novel11958|Novel10556	14	Novel11011|Novel00454|Novel07726|Novel10966|Novel10025|Novel00237|Novel14313|Novel14401|Novel08491|Novel02363|Novel11556|Novel12234|Novel14284|Novel09461
GO:0006511	ubiquitin-dependent protein catabolic process	biological_process	0.4154	1	2	261	35	6293	0		2	Novel02267|Novel01136
GO:0071704	organic substance metabolic process	biological_process	0.41605	1	114	261	2671	6293	41	Novel11958|Novel06879|Novel09839|Novel06759|Novel13062|Novel00603|Novel10313|Novel04381|Novel06883|Novel09291|Novel09464|Novel11796|Novel10651|Novel09871|Novel07271|Novel09164|Novel13031|Novel11539|Novel06935|Novel14389|Novel09549|Novel07343|Novel12668|Novel10556|Novel12332|Novel06368|Novel09227|Novel02160|Novel08990|Novel13435|Novel09240|Novel07284|Novel09463|Novel11875|Novel12754|Novel07356|Nov…	73	Novel08491|Novel11556|Novel13522|Novel07265|Novel12234|Novel06889|Novel14313|Novel03175|Novel03242|Novel07684|Novel10576|Novel10966|Novel12390|Novel00050|Novel10961|Novel12416|Novel11454|Novel14092|Novel12569|Novel09461|Novel04359|Novel03383|Novel13608|Novel08153|Novel14401|Novel11910|Novel07313|Novel12752|Novel03955|Novel10509|Novel00147|Novel01970|Novel09362|Novel11011|Novel12779|Novel03504|Nov…
GO:0019076	viral release from host cell	biological_process	0.41647	1	1	261	13	6293	1	Novel12332	0
GO:0016011	dystroglycan complex	cellular_component	0.41665	1	1	261	12	6293	0		1	Novel08491
GO:0016012	sarcoglycan complex	cellular_component	0.41665	1	1	261	12	6293	0		1	Novel08491
GO:0022836	gated channel activity	molecular_function	0.41695	1	3	261	56	6293	0		3	Novel02822|Novel02485|Novel05543
GO:0043161	proteasome-mediated ubiquitin-dependent protein catabolic process	biological_process	0.41817	1	1	261	13	6293	0		1	Novel02267
GO:0003013	circulatory system process	biological_process	0.41897	1	1	261	12	6293	1	Novel09532	0
GO:0003018	vascular process in circulatory system	biological_process	0.41897	1	1	261	12	6293	1	Novel09532	0
GO:0008015	blood circulation	biological_process	0.41897	1	1	261	12	6293	1	Novel09532	0
GO:0035150	regulation of tube size	biological_process	0.41897	1	1	261	12	6293	1	Novel09532	0
GO:0050880	regulation of blood vessel size	biological_process	0.41897	1	1	261	12	6293	1	Novel09532	0
GO:1903522	regulation of blood circulation	biological_process	0.41897	1	1	261	12	6293	1	Novel09532	0
GO:0022414	reproductive process	biological_process	0.41977	1	4	261	80	6293	1	Novel06883	3	Novel06894|Novel02822|Novel12698
GO:0008092	cytoskeletal protein binding	molecular_function	0.42003	1	10	261	216	6293	5	Novel00599|Novel10532|Novel00913|Novel00932|Novel06964	5	Novel00280|Novel06894|Novel11627|Novel07265|Novel01970
GO:0006260	DNA replication	biological_process	0.42184	1	7	261	147	6293	3	Novel10651|Novel11796|Novel02160	4	Novel02353|Novel10637|Novel13145|Novel01952
GO:0044712	single-organism catabolic process	biological_process	0.42271	1	4	261	80	6293	1	Novel10313	3	Novel02267|Novel00050|Novel13145
GO:0032553	ribonucleotide binding	molecular_function	0.42403	1	26	261	581	6293	12	Novel01878|Novel09947|Novel11796|Novel10556|Novel05519|Novel11958|Novel12668|Novel07343|Novel13435|Novel12632|Novel09291|Novel06759	14	Novel14401|Novel14313|Novel00237|Novel09461|Novel14284|Novel12234|Novel11556|Novel02363|Novel08491|Novel07726|Novel00454|Novel11011|Novel10025|Novel10966
GO:0000228	nuclear chromosome	cellular_component	0.42432	1	2	261	35	6293	1	Novel13100	1	Novel11738
GO:0071495	cellular response to endogenous stimulus	biological_process	0.42456	1	1	261	13	6293	1	Novel09839	0
GO:0015297	antiporter activity	molecular_function	0.42459	1	1	261	13	6293	1	Novel13307	0
GO:0016782	transferase activity, transferring sulfur-containing groups	molecular_function	0.4251	1	1	261	13	6293	0		1	Novel12277
GO:0019941	modification-dependent protein catabolic process	biological_process	0.42655	1	2	261	36	6293	0		2	Novel01136|Novel02267
GO:0043632	modification-dependent macromolecule catabolic process	biological_process	0.42655	1	2	261	36	6293	0		2	Novel02267|Novel01136
GO:0009123	nucleoside monophosphate metabolic process	biological_process	0.42835	1	5	261	100	6293	1	Novel09549	4	Novel10509|Novel13608|Novel10025|Novel06889
GO:0000777	condensed chromosome kinetochore	cellular_component	0.42848	1	1	261	13	6293	0		1	Novel11738
GO:0000779	condensed chromosome, centromeric region	cellular_component	0.42848	1	1	261	13	6293	0		1	Novel11738
GO:0005819	spindle	cellular_component	0.42848	1	1	261	13	6293	0		1	Novel11738
GO:0034453	microtubule anchoring	biological_process	0.42848	1	1	261	13	6293	0		1	Novel11738
GO:1902578	single-organism localization	biological_process	0.42902	1	21	261	472	6293	6	Novel12855|Novel09814|Novel09549|Novel01878|Novel05519|Novel13307	15	Novel13145|Novel10810|Novel05042|Novel10025|Novel04657|Novel03790|Novel02485|Novel13968|Novel06889|Novel13608|Novel06894|Novel11738|Novel09869|Novel13522|Novel09461
GO:0000275	mitochondrial proton-transporting ATP synthase complex, catalytic core F(1)	cellular_component	0.43079	1	1	261	13	6293	0		1	Novel10025
GO:0003968	RNA-directed RNA polymerase activity	molecular_function	0.4314	1	2	261	34	6293	0		2	Novel11127|Novel00745
GO:0034508	centromere complex assembly	biological_process	0.43289	1	1	261	13	6293	0		1	Novel10509
GO:0065004	protein-DNA complex assembly	biological_process	0.43289	1	1	261	13	6293	0		1	Novel10509
GO:0071824	protein-DNA complex subunit organization	biological_process	0.43289	1	1	261	13	6293	0		1	Novel10509
GO:0044260	cellular macromolecule metabolic process	biological_process	0.43715	1	87	261	2036	6293	34	Novel11539|Novel06935|Novel13031|Novel09164|Novel09871|Novel10651|Novel11796|Novel09464|Novel12668|Novel07343|Novel14389|Novel09839|Novel11958|Novel09291|Novel13062|Novel06759|Novel00603|Novel06883|Novel06922|Novel01878|Novel11875|Novel07356|Novel12754|Novel09532|Novel05026|Novel12332|Novel06368|Novel10556|Novel07284|Novel09463|Novel13435|Novel08990|Novel09227|Novel02160	53	Novel08153|Novel11910|Novel14401|Novel03383|Novel04359|Novel09461|Novel12569|Novel14092|Novel03504|Novel11011|Novel12779|Novel09362|Novel01970|Novel00147|Novel07313|Novel03955|Novel03242|Novel14313|Novel03175|Novel12234|Novel07265|Novel13522|Novel08491|Novel11556|Novel11454|Novel12416|Novel00050|Novel10966|Novel01952|Novel02267|Novel09970|Novel09869|Novel13145|Novel12974|Novel13968|Novel11463|Nov…
GO:0045934	negative regulation of nucleobase-containing compound metabolic process	biological_process	0.43767	1	1	261	13	6293	1	Novel02160	0
GO:0009512	cytochrome b6f complex	cellular_component	0.43869	1	1	261	13	6293	1	Novel07271	0
GO:0006865	amino acid transport	biological_process	0.43878	1	1	261	13	6293	0		1	Novel05042
GO:0016893	endonuclease activity, active with either ribo- or deoxyribonucleic acids and producing 5'-phosphomonoesters	molecular_function	0.43894	1	2	261	34	6293	0		2	Novel02439|Novel09362
GO:0072330	monocarboxylic acid biosynthetic process	biological_process	0.43976	1	1	261	13	6293	1	Novel09240	0
GO:0016053	organic acid biosynthetic process	biological_process	0.44001	1	3	261	57	6293	1	Novel09240	2	Novel13138|Novel02365
GO:0046394	carboxylic acid biosynthetic process	biological_process	0.44001	1	3	261	57	6293	1	Novel09240	2	Novel13138|Novel02365
GO:0043228	non-membrane-bounded organelle	cellular_component	0.44021	1	16	261	374	6293	7	Novel08990|Novel09532|Novel06394|Novel12754|Novel09164|Novel13100|Novel11539	9	Novel07313|Novel12974|Novel12706|Novel11454|Novel11738|Novel00321|Novel01943|Novel13608|Novel12369
GO:0008080	N-acetyltransferase activity	molecular_function	0.44062	1	1	261	15	6293	0		1	Novel03242
GO:0016410	N-acyltransferase activity	molecular_function	0.44062	1	1	261	15	6293	0		1	Novel03242
GO:0045786	negative regulation of cell cycle	biological_process	0.44094	1	1	261	16	6293	0		1	Novel02267
GO:0009117	nucleotide metabolic process	biological_process	0.44295	1	7	261	149	6293	1	Novel09549	6	Novel13608|Novel10509|Novel06889|Novel10025|Novel10966|Novel02363
GO:0043170	macromolecule metabolic process	biological_process	0.44379	1	95	261	2232	6293	35	Novel06759|Novel13062|Novel00603|Novel04381|Novel06883|Novel09291|Novel09839|Novel11958|Novel07343|Novel12668|Novel14389|Novel09164|Novel13031|Novel11539|Novel06935|Novel09464|Novel10651|Novel11796|Novel09871|Novel08990|Novel13435|Novel07284|Novel09463|Novel09227|Novel02160|Novel12332|Novel06368|Novel10556|Novel09532|Novel05026|Novel06922|Novel01878|Novel11875|Novel12754|Novel07356	60	Novel12416|Novel11454|Novel10966|Novel12390|Novel00050|Novel10961|Novel03175|Novel14313|Novel03242|Novel10576|Novel08491|Novel11556|Novel13522|Novel07265|Novel12234|Novel11011|Novel12779|Novel03504|Novel07313|Novel03955|Novel09362|Novel00147|Novel01970|Novel03383|Novel08153|Novel11910|Novel14401|Novel14092|Novel12569|Novel09461|Novel04359|Novel12706|Novel02439|Novel10025|Novel06923|Novel10637|Nov…
GO:0044057	regulation of system process	biological_process	0.44553	1	1	261	13	6293	1	Novel09532	0
GO:0019220	regulation of phosphate metabolic process	biological_process	0.4491	1	1	261	13	6293	1	Novel09839	0
GO:0051174	regulation of phosphorus metabolic process	biological_process	0.4491	1	1	261	13	6293	1	Novel09839	0
GO:0045087	innate immune response	biological_process	0.44932	1	1	261	13	6293	0		1	Novel07518
GO:0071310	cellular response to organic substance	biological_process	0.44971	1	1	261	14	6293	1	Novel09839	0
GO:0006383	transcription from RNA polymerase III promoter	biological_process	0.45003	1	1	261	14	6293	0		1	Novel14092
GO:0016568	chromatin modification	biological_process	0.4514	1	1	261	15	6293	0		1	Novel03242
GO:0051128	regulation of cellular component organization	biological_process	0.45237	1	2	261	37	6293	0		2	Novel12689|Novel02267
GO:0009636	response to toxic substance	biological_process	0.45615	1	1	261	14	6293	0		1	Novel13968
GO:0006753	nucleoside phosphate metabolic process	biological_process	0.45705	1	7	261	151	6293	1	Novel09549	6	Novel10025|Novel06889|Novel10966|Novel02363|Novel13608|Novel10509
GO:1902533	positive regulation of intracellular signal transduction	biological_process	0.45795	1	1	261	15	6293	1	Novel09839	0
GO:0005737	cytoplasm	cellular_component	0.45914	1	29	261	687	6293	13	Novel05026|Novel02987|Novel13435|Novel08990|Novel09532|Novel06394|Novel12754|Novel03774|Novel13031|Novel09164|Novel09839|Novel11539|Novel06935	16	Novel10025|Novel07313|Novel02365|Novel13311|Novel01136|Novel12689|Novel12706|Novel12974|Novel07518|Novel11454|Novel09466|Novel06894|Novel11893|Novel01943|Novel12362|Novel06889
GO:0004222	metalloendopeptidase activity	molecular_function	0.45933	1	2	261	36	6293	1	Novel04381	1	Novel07265
GO:0016151	nickel cation binding	molecular_function	0.45991	1	1	261	14	6293	0		1	Novel03955
GO:0031966	mitochondrial membrane	cellular_component	0.46031	1	4	261	82	6293	1	Novel03774	3	Novel13311|Novel06889|Novel10025
GO:0019684	photosynthesis, light reaction	biological_process	0.46072	1	1	261	15	6293	1	Novel09892	0
GO:0008276	protein methyltransferase activity	molecular_function	0.46207	1	1	261	14	6293	0		1	Novel03504
GO:0004519	endonuclease activity	molecular_function	0.46225	1	3	261	59	6293	0		3	Novel03383|Novel02439|Novel09362
GO:0010498	proteasomal protein catabolic process	biological_process	0.46251	1	1	261	15	6293	0		1	Novel02267
GO:0008610	lipid biosynthetic process	biological_process	0.46357	1	4	261	83	6293	3	Novel06935|Novel13031|Novel09240	1	Novel04925
GO:0000775	chromosome, centromeric region	cellular_component	0.46425	1	2	261	37	6293	0		2	Novel11738|Novel13608
GO:0006066	alcohol metabolic process	biological_process	0.46455	1	1	261	14	6293	0		1	Novel00050
GO:0016567	protein ubiquitination	biological_process	0.46495	1	1	261	15	6293	0		1	Novel02267
GO:0032446	protein modification by small protein conjugation	biological_process	0.46495	1	1	261	15	6293	0		1	Novel02267
GO:0000075	cell cycle checkpoint	biological_process	0.46551	1	1	261	16	6293	0		1	Novel02267
GO:0004540	ribonuclease activity	molecular_function	0.46693	1	2	261	36	6293	0		2	Novel00237|Novel09362
GO:0006298	mismatch repair	biological_process	0.46896	1	1	261	15	6293	1	Novel12668	0
GO:0009312	oligosaccharide biosynthetic process	biological_process	0.46917	1	1	261	14	6293	0		1	Novel07684
GO:0003954	NADH dehydrogenase activity	molecular_function	0.46933	1	1	261	14	6293	0		1	Novel12362
GO:0005576	extracellular region	cellular_component	0.46959	1	18	261	413	6293	8	Novel10532|Novel12303|Novel09464|Novel13100|Novel09357|Novel09291|Novel06883|Novel09532	10	Novel09869|Novel13522|Novel06894|Novel06082|Novel02822|Novel10551|Novel12698|Novel12347|Novel02620|Novel12425
GO:0043168	anion binding	molecular_function	0.47489	1	29	261	668	6293	12	Novel13435|Novel12632|Novel07343|Novel12668|Novel06759|Novel09291|Novel01878|Novel09947|Novel11958|Novel10556|Novel05519|Novel11796	17	Novel11011|Novel02940|Novel00454|Novel07726|Novel10966|Novel10025|Novel14313|Novel00237|Novel14401|Novel02363|Novel11556|Novel01698|Novel06894|Novel08491|Novel12234|Novel09461|Novel14284
GO:0005623	cell	cellular_component	0.47525	1	66	261	1577	6293	25	Novel12000|Novel12754|Novel13904|Novel00599|Novel12558|Novel13100|Novel05026|Novel09532|Novel02160|Novel13435|Novel08990|Novel07284|Novel09464|Novel03774|Novel11796|Novel07271|Novel13031|Novel09164|Novel11539|Novel06935|Novel06394|Novel09839|Novel06883|Novel09291|Novel02987	41	Novel06894|Novel12362|Novel01952|Novel11353|Novel02485|Novel01136|Novel12689|Novel12974|Novel13145|Novel11893|Novel14413|Novel02353|Novel01943|Novel08448|Novel05961|Novel07496|Novel10025|Novel02365|Novel13311|Novel12706|Novel13148|Novel13608|Novel12369|Novel07313|Novel09362|Novel12536|Novel01970|Novel07505|Novel07518|Novel12877|Novel08491|Novel11738|Novel00321|Novel13522|Novel06889|Novel03242|Nov…
GO:0044464	cell part	cellular_component	0.47525	1	66	261	1577	6293	25	Novel13031|Novel09164|Novel06935|Novel11539|Novel09464|Novel07271|Novel11796|Novel03774|Novel09839|Novel06394|Novel06883|Novel02987|Novel09291|Novel12558|Novel13100|Novel12754|Novel12000|Novel00599|Novel13904|Novel09532|Novel05026|Novel13435|Novel08990|Novel07284|Novel02160	41	Novel12369|Novel13608|Novel13148|Novel07505|Novel07518|Novel07313|Novel12536|Novel01970|Novel09362|Novel03242|Novel06889|Novel10576|Novel07684|Novel11738|Novel12877|Novel08491|Novel00321|Novel13522|Novel09466|Novel11454|Novel12655|Novel01952|Novel06894|Novel12362|Novel12974|Novel12689|Novel13145|Novel11353|Novel01136|Novel02485|Novel08448|Novel07496|Novel05961|Novel11893|Novel14413|Novel01943|Nov…
GO:0051276	chromosome organization	biological_process	0.47573	1	6	261	130	6293	1	Novel13100	5	Novel14284|Novel10509|Novel03242|Novel02267|Novel08491
GO:0044248	cellular catabolic process	biological_process	0.47591	1	6	261	134	6293	2	Novel10313|Novel12332	4	Novel02267|Novel01136|Novel13522|Novel13145
GO:0034061	DNA polymerase activity	molecular_function	0.47794	1	2	261	37	6293	1	Novel02160	1	Novel10637
GO:0009966	regulation of signal transduction	biological_process	0.48005	1	2	261	39	6293	1	Novel09839	1	Novel12689
GO:0009119	ribonucleoside metabolic process	biological_process	0.48039	1	5	261	106	6293	1	Novel09549	4	Novel10025|Novel06889|Novel02981|Novel13608
GO:0006270	DNA replication initiation	biological_process	0.48101	1	2	261	39	6293	1	Novel02160	1	Novel02353
GO:0010942	positive regulation of cell death	biological_process	0.48195	1	1	261	16	6293	0		1	Novel12689
GO:0043065	positive regulation of apoptotic process	biological_process	0.48195	1	1	261	16	6293	0		1	Novel12689
GO:0043068	positive regulation of programmed cell death	biological_process	0.48195	1	1	261	16	6293	0		1	Novel12689
GO:0019752	carboxylic acid metabolic process	biological_process	0.4833	1	8	261	180	6293	3	Novel10313|Novel09240|Novel13435	5	Novel02365|Novel13138|Novel14313|Novel00237|Novel13145
GO:0018193	peptidyl-amino acid modification	biological_process	0.48563	1	1	261	16	6293	0		1	Novel03242
GO:0003006	developmental process involved in reproduction	biological_process	0.48697	1	2	261	40	6293	1	Novel06883	1	Novel06894
GO:0005740	mitochondrial envelope	cellular_component	0.48727	1	4	261	85	6293	1	Novel03774	3	Novel10025|Novel06889|Novel13311
GO:1901681	sulfur compound binding	molecular_function	0.4881	1	1	261	16	6293	0		1	Novel02940
GO:0000988	transcription factor activity, protein binding	molecular_function	0.48829	1	3	261	62	6293	1	Novel02160	2	Novel02353|Novel03242
GO:0042626	ATPase activity, coupled to transmembrane movement of substances	molecular_function	0.48837	1	2	261	38	6293	1	Novel01878	1	Novel10025
GO:0043492	ATPase activity, coupled to movement of substances	molecular_function	0.48837	1	2	261	38	6293	1	Novel01878	1	Novel10025
GO:0033179	proton-transporting V-type ATPase, V0 domain	cellular_component	0.48888	1	1	261	16	6293	0		1	Novel13145
GO:0043436	oxoacid metabolic process	biological_process	0.4902	1	8	261	181	6293	3	Novel10313|Novel13435|Novel09240	5	Novel13138|Novel02365|Novel13145|Novel00237|Novel14313
GO:0016788	hydrolase activity, acting on ester bonds	molecular_function	0.49124	1	10	261	224	6293	1	Novel13062	9	Novel07810|Novel11910|Novel02439|Novel11122|Novel00237|Novel03383|Novel00050|Novel04359|Novel09362
GO:0019855	calcium channel inhibitor activity	molecular_function	0.49175	1	1	261	15	6293	0		1	Novel13522
GO:0016010	dystrophin-associated glycoprotein complex	cellular_component	0.49211	1	1	261	15	6293	0		1	Novel08491
GO:0007264	small GTPase mediated signal transduction	biological_process	0.4925	1	1	261	16	6293	1	Novel11796	0
GO:0030054	cell junction	cellular_component	0.49344	1	1	261	15	6293	0		1	Novel07265
GO:0098687	chromosomal region	cellular_component	0.49403	1	2	261	39	6293	0		2	Novel11738|Novel13608
GO:0008270	zinc ion binding	molecular_function	0.4961	1	27	261	621	6293	6	Novel06765|Novel09141|Novel02160|Novel06368|Novel11875|Novel10556	21	Novel11122|Novel06793|Novel12401|Novel09629|Novel10271|Novel06973|Novel00285|Novel00050|Novel10016|Novel08705|Novel09465|Novel13608|Novel09122|Novel10576|Novel12553|Novel10264|Novel02353|Novel09869|Novel09970|Novel05479|Novel10575
GO:0045261	proton-transporting ATP synthase complex, catalytic core F(1)	cellular_component	0.49638	1	1	261	16	6293	0		1	Novel10025
GO:0006644	phospholipid metabolic process	biological_process	0.49891	1	2	261	39	6293	2	Novel06935|Novel13031	0
GO:0042600	chorion	cellular_component	0.49905	1	2	261	41	6293	1	Novel06883	1	Novel06894
GO:0032991	macromolecular complex	cellular_component	0.49946	1	32	261	768	6293	10	Novel09839|Novel06394|Novel08990|Novel02160|Novel09164|Novel11539|Novel12754|Novel07271|Novel09532|Novel05026	22	Novel06889|Novel03242|Novel10576|Novel12877|Novel08491|Novel11738|Novel01943|Novel02353|Novel00321|Novel13522|Novel12706|Novel11454|Novel10025|Novel12369|Novel13608|Novel09869|Novel12974|Novel07518|Novel13145|Novel07313|Novel02485|Novel12536
GO:0044765	single-organism transport	biological_process	0.49967	1	20	261	466	6293	6	Novel12855|Novel09814|Novel09549|Novel01878|Novel13307|Novel05519	14	Novel13145|Novel05042|Novel10810|Novel04657|Novel10025|Novel02485|Novel13968|Novel03790|Novel06889|Novel13608|Novel11738|Novel13522|Novel09461|Novel09869
GO:0044455	mitochondrial membrane part	cellular_component	0.49969	1	3	261	62	6293	1	Novel03774	2	Novel10025|Novel06889
GO:0019867	outer membrane	cellular_component	0.50107	1	2	261	42	6293	1	Novel07353	1	Novel13311
GO:0044085	cellular component biogenesis	biological_process	0.50183	1	8	261	185	6293	4	Novel07271|Novel12855|Novel13100|Novel06922	4	Novel10509|Novel00095|Novel03504|Novel06082
GO:0016887	ATPase activity	molecular_function	0.50262	1	5	261	108	6293	1	Novel01878	4	Novel14284|Novel00454|Novel07726|Novel10025
GO:0006486	protein glycosylation	biological_process	0.50265	1	1	261	16	6293	1	Novel05026	0
GO:0009100	glycoprotein metabolic process	biological_process	0.50265	1	1	261	16	6293	1	Novel05026	0
GO:0009101	glycoprotein biosynthetic process	biological_process	0.50265	1	1	261	16	6293	1	Novel05026	0
GO:0043413	macromolecule glycosylation	biological_process	0.50265	1	1	261	16	6293	1	Novel05026	0
GO:0016836	hydro-lyase activity	molecular_function	0.50296	1	1	261	17	6293	1	Novel04659	0
GO:0051179	localization	biological_process	0.50306	1	27	261	635	6293	7	Novel13307|Novel05519|Novel01878|Novel09839|Novel09549|Novel09814|Novel12855	20	Novel09461|Novel13522|Novel09869|Novel10575|Novel11738|Novel14092|Novel06894|Novel13608|Novel10576|Novel06889|Novel02485|Novel13968|Novel03790|Novel13311|Novel04657|Novel10025|Novel13145|Novel05042|Novel10810|Novel07518
GO:0008237	metallopeptidase activity	molecular_function	0.50322	1	2	261	39	6293	1	Novel04381	1	Novel07265
GO:0048646	anatomical structure formation involved in morphogenesis	biological_process	0.50532	1	2	261	42	6293	1	Novel06883	1	Novel06894
GO:0009116	nucleoside metabolic process	biological_process	0.50544	1	5	261	109	6293	1	Novel09549	4	Novel06889|Novel10025|Novel02981|Novel13608
GO:0006614	SRP-dependent cotranslational protein targeting to membrane	biological_process	0.50577	1	1	261	16	6293	1	Novel05519	0
GO:0045047	protein targeting to ER	biological_process	0.50577	1	1	261	16	6293	1	Novel05519	0
GO:0072599	establishment of protein localization to endoplasmic reticulum	biological_process	0.50577	1	1	261	16	6293	1	Novel05519	0
GO:1902531	regulation of intracellular signal transduction	biological_process	0.5064	1	1	261	17	6293	1	Novel09839	0
GO:0005743	mitochondrial inner membrane	cellular_component	0.50787	1	3	261	62	6293	1	Novel03774	2	Novel10025|Novel06889
GO:0048523	negative regulation of cellular process	biological_process	0.50849	1	3	261	65	6293	1	Novel02160	2	Novel11463|Novel02267
GO:0006955	immune response	biological_process	0.51017	1	3	261	64	6293	1	Novel12303	2	Novel12128|Novel07518
GO:0006082	organic acid metabolic process	biological_process	0.51065	1	8	261	184	6293	3	Novel13435|Novel09240|Novel10313	5	Novel13145|Novel00237|Novel14313|Novel13138|Novel02365
GO:0005739	mitochondrion	cellular_component	0.51161	1	6	261	138	6293	1	Novel03774	5	Novel10025|Novel06889|Novel12689|Novel13311|Novel12362
GO:0016888	endodeoxyribonuclease activity, producing 5'-phosphomonoesters	molecular_function	0.51201	1	1	261	16	6293	0		1	Novel02439
GO:0050776	regulation of immune response	biological_process	0.51214	1	1	261	17	6293	0		1	Novel12128
GO:1901657	glycosyl compound metabolic process	biological_process	0.51413	1	5	261	110	6293	1	Novel09549	4	Novel13608|Novel06889|Novel10025|Novel02981
GO:0006631	fatty acid metabolic process	biological_process	0.51535	1	1	261	17	6293	1	Novel09240	0
GO:0015399	primary active transmembrane transporter activity	molecular_function	0.51548	1	2	261	40	6293	1	Novel01878	1	Novel10025
GO:0015405	P-P-bond-hydrolysis-driven transmembrane transporter activity	molecular_function	0.51548	1	2	261	40	6293	1	Novel01878	1	Novel10025
GO:0008238	exopeptidase activity	molecular_function	0.51629	1	2	261	40	6293	1	Novel09871	1	Novel10953
GO:0006629	lipid metabolic process	biological_process	0.51664	1	6	261	137	6293	3	Novel13031|Novel09240|Novel06935	3	Novel00050|Novel04925|Novel13897
GO:0030117	membrane coat	cellular_component	0.51714	1	1	261	17	6293	0		1	Novel07518
GO:0048475	coated membrane	cellular_component	0.51714	1	1	261	17	6293	0		1	Novel07518
GO:0006720	isoprenoid metabolic process	biological_process	0.51822	1	1	261	17	6293	0		1	Novel04925
GO:0008299	isoprenoid biosynthetic process	biological_process	0.51822	1	1	261	17	6293	0		1	Novel04925
GO:0006325	chromatin organization	biological_process	0.51947	1	1	261	18	6293	0		1	Novel03242
GO:0006302	double-strand break repair	biological_process	0.52002	1	1	261	18	6293	0		1	Novel01970
GO:0008083	growth factor activity	molecular_function	0.52062	1	1	261	16	6293	0		1	Novel09869
GO:0070972	protein localization to endoplasmic reticulum	biological_process	0.52092	1	1	261	17	6293	1	Novel05519	0
GO:0070069	cytochrome complex	cellular_component	0.52127	1	1	261	17	6293	1	Novel07271	0
GO:0019637	organophosphate metabolic process	biological_process	0.52404	1	9	261	208	6293	3	Novel09549|Novel06935|Novel13031	6	Novel10509|Novel10966|Novel10025|Novel02363|Novel13608|Novel06889
GO:0044723	single-organism carbohydrate metabolic process	biological_process	0.52417	1	5	261	112	6293	2	Novel05026|Novel06922	3	Novel07265|Novel12111|Novel07684
GO:0006508	proteolysis	biological_process	0.52763	1	12	261	284	6293	2	Novel06883|Novel04381	10	Novel12390|Novel05044|Novel11463|Novel10961|Novel01136|Novel13522|Novel14284|Novel11560|Novel03780|Novel02267
GO:0008171	O-methyltransferase activity	molecular_function	0.52909	1	1	261	18	6293	0		1	Novel03504
GO:0003824	catalytic activity	molecular_function	0.52982	1	103	261	2447	6293	34	Novel06879|Novel09839|Novel11958|Novel09361|Novel09462|Novel06759|Novel13062|Novel04381|Novel06883|Novel06935|Novel09164|Novel09871|Novel03774|Novel07271|Novel09669|Novel09464|Novel12668|Novel07343|Novel13872|Novel13541|Novel06368|Novel10556|Novel13435|Novel12632|Novel09240|Novel09227|Novel02160|Novel06922|Novel09947|Novel12558|Novel01878|Novel09532|Novel12975|Novel04659	69	Novel07684|Novel03242|Novel14313|Novel12234|Novel13522|Novel07265|Novel08491|Novel11556|Novel11738|Novel07245|Novel00454|Novel11122|Novel00050|Novel12390|Novel01823|Novel10961|Novel10966|Novel12369|Novel14401|Novel11910|Novel00063|Novel03383|Novel04359|Novel09461|Novel06130|Novel07810|Novel03504|Novel11011|Novel10509|Novel09362|Novel11237|Novel12752|Novel06973|Novel14217|Novel08448|Novel00237|Nov…
GO:0005741	mitochondrial outer membrane	cellular_component	0.53013	1	1	261	19	6293	0		1	Novel13311
GO:0031968	organelle outer membrane	cellular_component	0.53013	1	1	261	19	6293	0		1	Novel13311
GO:0050840	extracellular matrix binding	molecular_function	0.53153	1	1	261	19	6293	1	Novel13100	0
GO:0098772	molecular function regulator	molecular_function	0.53159	1	8	261	187	6293	3	Novel02987|Novel09464|Novel12754	5	Novel12347|Novel10576|Novel13522|Novel12536|Novel11463
GO:0008202	steroid metabolic process	biological_process	0.53193	1	1	261	18	6293	0		1	Novel00050
GO:0044271	cellular nitrogen compound biosynthetic process	biological_process	0.53391	1	44	261	1067	6293	16	Novel14389|Novel09549|Novel09532|Novel09464|Novel12754|Novel07271|Novel09164|Novel01878|Novel11539|Novel02160|Novel00603|Novel09291|Novel08990|Novel13435|Novel07284|Novel09463	28	Novel11353|Novel07313|Novel08107|Novel10509|Novel12974|Novel14092|Novel12569|Novel06894|Novel04359|Novel09970|Novel13677|Novel13608|Novel02365|Novel10025|Novel10966|Novel12416|Novel12706|Novel11454|Novel01943|Novel02353|Novel14413|Novel14313|Novel03175|Novel03242|Novel06889|Novel00237|Novel02981|Novel05961
GO:0006261	DNA-dependent DNA replication	biological_process	0.53396	1	2	261	43	6293	1	Novel02160	1	Novel02353
GO:0007596	blood coagulation	biological_process	0.53451	1	1	261	17	6293	0		1	Novel11463
GO:0071944	cell periphery	cellular_component	0.53461	1	8	261	189	6293	1	Novel06883	7	Novel07496|Novel05961|Novel07684|Novel02485|Novel12877|Novel08491|Novel06894
GO:0045735	nutrient reservoir activity	molecular_function	0.53466	1	1	261	19	6293	0		1	Novel07505
GO:0034622	cellular macromolecular complex assembly	biological_process	0.53478	1	3	261	67	6293	2	Novel12855|Novel07271	1	Novel10509
GO:1902589	single-organism organelle organization	biological_process	0.53571	1	7	261	161	6293	1	Novel13100	6	Novel07265|Novel13608|Novel03242|Novel11738|Novel02267|Novel08491
GO:0016655	oxidoreductase activity, acting on NAD(P)H, quinone or similar compound as acceptor	molecular_function	0.53579	1	1	261	17	6293	0		1	Novel12362
GO:0005246	calcium channel regulator activity	molecular_function	0.53582	1	1	261	17	6293	0		1	Novel13522
GO:0000276	mitochondrial proton-transporting ATP synthase complex, coupling factor F(o)	cellular_component	0.5368	1	1	261	17	6293	0		1	Novel06889
GO:0032270	positive regulation of cellular protein metabolic process	biological_process	0.53762	1	1	261	18	6293	1	Novel09839	0
GO:0051247	positive regulation of protein metabolic process	biological_process	0.53762	1	1	261	18	6293	1	Novel09839	0
GO:0010646	regulation of cell communication	biological_process	0.53801	1	2	261	43	6293	1	Novel09839	1	Novel12689
GO:0006030	chitin metabolic process	biological_process	0.54024	1	1	261	18	6293	0		1	Novel06082
GO:1901071	glucosamine-containing compound metabolic process	biological_process	0.54024	1	1	261	18	6293	0		1	Novel06082
GO:0019866	organelle inner membrane	cellular_component	0.54142	1	3	261	65	6293	1	Novel03774	2	Novel10025|Novel06889
GO:0016860	intramolecular oxidoreductase activity	molecular_function	0.54161	1	1	261	17	6293	1	Novel09532	0
GO:0033176	proton-transporting V-type ATPase complex	cellular_component	0.54168	1	1	261	19	6293	0		1	Novel13145
GO:0044429	mitochondrial part	cellular_component	0.54171	1	4	261	92	6293	1	Novel03774	3	Novel13311|Novel10025|Novel06889
GO:0017111	nucleoside-triphosphatase activity	molecular_function	0.54233	1	11	261	254	6293	2	Novel01878|Novel12632	9	Novel07726|Novel12369|Novel00454|Novel09970|Novel14284|Novel11127|Novel00745|Novel10025|Novel08491
GO:0070085	glycosylation	biological_process	0.54251	1	1	261	18	6293	1	Novel05026	0
GO:0044255	cellular lipid metabolic process	biological_process	0.54259	1	4	261	91	6293	3	Novel09240|Novel13031|Novel06935	1	Novel04925
GO:0046914	transition metal ion binding	molecular_function	0.54471	1	30	261	707	6293	7	Novel11875|Novel10556|Novel06368|Novel09141|Novel02160|Novel06765|Novel07284	23	Novel10264|Novel09869|Novel02353|Novel09970|Novel05479|Novel10575|Novel08705|Novel13608|Novel09465|Novel10576|Novel09122|Novel12553|Novel06973|Novel03955|Novel00285|Novel00050|Novel10016|Novel11122|Novel06793|Novel08091|Novel10271|Novel12401|Novel09629
GO:0090066	regulation of anatomical structure size	biological_process	0.54601	1	1	261	18	6293	1	Novel09532	0
GO:0051082	unfolded protein binding	molecular_function	0.54686	1	1	261	19	6293	0		1	Novel09869
GO:0008652	cellular amino acid biosynthetic process	biological_process	0.54747	1	2	261	43	6293	0		2	Novel13138|Novel02365
GO:0033178	proton-transporting two-sector ATPase complex, catalytic domain	cellular_component	0.5484	1	1	261	19	6293	0		1	Novel10025
GO:0045333	cellular respiration	biological_process	0.54861	1	2	261	42	6293	0		2	Novel12277|Novel14401
GO:0016891	endoribonuclease activity, producing 5'-phosphomonoesters	molecular_function	0.54894	1	1	261	18	6293	0		1	Novel09362
GO:0023051	regulation of signaling	biological_process	0.55144	1	2	261	44	6293	1	Novel09839	1	Novel12689
GO:0016407	acetyltransferase activity	molecular_function	0.55412	1	1	261	20	6293	0		1	Novel03242
GO:0044238	primary metabolic process	biological_process	0.55448	1	106	261	2545	6293	37	Novel09871|Novel11796|Novel10651|Novel09464|Novel11539|Novel06935|Novel13031|Novel09164|Novel09549|Novel14389|Novel12668|Novel07343|Novel11958|Novel06879|Novel09839|Novel09291|Novel06759|Novel00603|Novel13062|Novel04381|Novel06883|Novel11875|Novel07356|Novel12754|Novel06922|Novel01878|Novel05026|Novel09532|Novel10556|Novel06368|Novel09227|Novel02160|Novel07284|Novel09463|Novel13435|Novel08990|Nov…	69	Novel04359|Novel09461|Novel12569|Novel14092|Novel13608|Novel08153|Novel11910|Novel14401|Novel03383|Novel10509|Novel00147|Novel09362|Novel01970|Novel12752|Novel07313|Novel03955|Novel03504|Novel11011|Novel12779|Novel12234|Novel13522|Novel07265|Novel08491|Novel11556|Novel10576|Novel07684|Novel06889|Novel03242|Novel03175|Novel14313|Novel00050|Novel12390|Novel10961|Novel10966|Novel11454|Novel12416|Nov…
GO:0044427	chromosomal part	cellular_component	0.5554	1	3	261	70	6293	1	Novel13100	2	Novel11738|Novel13608
GO:0019829	cation-transporting ATPase activity	molecular_function	0.55751	1	1	261	19	6293	0		1	Novel10025
GO:0042625	ATPase activity, coupled to transmembrane movement of ions	molecular_function	0.55751	1	1	261	19	6293	0		1	Novel10025
GO:0044237	cellular metabolic process	biological_process	0.55771	1	104	261	2496	6293	41	Novel10313|Novel06883|Novel06759|Novel00603|Novel13062|Novel09291|Novel09839|Novel11958|Novel07343|Novel12668|Novel14389|Novel09549|Novel09164|Novel13031|Novel06935|Novel11539|Novel09464|Novel07271|Novel10651|Novel11796|Novel09871|Novel09240|Novel08990|Novel13435|Novel07284|Novel09463|Novel02160|Novel09892|Novel09227|Novel06368|Novel12332|Novel10556|Novel09532|Novel05026|Novel09844|Novel04659|Nov…	63	Novel12416|Novel11454|Novel10966|Novel00050|Novel03175|Novel14313|Novel03242|Novel06889|Novel07684|Novel11556|Novel08491|Novel07265|Novel13522|Novel12234|Novel12779|Novel11011|Novel03504|Novel03955|Novel07313|Novel09362|Novel00147|Novel01970|Novel10509|Novel03383|Novel11910|Novel14401|Novel13608|Novel08153|Novel14092|Novel12569|Novel09461|Novel04359|Novel12706|Novel02439|Novel02365|Novel06923|Nov…
GO:0006869	lipid transport	biological_process	0.55802	1	1	261	20	6293	0		1	Novel09869
GO:0070838	divalent metal ion transport	biological_process	0.55898	1	1	261	19	6293	0		1	Novel02485
GO:0008289	lipid binding	molecular_function	0.559	1	2	261	45	6293	0		2	Novel09869|Novel06894
GO:0052547	regulation of peptidase activity	biological_process	0.55945	1	1	261	19	6293	0		1	Novel11463
GO:0052548	regulation of endopeptidase activity	biological_process	0.55945	1	1	261	19	6293	0		1	Novel11463
GO:0006766	vitamin metabolic process	biological_process	0.55972	1	1	261	19	6293	0		1	Novel13677
GO:0006767	water-soluble vitamin metabolic process	biological_process	0.55972	1	1	261	19	6293	0		1	Novel13677
GO:0009110	vitamin biosynthetic process	biological_process	0.55972	1	1	261	19	6293	0		1	Novel13677
GO:0042364	water-soluble vitamin biosynthetic process	biological_process	0.55972	1	1	261	19	6293	0		1	Novel13677
GO:0010035	response to inorganic substance	biological_process	0.56026	1	1	261	19	6293	0		1	Novel13968
GO:0098796	membrane protein complex	cellular_component	0.56117	1	10	261	237	6293	2	Novel05026|Novel09839	8	Novel10025|Novel12877|Novel08491|Novel02485|Novel06889|Novel13608|Novel07518|Novel13145
GO:0012505	endomembrane system	cellular_component	0.56178	1	6	261	143	6293	5	Novel06935|Novel03774|Novel09839|Novel05026|Novel13031	1	Novel01136
GO:0030029	actin filament-based process	biological_process	0.56206	1	1	261	19	6293	0		1	Novel07265
GO:0030036	actin cytoskeleton organization	biological_process	0.56206	1	1	261	19	6293	0		1	Novel07265
GO:0010604	positive regulation of macromolecule metabolic process	biological_process	0.56243	1	2	261	44	6293	1	Novel09839	1	Novel08107
GO:0005746	mitochondrial respiratory chain	cellular_component	0.56656	1	1	261	19	6293	1	Novel03774	0
GO:0070469	respiratory chain	cellular_component	0.56656	1	1	261	19	6293	1	Novel03774	0
GO:0004129	cytochrome-c oxidase activity	molecular_function	0.56714	1	1	261	21	6293	1	Novel03774	0
GO:0015002	heme-copper terminal oxidase activity	molecular_function	0.56714	1	1	261	21	6293	1	Novel03774	0
GO:0016675	oxidoreductase activity, acting on a heme group of donors	molecular_function	0.56714	1	1	261	21	6293	1	Novel03774	0
GO:0016676	oxidoreductase activity, acting on a heme group of donors, oxygen as acceptor	molecular_function	0.56714	1	1	261	21	6293	1	Novel03774	0
GO:0009056	catabolic process	biological_process	0.56819	1	8	261	196	6293	2	Novel10313|Novel12332	6	Novel13522|Novel01136|Novel00050|Novel13145|Novel10576|Novel02267
GO:0042592	homeostatic process	biological_process	0.56877	1	4	261	93	6293	3	Novel09462|Novel09839|Novel09464	1	Novel08491
GO:0048519	negative regulation of biological process	biological_process	0.56916	1	4	261	96	6293	1	Novel02160	3	Novel02267|Novel11463|Novel06082
GO:0002376	immune system process	biological_process	0.56937	1	3	261	70	6293	1	Novel12303	2	Novel07518|Novel12128
GO:0008643	carbohydrate transport	biological_process	0.56959	1	1	261	19	6293	0		1	Novel11738
GO:0005126	cytokine receptor binding	molecular_function	0.56959	1	1	261	19	6293	1	Novel12303	0
GO:0006612	protein targeting to membrane	biological_process	0.56967	1	1	261	19	6293	1	Novel05519	0
GO:0006613	cotranslational protein targeting to membrane	biological_process	0.56967	1	1	261	19	6293	1	Novel05519	0
GO:0006281	DNA repair	biological_process	0.57178	1	7	261	166	6293	2	Novel06368|Novel12668	5	Novel03383|Novel02363|Novel08491|Novel01970|Novel08153
GO:0071705	nitrogen compound transport	biological_process	0.57306	1	2	261	45	6293	1	Novel12855	1	Novel05042
GO:0048468	cell development	biological_process	0.57353	1	2	261	47	6293	1	Novel06883	1	Novel06894
GO:0044424	intracellular part	cellular_component	0.57401	1	56	261	1376	6293	21	Novel09532|Novel05026|Novel09164|Novel13031|Novel13100|Novel06935|Novel11539|Novel09464|Novel12754|Novel12000|Novel07271|Novel03774|Novel11796|Novel13904|Novel08990|Novel13435|Novel07284|Novel02160|Novel02987|Novel09839|Novel06394	35	Novel12974|Novel07505|Novel12689|Novel13145|Novel07518|Novel11353|Novel07313|Novel01136|Novel01970|Novel12536|Novel09362|Novel01952|Novel13608|Novel12369|Novel06894|Novel13148|Novel12362|Novel12706|Novel09466|Novel11454|Novel02365|Novel13311|Novel10025|Novel12655|Novel03242|Novel06889|Novel08448|Novel10576|Novel11738|Novel11893|Novel13522|Novel00321|Novel01943|Novel02353|Novel14413
GO:0006040	amino sugar metabolic process	biological_process	0.5742	1	1	261	20	6293	0		1	Novel06082
GO:0015980	energy derivation by oxidation of organic compounds	biological_process	0.57545	1	2	261	44	6293	0		2	Novel14401|Novel12277
GO:0042221	response to chemical	biological_process	0.5768	1	4	261	97	6293	2	Novel10313|Novel09839	2	Novel13968|Novel03354
GO:0016820	hydrolase activity, acting on acid anhydrides, catalyzing transmembrane movement of substances	molecular_function	0.57882	1	2	261	45	6293	1	Novel01878	1	Novel10025
GO:0009059	macromolecule biosynthetic process	biological_process	0.58194	1	45	261	1109	6293	20	Novel09291|Novel00603|Novel02160|Novel07284|Novel09463|Novel08990|Novel13435|Novel10651|Novel11796|Novel12754|Novel09464|Novel06922|Novel11539|Novel01878|Novel06935|Novel09164|Novel13031|Novel14389|Novel05026|Novel09532	25	Novel02353|Novel01943|Novel14413|Novel07265|Novel05961|Novel00237|Novel14313|Novel03175|Novel03242|Novel10637|Novel10025|Novel11454|Novel12416|Novel12706|Novel09970|Novel04359|Novel14092|Novel12569|Novel01952|Novel08107|Novel12111|Novel07313|Novel11353|Novel13145|Novel12974
GO:0006265	DNA topological change	biological_process	0.58401	1	1	261	20	6293	0		1	Novel14284
GO:0006810	transport	biological_process	0.58465	1	25	261	609	6293	6	Novel09549|Novel12855|Novel09814|Novel05519|Novel13307|Novel01878	19	Novel10025|Novel04657|Novel13311|Novel03790|Novel13968|Novel02485|Novel07518|Novel05042|Novel10810|Novel13145|Novel14092|Novel11738|Novel10575|Novel09869|Novel13522|Novel09461|Novel06889|Novel10576|Novel13608
GO:0016779	nucleotidyltransferase activity	molecular_function	0.58496	1	6	261	146	6293	1	Novel02160	5	Novel00745|Novel09970|Novel11127|Novel10637|Novel11237
GO:0003774	motor activity	molecular_function	0.58576	1	1	261	20	6293	0		1	Novel12369
GO:0034613	cellular protein localization	biological_process	0.5861	1	5	261	121	6293	1	Novel05519	4	Novel07518|Novel06894|Novel04657|Novel13311
GO:0070727	cellular macromolecule localization	biological_process	0.5861	1	5	261	121	6293	1	Novel05519	4	Novel06894|Novel13311|Novel04657|Novel07518
GO:0043226	organelle	cellular_component	0.58618	1	46	261	1135	6293	19	Novel09839|Novel06394|Novel08990|Novel07284|Novel02160|Novel09291|Novel09164|Novel13031|Novel11539|Novel06935|Novel13100|Novel12000|Novel12754|Novel09464|Novel03774|Novel11796|Novel13904|Novel09532|Novel05026	27	Novel06889|Novel08448|Novel03242|Novel11738|Novel01943|Novel02353|Novel14413|Novel00321|Novel12706|Novel11454|Novel09466|Novel10025|Novel13311|Novel12655|Novel12369|Novel13608|Novel13148|Novel12362|Novel07505|Novel12689|Novel12974|Novel13145|Novel07313|Novel11353|Novel01136|Novel09362|Novel01970
GO:0009141	nucleoside triphosphate metabolic process	biological_process	0.58785	1	5	261	122	6293	1	Novel09549	4	Novel02363|Novel10025|Novel06889|Novel13608
GO:0016462	pyrophosphatase activity	molecular_function	0.58834	1	11	261	263	6293	2	Novel01878|Novel12632	9	Novel09970|Novel11127|Novel14284|Novel10025|Novel00745|Novel08491|Novel00454|Novel07726|Novel12369
GO:0051234	establishment of localization	biological_process	0.58841	1	25	261	610	6293	6	Novel09549|Novel12855|Novel09814|Novel05519|Novel13307|Novel01878	19	Novel10025|Novel13311|Novel04657|Novel03790|Novel02485|Novel13968|Novel07518|Novel13145|Novel10810|Novel05042|Novel14092|Novel11738|Novel09869|Novel10575|Novel13522|Novel09461|Novel06889|Novel13608|Novel10576
GO:0009311	oligosaccharide metabolic process	biological_process	0.59055	1	1	261	20	6293	0		1	Novel07684
GO:0048878	chemical homeostasis	biological_process	0.59071	1	1	261	20	6293	1	Novel09839	0
GO:0005622	intracellular	cellular_component	0.59263	1	57	261	1409	6293	22	Novel06394|Novel09839|Novel02987|Novel02160|Novel07284|Novel13435|Novel08990|Novel07271|Novel00599|Novel13904|Novel11796|Novel03774|Novel09464|Novel12754|Novel12000|Novel13100|Novel06935|Novel11539|Novel13031|Novel09164|Novel05026|Novel09532	35	Novel00321|Novel13522|Novel14413|Novel01943|Novel02353|Novel11893|Novel11738|Novel10576|Novel03242|Novel08448|Novel06889|Novel12655|Novel13311|Novel02365|Novel10025|Novel09466|Novel11454|Novel12706|Novel12362|Novel06894|Novel13148|Novel01952|Novel12369|Novel13608|Novel12536|Novel09362|Novel01970|Novel01136|Novel11353|Novel07313|Novel13145|Novel07518|Novel12974|Novel12689|Novel07505
GO:0046034	ATP metabolic process	biological_process	0.59394	1	4	261	96	6293	1	Novel09549	3	Novel06889|Novel10025|Novel13608
GO:0016491	oxidoreductase activity	molecular_function	0.59542	1	16	261	403	6293	9	Novel03774|Novel09464|Novel09669|Novel09947|Novel12558|Novel09361|Novel13872|Novel09462|Novel12975	7	Novel12362|Novel07245|Novel03242|Novel00063|Novel01136|Novel06973|Novel13145
GO:0003690	double-stranded DNA binding	molecular_function	0.59691	1	1	261	21	6293	1	Novel12668	0
GO:0031967	organelle envelope	cellular_component	0.59736	1	4	261	97	6293	1	Novel03774	3	Novel06889|Novel10025|Novel13311
GO:0000776	kinetochore	cellular_component	0.59791	1	1	261	21	6293	0		1	Novel11738
GO:0004521	endoribonuclease activity	molecular_function	0.60026	1	1	261	21	6293	0		1	Novel09362
GO:0007049	cell cycle	biological_process	0.60134	1	4	261	102	6293	1	Novel13100	3	Novel13608|Novel11738|Novel02267
GO:0070647	protein modification by small protein conjugation or removal	biological_process	0.60262	1	1	261	22	6293	0		1	Novel02267
GO:0043414	macromolecule methylation	biological_process	0.60292	1	1	261	21	6293	0		1	Novel03504
GO:0070008	serine-type exopeptidase activity	molecular_function	0.60353	1	1	261	22	6293	0		1	Novel10953
GO:0006367	transcription initiation from RNA polymerase II promoter	biological_process	0.60403	1	1	261	21	6293	1	Novel09464	0
GO:0006304	DNA modification	biological_process	0.60435	1	1	261	21	6293	0		1	Novel02439
GO:0002682	regulation of immune system process	biological_process	0.606	1	1	261	22	6293	0		1	Novel12128
GO:0016818	hydrolase activity, acting on acid anhydrides, in phosphorus-containing anhydrides	molecular_function	0.60604	1	11	261	267	6293	2	Novel12632|Novel01878	9	Novel10025|Novel08491|Novel00745|Novel14284|Novel11127|Novel09970|Novel12369|Novel07726|Novel00454
GO:0004197	cysteine-type endopeptidase activity	molecular_function	0.6072	1	2	261	49	6293	0		2	Novel00745|Novel11127
GO:0034645	cellular macromolecule biosynthetic process	biological_process	0.61008	1	44	261	1096	6293	19	Novel10651|Novel11796|Novel09464|Novel12754|Novel01878|Novel06935|Novel06922|Novel11539|Novel09164|Novel13031|Novel05026|Novel14389|Novel09532|Novel09291|Novel02160|Novel00603|Novel07284|Novel08990|Novel13435	25	Novel04359|Novel09970|Novel14092|Novel12569|Novel01952|Novel08107|Novel12111|Novel11353|Novel07313|Novel13145|Novel12974|Novel07265|Novel01943|Novel02353|Novel14413|Novel05961|Novel14313|Novel03175|Novel03242|Novel00237|Novel10637|Novel10025|Novel11454|Novel12706|Novel12416
GO:0009144	purine nucleoside triphosphate metabolic process	biological_process	0.61094	1	4	261	98	6293	1	Novel09549	3	Novel13608|Novel10025|Novel06889
GO:0009199	ribonucleoside triphosphate metabolic process	biological_process	0.61094	1	4	261	98	6293	1	Novel09549	3	Novel10025|Novel06889|Novel13608
GO:0009205	purine ribonucleoside triphosphate metabolic process	biological_process	0.61094	1	4	261	98	6293	1	Novel09549	3	Novel13608|Novel10025|Novel06889
GO:0009126	purine nucleoside monophosphate metabolic process	biological_process	0.61137	1	4	261	98	6293	1	Novel09549	3	Novel10025|Novel06889|Novel13608
GO:0009167	purine ribonucleoside monophosphate metabolic process	biological_process	0.61137	1	4	261	98	6293	1	Novel09549	3	Novel13608|Novel06889|Novel10025
GO:0007276	gamete generation	biological_process	0.61321	1	2	261	50	6293	1	Novel06883	1	Novel06894
GO:0009200	deoxyribonucleoside triphosphate metabolic process	biological_process	0.61344	1	1	261	24	6293	0		1	Novel02363
GO:0009211	pyrimidine deoxyribonucleoside triphosphate metabolic process	biological_process	0.61344	1	1	261	24	6293	0		1	Novel02363
GO:0046080	dUTP metabolic process	biological_process	0.61344	1	1	261	24	6293	0		1	Novel02363
GO:0051346	negative regulation of hydrolase activity	biological_process	0.61482	1	1	261	22	6293	0		1	Novel11463
GO:0007186	G-protein coupled receptor signaling pathway	biological_process	0.6155	1	2	261	48	6293	1	Novel09844	1	Novel10551
GO:0016798	hydrolase activity, acting on glycosyl bonds	molecular_function	0.61848	1	4	261	100	6293	2	Novel06368|Novel06879	2	Novel12752|Novel03383
GO:0009161	ribonucleoside monophosphate metabolic process	biological_process	0.61995	1	4	261	99	6293	1	Novel09549	3	Novel13608|Novel06889|Novel10025
GO:0006364	rRNA processing	biological_process	0.62294	1	1	261	24	6293	0		1	Novel03504
GO:0016072	rRNA metabolic process	biological_process	0.62294	1	1	261	24	6293	0		1	Novel03504
GO:0004497	monooxygenase activity	molecular_function	0.62406	1	1	261	24	6293	1	Novel09947	0
GO:0043229	intracellular organelle	cellular_component	0.62424	1	45	261	1125	6293	18	Novel09532|Novel05026|Novel11539|Novel13100|Novel06935|Novel13031|Novel09164|Novel13904|Novel11796|Novel03774|Novel12000|Novel09464|Novel12754|Novel07284|Novel08990|Novel02160|Novel09839|Novel06394	27	Novel13145|Novel12689|Novel07505|Novel12974|Novel01970|Novel09362|Novel01136|Novel07313|Novel11353|Novel12369|Novel13608|Novel12362|Novel13148|Novel09466|Novel11454|Novel12706|Novel12655|Novel10025|Novel13311|Novel08448|Novel06889|Novel03242|Novel14413|Novel02353|Novel01943|Novel00321|Novel11738
GO:0010558	negative regulation of macromolecule biosynthetic process	biological_process	0.62697	1	1	261	22	6293	1	Novel02160	0
GO:0031327	negative regulation of cellular biosynthetic process	biological_process	0.62697	1	1	261	22	6293	1	Novel02160	0
GO:0051172	negative regulation of nitrogen compound metabolic process	biological_process	0.62697	1	1	261	22	6293	1	Novel02160	0
GO:2000113	negative regulation of cellular macromolecule biosynthetic process	biological_process	0.62697	1	1	261	22	6293	1	Novel02160	0
GO:0051726	regulation of cell cycle	biological_process	0.62736	1	1	261	26	6293	0		1	Novel02267
GO:0006979	response to oxidative stress	biological_process	0.62799	1	1	261	25	6293	1	Novel12558	0
GO:0008200	ion channel inhibitor activity	molecular_function	0.63086	1	2	261	50	6293	1	Novel09464	1	Novel13522
GO:0016248	channel inhibitor activity	molecular_function	0.63086	1	2	261	50	6293	1	Novel09464	1	Novel13522
GO:0006022	aminoglycan metabolic process	biological_process	0.63379	1	1	261	23	6293	0		1	Novel06082
GO:0042278	purine nucleoside metabolic process	biological_process	0.6347	1	4	261	101	6293	1	Novel09549	3	Novel06889|Novel10025|Novel13608
GO:0046128	purine ribonucleoside metabolic process	biological_process	0.6347	1	4	261	101	6293	1	Novel09549	3	Novel13608|Novel10025|Novel06889
GO:0030234	enzyme regulator activity	molecular_function	0.63559	1	5	261	129	6293	2	Novel12754|Novel02987	3	Novel10576|Novel12536|Novel11463
GO:0003008	system process	biological_process	0.63899	1	1	261	23	6293	1	Novel09532	0
GO:0019013	viral nucleocapsid	cellular_component	0.64039	1	1	261	23	6293	1	Novel07356	0
GO:0005975	carbohydrate metabolic process	biological_process	0.64263	1	8	261	204	6293	3	Novel05026|Novel06879|Novel06922	5	Novel12752|Novel05479|Novel07265|Novel12111|Novel07684
GO:0009890	negative regulation of biosynthetic process	biological_process	0.64406	1	1	261	23	6293	1	Novel02160	0
GO:0016817	hydrolase activity, acting on acid anhydrides	molecular_function	0.64608	1	13	261	324	6293	2	Novel12632|Novel01878	11	Novel14217|Novel12369|Novel07726|Novel00454|Novel08491|Novel10025|Novel00745|Novel14284|Novel01823|Novel11127|Novel09970
GO:0010876	lipid localization	biological_process	0.64645	1	1	261	26	6293	0		1	Novel09869
GO:0006605	protein targeting	biological_process	0.64649	1	2	261	51	6293	1	Novel05519	1	Novel04657
GO:0031329	regulation of cellular catabolic process	biological_process	0.64664	1	1	261	25	6293	0		1	Novel02267
GO:0009147	pyrimidine nucleoside triphosphate metabolic process	biological_process	0.64706	1	1	261	26	6293	0		1	Novel02363
GO:0009725	response to hormone	biological_process	0.64859	1	1	261	24	6293	0		1	Novel03354
GO:0007154	cell communication	biological_process	0.65007	1	11	261	282	6293	3	Novel11796|Novel09844|Novel09839	8	Novel02363|Novel11019|Novel12536|Novel10551|Novel13766|Novel12689|Novel12128|Novel06082
GO:0072657	protein localization to membrane	biological_process	0.6506	1	1	261	24	6293	1	Novel05519	0
GO:0090150	establishment of protein localization to membrane	biological_process	0.6506	1	1	261	24	6293	1	Novel05519	0
GO:0016247	channel regulator activity	molecular_function	0.65321	1	2	261	52	6293	1	Novel09464	1	Novel13522
GO:0015630	microtubule cytoskeleton	cellular_component	0.65432	1	1	261	25	6293	0		1	Novel11738
GO:0046915	transition metal ion transmembrane transporter activity	molecular_function	0.65852	1	1	261	24	6293	0		1	Novel13968
GO:0006259	DNA metabolic process	biological_process	0.66307	1	26	261	640	6293	10	Novel11875|Novel10651|Novel11796|Novel09871|Novel09164|Novel06368|Novel13062|Novel02160|Novel06883|Novel12668	16	Novel08491|Novel02363|Novel02353|Novel14284|Novel03383|Novel08153|Novel01952|Novel11910|Novel00050|Novel13968|Novel10637|Novel00147|Novel01970|Novel12779|Novel13145|Novel02439
GO:0006820	anion transport	biological_process	0.66342	1	2	261	52	6293	0		2	Novel11738|Novel05042
GO:0048518	positive regulation of biological process	biological_process	0.66555	1	4	261	110	6293	1	Novel09839	3	Novel08107|Novel12128|Novel12689
GO:0008168	methyltransferase activity	molecular_function	0.6676	1	4	261	108	6293	0		4	Novel06130|Novel10509|Novel03504|Novel00253
GO:0016705	oxidoreductase activity, acting on paired donors, with incorporation or reduction of molecular oxygen	molecular_function	0.66766	1	2	261	55	6293	2	Novel09947|Novel09361	0
GO:0000166	nucleotide binding	molecular_function	0.67038	1	26	261	654	6293	12	Novel01878|Novel09947|Novel10556|Novel05519|Novel11796|Novel11958|Novel12668|Novel13435|Novel12632|Novel07343|Novel09291|Novel06759	14	Novel14401|Novel14313|Novel00237|Novel12234|Novel14284|Novel09461|Novel11556|Novel02363|Novel08491|Novel00454|Novel07726|Novel11011|Novel10966|Novel10025
GO:1901265	nucleoside phosphate binding	molecular_function	0.67038	1	26	261	654	6293	12	Novel12668|Novel07343|Novel13435|Novel12632|Novel09291|Novel06759|Novel09947|Novel01878|Novel11796|Novel10556|Novel05519|Novel11958	14	Novel07726|Novel00454|Novel11011|Novel10025|Novel10966|Novel14401|Novel00237|Novel14313|Novel09461|Novel14284|Novel12234|Novel08491|Novel11556|Novel02363
GO:0009150	purine ribonucleotide metabolic process	biological_process	0.67199	1	4	261	106	6293	1	Novel09549	3	Novel13608|Novel10025|Novel06889
GO:0004190	aspartic-type endopeptidase activity	molecular_function	0.67208	1	2	261	53	6293	1	Novel06883	1	Novel03453
GO:0070001	aspartic-type peptidase activity	molecular_function	0.67208	1	2	261	53	6293	1	Novel06883	1	Novel03453
GO:0019080	viral gene expression	biological_process	0.67217	1	1	261	26	6293	1	Novel09463	0
GO:0016787	hydrolase activity	molecular_function	0.67339	1	40	261	995	6293	8	Novel01878|Novel09871|Novel06368|Novel06879|Novel12632|Novel06883|Novel04381|Novel13062	32	Novel11910|Novel12369|Novel03383|Novel11560|Novel04359|Novel11127|Novel03453|Novel09970|Novel10953|Novel07726|Novel07810|Novel01136|Novel09362|Novel05044|Novel12752|Novel14217|Novel03780|Novel00237|Novel07265|Novel13522|Novel14284|Novel02363|Novel08491|Novel00745|Novel02439|Novel00454|Novel11122|Novel10961|Novel01823|Novel12390|Novel00050|Novel10025
GO:0015988	energy coupled proton transmembrane transport, against electrochemical gradient	biological_process	0.67518	1	1	261	27	6293	0		1	Novel13145
GO:0015991	ATP hydrolysis coupled proton transport	biological_process	0.67518	1	1	261	27	6293	0		1	Novel13145
GO:0044702	single organism reproductive process	biological_process	0.67543	1	2	261	56	6293	1	Novel06883	1	Novel06894
GO:0065003	macromolecular complex assembly	biological_process	0.67592	1	3	261	82	6293	2	Novel12855|Novel07271	1	Novel10509
GO:0050790	regulation of catalytic activity	biological_process	0.67687	1	2	261	56	6293	0		2	Novel11463|Novel02267
GO:0000152	nuclear ubiquitin ligase complex	cellular_component	0.67701	1	1	261	26	6293	0		1	Novel11738
GO:0005680	anaphase-promoting complex	cellular_component	0.67701	1	1	261	26	6293	0		1	Novel11738
GO:0031461	cullin-RING ubiquitin ligase complex	cellular_component	0.67701	1	1	261	26	6293	0		1	Novel11738
GO:0044763	single-organism cellular process	biological_process	0.67771	1	61	261	1510	6293	24	Novel13062|Novel09462|Novel09892|Novel06883|Novel10313|Novel13435|Novel09240|Novel05519|Novel09839|Novel06368|Novel05026|Novel09549|Novel04659|Novel09844|Novel12668|Novel09464|Novel09871|Novel11796|Novel13031|Novel09164|Novel06922|Novel13100|Novel01878|Novel06935	37	Novel10966|Novel10025|Novel02365|Novel10551|Novel08491|Novel02363|Novel11738|Novel07265|Novel00237|Novel02981|Novel06889|Novel03242|Novel14313|Novel07684|Novel13138|Novel10509|Novel11019|Novel12536|Novel01970|Novel02485|Novel12111|Novel12689|Novel04925|Novel10810|Novel13145|Novel06894|Novel12277|Novel13766|Novel02267|Novel03383|Novel08153|Novel12128|Novel13608|Novel06082|Novel14401|Novel11910|Nov…
GO:0031975	envelope	cellular_component	0.67786	1	4	261	108	6293	1	Novel03774	3	Novel13311|Novel10025|Novel06889
GO:0043623	cellular protein complex assembly	biological_process	0.67824	1	2	261	55	6293	2	Novel12855|Novel07271	0
GO:0045893	positive regulation of transcription, DNA-templated	biological_process	0.67938	1	1	261	26	6293	0		1	Novel08107
GO:0045935	positive regulation of nucleobase-containing compound metabolic process	biological_process	0.67938	1	1	261	26	6293	0		1	Novel08107
GO:0051254	positive regulation of RNA metabolic process	biological_process	0.67938	1	1	261	26	6293	0		1	Novel08107
GO:1902680	positive regulation of RNA biosynthetic process	biological_process	0.67938	1	1	261	26	6293	0		1	Novel08107
GO:1903508	positive regulation of nucleic acid-templated transcription	biological_process	0.67938	1	1	261	26	6293	0		1	Novel08107
GO:0009259	ribonucleotide metabolic process	biological_process	0.67966	1	4	261	107	6293	1	Novel09549	3	Novel06889|Novel10025|Novel13608
GO:0098800	inner mitochondrial membrane protein complex	cellular_component	0.684	1	2	261	54	6293	0		2	Novel06889|Novel10025
GO:0006163	purine nucleotide metabolic process	biological_process	0.68682	1	4	261	108	6293	1	Novel09549	3	Novel06889|Novel10025|Novel13608
GO:0019693	ribose phosphate metabolic process	biological_process	0.68721	1	4	261	108	6293	1	Novel09549	3	Novel06889|Novel10025|Novel13608
GO:0044699	single-organism process	biological_process	0.6874	1	87	261	2149	6293	35	Novel06368|Novel09892|Novel09240|Novel13435|Novel13307|Novel13904|Novel12558|Novel13100|Novel01878|Novel06922|Novel09947|Novel04659|Novel09844|Novel05026|Novel09532|Novel12975|Novel12855|Novel10532|Novel05519|Novel09839|Novel09361|Novel06883|Novel10313|Novel09462|Novel13062|Novel09871|Novel11796|Novel09464|Novel09669|Novel06935|Novel13031|Novel09164|Novel09549|Novel09814|Novel12668	52	Novel13897|Novel02363|Novel00237|Novel02981|Novel10551|Novel03790|Novel02365|Novel10025|Novel09869|Novel06894|Novel06082|Novel13677|Novel12128|Novel02267|Novel12277|Novel13968|Novel11463|Novel01136|Novel12111|Novel02485|Novel13138|Novel10810|Novel13145|Novel04925|Novel12689|Novel13522|Novel07265|Novel07245|Novel11738|Novel08491|Novel07684|Novel03242|Novel14313|Novel06889|Novel00050|Novel10966|Nov…
GO:0009891	positive regulation of biosynthetic process	biological_process	0.68986	1	1	261	27	6293	0		1	Novel08107
GO:0010557	positive regulation of macromolecule biosynthetic process	biological_process	0.68986	1	1	261	27	6293	0		1	Novel08107
GO:0010628	positive regulation of gene expression	biological_process	0.68986	1	1	261	27	6293	0		1	Novel08107
GO:0031328	positive regulation of cellular biosynthetic process	biological_process	0.68986	1	1	261	27	6293	0		1	Novel08107
GO:0051173	positive regulation of nitrogen compound metabolic process	biological_process	0.68986	1	1	261	27	6293	0		1	Novel08107
GO:0000151	ubiquitin ligase complex	cellular_component	0.69181	1	1	261	27	6293	0		1	Novel11738
GO:0042440	pigment metabolic process	biological_process	0.69242	1	1	261	27	6293	1	Novel04659	0
GO:0072521	purine-containing compound metabolic process	biological_process	0.69425	1	4	261	109	6293	1	Novel09549	3	Novel13608|Novel10025|Novel06889
GO:0031300	intrinsic component of organelle membrane	cellular_component	0.69651	1	1	261	27	6293	0		1	Novel09466
GO:0031301	integral component of organelle membrane	cellular_component	0.69651	1	1	261	27	6293	0		1	Novel09466
GO:0016741	transferase activity, transferring one-carbon groups	molecular_function	0.69725	1	4	261	112	6293	0		4	Novel00253|Novel03504|Novel06130|Novel10509
GO:0008152	metabolic process	biological_process	0.699	1	127	261	3127	6293	49	Novel12558|Novel01878|Novel06922|Novel09947|Novel07356|Novel12754|Novel11875|Novel09532|Novel12975|Novel04659|Novel09844|Novel05026|Novel06368|Novel12332|Novel10556|Novel07284|Novel09463|Novel09240|Novel13435|Novel08990|Novel02160|Novel09227|Novel09892|Novel06935|Novel11539|Novel13031|Novel09164|Novel07271|Novel09871|Novel10651|Novel11796|Novel09464|Novel09669|Novel12668|Novel07343|Novel09549|Nov…	78	Novel06082|Novel01952|Novel13677|Novel02267|Novel12277|Novel11560|Novel09869|Novel09970|Novel01698|Novel06894|Novel13145|Novel04925|Novel12974|Novel11463|Novel13968|Novel08107|Novel01136|Novel12111|Novel05044|Novel11353|Novel13138|Novel05961|Novel03780|Novel00237|Novel02981|Novel13897|Novel14284|Novel14413|Novel05479|Novel02353|Novel01943|Novel02363|Novel02439|Novel12706|Novel02620|Novel10637|Nov…
GO:0034062	RNA polymerase activity	molecular_function	0.69969	1	3	261	85	6293	0		3	Novel00745|Novel11127|Novel09970
GO:0000041	transition metal ion transport	biological_process	0.69971	1	1	261	27	6293	0		1	Novel13968
GO:0044421	extracellular region part	cellular_component	0.70254	1	1	261	27	6293	1	Novel09291	0
GO:0016853	isomerase activity	molecular_function	0.70291	1	3	261	83	6293	1	Novel09532	2	Novel14284|Novel01952
GO:0016192	vesicle-mediated transport	biological_process	0.70462	1	2	261	57	6293	0		2	Novel14092|Novel07518
GO:0065009	regulation of molecular function	biological_process	0.70748	1	2	261	59	6293	0		2	Novel02267|Novel11463
GO:0010941	regulation of cell death	biological_process	0.7089	1	1	261	29	6293	0		1	Novel12689
GO:0042981	regulation of apoptotic process	biological_process	0.7089	1	1	261	29	6293	0		1	Novel12689
GO:0043067	regulation of programmed cell death	biological_process	0.7089	1	1	261	29	6293	0		1	Novel12689
GO:1990234	transferase complex	cellular_component	0.7104	1	3	261	85	6293	1	Novel05026	2	Novel11738|Novel03242
GO:0006886	intracellular protein transport	biological_process	0.71113	1	4	261	113	6293	1	Novel05519	3	Novel13311|Novel04657|Novel07518
GO:0005694	chromosome	cellular_component	0.71135	1	3	261	88	6293	1	Novel13100	2	Novel11738|Novel13608
GO:0006974	cellular response to DNA damage stimulus	biological_process	0.71165	1	7	261	191	6293	2	Novel06368|Novel12668	5	Novel01970|Novel08153|Novel03383|Novel02363|Novel08491
GO:0040011	locomotion	biological_process	0.71178	1	2	261	60	6293	0		2	Novel10576|Novel10575
GO:0016651	oxidoreductase activity, acting on NAD(P)H	molecular_function	0.7123	1	1	261	28	6293	0		1	Novel12362
GO:0043234	protein complex	cellular_component	0.7147	1	19	261	502	6293	3	Novel05026|Novel09839|Novel07271	16	Novel07518|Novel13145|Novel10025|Novel02485|Novel12536|Novel06889|Novel03242|Novel12369|Novel13608|Novel10576|Novel12877|Novel08491|Novel11738|Novel09869|Novel13522|Novel00321
GO:0098798	mitochondrial protein complex	cellular_component	0.71525	1	2	261	58	6293	0		2	Novel10025|Novel06889
GO:1901565	organonitrogen compound catabolic process	biological_process	0.71635	1	1	261	29	6293	0		1	Novel13145
GO:0044700	single organism signaling	biological_process	0.71637	1	10	261	271	6293	3	Novel09839|Novel11796|Novel09844	7	Novel12689|Novel13766|Novel12128|Novel06082|Novel11019|Novel12536|Novel10551
GO:0031325	positive regulation of cellular metabolic process	biological_process	0.71718	1	2	261	59	6293	1	Novel09839	1	Novel08107
GO:0023052	signaling	biological_process	0.72088	1	10	261	272	6293	3	Novel09839|Novel11796|Novel09844	7	Novel12128|Novel06082|Novel12689|Novel13766|Novel11019|Novel10551|Novel12536
GO:0032501	multicellular organismal process	biological_process	0.72558	1	9	261	249	6293	4	Novel06883|Novel13904|Novel10532|Novel09532	5	Novel06894|Novel11463|Novel02822|Novel12698|Novel07518
GO:0009893	positive regulation of metabolic process	biological_process	0.72644	1	2	261	60	6293	1	Novel09839	1	Novel08107
GO:0051641	cellular localization	biological_process	0.72818	1	6	261	170	6293	2	Novel05519|Novel09839	4	Novel07518|Novel13311|Novel04657|Novel06894
GO:0036094	small molecule binding	molecular_function	0.72835	1	26	261	674	6293	12	Novel10556|Novel05519|Novel11796|Novel11958|Novel01878|Novel09947|Novel09291|Novel06759|Novel12668|Novel13435|Novel12632|Novel07343	14	Novel12234|Novel09461|Novel14284|Novel11556|Novel02363|Novel08491|Novel14401|Novel14313|Novel00237|Novel10966|Novel10025|Novel00454|Novel07726|Novel11011
GO:1901361	organic cyclic compound catabolic process	biological_process	0.72956	1	1	261	30	6293	1	Novel10313	0
GO:0051301	cell division	biological_process	0.72993	1	1	261	31	6293	0		1	Novel02267
GO:0032787	monocarboxylic acid metabolic process	biological_process	0.73176	1	2	261	61	6293	2	Novel09240|Novel10313	0
GO:0051716	cellular response to stimulus	biological_process	0.73254	1	17	261	453	6293	6	Novel10313|Novel09844|Novel12668|Novel11796|Novel09839|Novel06368	11	Novel01970|Novel12536|Novel10551|Novel11019|Novel12689|Novel02363|Novel08491|Novel03383|Novel06082|Novel12128|Novel08153
GO:0043933	macromolecular complex subunit organization	biological_process	0.73578	1	4	261	120	6293	2	Novel12855|Novel07271	2	Novel03242|Novel10509
GO:0042995	cell projection	cellular_component	0.73967	1	1	261	32	6293	1	Novel09291	0
GO:0001071	nucleic acid binding transcription factor activity	molecular_function	0.74128	1	8	261	226	6293	6	Novel02160|Novel14389|Novel13904|Novel09291|Novel07284|Novel01878	2	Novel10025|Novel02353
GO:0003700	transcription factor activity, sequence-specific DNA binding	molecular_function	0.74128	1	8	261	226	6293	6	Novel13904|Novel09291|Novel14389|Novel02160|Novel07284|Novel01878	2	Novel02353|Novel10025
GO:0007005	mitochondrion organization	biological_process	0.74474	1	1	261	32	6293	0		1	Novel12689
GO:0000226	microtubule cytoskeleton organization	biological_process	0.7554	1	1	261	32	6293	0		1	Novel11738
GO:0071702	organic substance transport	biological_process	0.75665	1	8	261	229	6293	2	Novel05519|Novel12855	6	Novel09869|Novel04657|Novel11738|Novel13311|Novel07518|Novel05042
GO:0030001	metal ion transport	biological_process	0.75705	1	4	261	122	6293	1	Novel13307	3	Novel02485|Novel10810|Novel13968
GO:0022843	voltage-gated cation channel activity	molecular_function	0.75718	1	1	261	33	6293	0		1	Novel02485
GO:0032259	methylation	biological_process	0.75728	1	1	261	32	6293	0		1	Novel03504
GO:0030312	external encapsulating structure	cellular_component	0.75998	1	2	261	66	6293	1	Novel06883	1	Novel06894
GO:0043227	membrane-bounded organelle	cellular_component	0.76537	1	32	261	850	6293	12	Novel09839|Novel07284|Novel02160|Novel13031|Novel06935|Novel13100|Novel12000|Novel09464|Novel11796|Novel03774|Novel13904|Novel05026	20	Novel06889|Novel08448|Novel03242|Novel11738|Novel02353|Novel14413|Novel09466|Novel10025|Novel13311|Novel12655|Novel13608|Novel13148|Novel12362|Novel07505|Novel12689|Novel13145|Novel11353|Novel01136|Novel09362|Novel01970
GO:0043231	intracellular membrane-bounded organelle	cellular_component	0.76537	1	32	261	850	6293	12	Novel05026|Novel06935|Novel13100|Novel13031|Novel13904|Novel03774|Novel11796|Novel09464|Novel12000|Novel07284|Novel02160|Novel09839	20	Novel13145|Novel12689|Novel07505|Novel01970|Novel09362|Novel01136|Novel11353|Novel13608|Novel12362|Novel13148|Novel09466|Novel12655|Novel13311|Novel10025|Novel03242|Novel08448|Novel06889|Novel14413|Novel02353|Novel11738
GO:0009987	cellular process	biological_process	0.76658	1	133	261	3307	6293	51	Novel09549|Novel14389|Novel07343|Novel09871|Novel00913|Novel11539|Novel06935|Novel09164|Novel13031|Novel09291|Novel06759|Novel09462|Novel13062|Novel06883|Novel05519|Novel11958|Novel09839|Novel09532|Novel12855|Novel12754|Novel07356|Novel06922|Novel01878|Novel13100|Novel09892|Novel07284|Novel09463|Novel08990|Novel00932|Novel06368|Novel06964|Novel12668|Novel11796|Novel10651|Novel07271|Novel09464|Nov…	82	Novel10509|Novel12536|Novel03504|Novel09461|Novel14092|Novel03383|Novel00050|Novel11454|Novel09466|Novel12416|Novel08491|Novel11738|Novel00095|Novel12111|Novel01136|Novel02485|Novel13138|Novel11353|Novel12689|Novel06894|Novel12128|Novel13677|Novel06082|Novel02267|Novel08863|Novel01943|Novel00237|Novel03780|Novel11019|Novel01970|Novel00147|Novel09362|Novel07313|Novel03955|Novel12779|Novel11011|Nov…
GO:0005507	copper ion binding	molecular_function	0.7667	1	1	261	35	6293	1	Novel07284	0
GO:0048522	positive regulation of cellular process	biological_process	0.76689	1	3	261	97	6293	1	Novel09839	2	Novel12689|Novel08107
GO:0051239	regulation of multicellular organismal process	biological_process	0.76831	1	1	261	35	6293	1	Novel09532	0
GO:0060255	regulation of macromolecule metabolic process	biological_process	0.76839	1	23	261	622	6293	7	Novel09839|Novel01878|Novel14389|Novel00603|Novel02160|Novel09291|Novel07284	16	Novel14092|Novel12569|Novel02353|Novel14413|Novel04359|Novel02267|Novel03175|Novel03242|Novel05961|Novel10576|Novel06082|Novel10025|Novel11353|Novel08107|Novel11463|Novel12416
GO:0019439	aromatic compound catabolic process	biological_process	0.76913	1	1	261	34	6293	1	Novel10313	0
GO:0004386	helicase activity	molecular_function	0.77304	1	4	261	120	6293	1	Novel12632	3	Novel08491|Novel10025|Novel09970
GO:0003887	DNA-directed DNA polymerase activity	molecular_function	0.77545	1	1	261	34	6293	1	Novel02160	0
GO:0044033	multi-organism metabolic process	biological_process	0.78018	1	1	261	35	6293	1	Novel09463	0
GO:0019028	viral capsid	cellular_component	0.78084	1	5	261	153	6293	4	Novel13509|Novel06953|Novel07356|Novel07327	1	Novel07055
GO:0019048	modulation by virus of host morphology or physiology	biological_process	0.78347	1	1	261	35	6293	0		1	Novel12877
GO:0072594	establishment of protein localization to organelle	biological_process	0.78368	1	1	261	35	6293	1	Novel05519	0
GO:0051336	regulation of hydrolase activity	biological_process	0.78618	1	1	261	36	6293	0		1	Novel11463
GO:0007165	signal transduction	biological_process	0.78685	1	9	261	263	6293	3	Novel11796|Novel09844|Novel09839	6	Novel11019|Novel10551|Novel12536|Novel12128|Novel06082|Novel12689
GO:0033554	cellular response to stress	biological_process	0.78784	1	7	261	208	6293	2	Novel12668|Novel06368	5	Novel08153|Novel01970|Novel08491|Novel03383|Novel02363
GO:0004842	ubiquitin-protein transferase activity	molecular_function	0.78786	1	1	261	35	6293	0		1	Novel11738
GO:0019787	ubiquitin-like protein transferase activity	molecular_function	0.78786	1	1	261	35	6293	0		1	Novel11738
GO:0034654	nucleobase-containing compound biosynthetic process	biological_process	0.79255	1	27	261	734	6293	9	Novel09463|Novel07284|Novel02160|Novel14389|Novel00603|Novel09291|Novel09549|Novel01878|Novel09464	18	Novel12416|Novel11353|Novel10025|Novel10966|Novel08107|Novel10509|Novel03175|Novel03242|Novel06889|Novel02981|Novel13608|Novel05961|Novel14092|Novel12569|Novel04359|Novel09970|Novel02353|Novel14413
GO:0008104	protein localization	biological_process	0.79343	1	5	261	155	6293	1	Novel05519	4	Novel06894|Novel13311|Novel04657|Novel07518
GO:0044802	single-organism membrane organization	biological_process	0.79416	1	1	261	36	6293	1	Novel05519	0
GO:0006091	generation of precursor metabolites and energy	biological_process	0.79586	1	3	261	99	6293	1	Novel09892	2	Novel14401|Novel12277
GO:0044446	intracellular organelle part	cellular_component	0.7992	1	15	261	427	6293	6	Novel03774|Novel05026|Novel13100|Novel06935|Novel13031|Novel09839	9	Novel00321|Novel10025|Novel13311|Novel11738|Novel12369|Novel13608|Novel09466|Novel06889|Novel03242
GO:0033365	protein localization to organelle	biological_process	0.79996	1	1	261	37	6293	1	Novel05519	0
GO:0080090	regulation of primary metabolic process	biological_process	0.80066	1	22	261	609	6293	7	Novel09839|Novel01878|Novel07284|Novel02160|Novel14389|Novel00603|Novel09291	15	Novel03242|Novel02267|Novel03175|Novel10576|Novel05961|Novel12569|Novel14092|Novel04359|Novel14413|Novel02353|Novel12416|Novel11353|Novel10025|Novel11463|Novel08107
GO:0071103	DNA conformation change	biological_process	0.80087	1	1	261	37	6293	0		1	Novel14284
GO:0042254	ribosome biogenesis	biological_process	0.80195	1	1	261	40	6293	0		1	Novel03504
GO:0022900	electron transport chain	biological_process	0.80331	1	1	261	38	6293	1	Novel09892	0
GO:0008150	biological_process	biological_process	0.80356	1	176	261	4364	6293	65	Novel10556|Novel12332|Novel09227|Novel02160|Novel13435|Novel07420|Novel09240|Novel11006|Novel11875|Novel13307|Novel12558|Novel05026|Novel04659|Novel09844|Novel10532|Novel00603|Novel04381|Novel10313|Novel09361|Novel07353|Novel09464|Novel10651|Novel11796|Novel07271|Novel12668|Novel06964|Novel06368|Novel09892|Novel08990|Novel00932|Novel09463|Novel07284|Novel07356|Novel12754|Novel13904|Novel12303|Nov…	111	Novel02363|Novel09642|Novel14413|Novel02353|Novel14284|Novel02981|Novel13626|Novel05961|Novel10025|Novel06923|Novel02365|Novel03790|Novel10551|Novel10637|Novel12706|Novel02439|Novel01698|Novel07367|Novel09869|Novel09970|Novel12277|Novel11560|Novel01952|Novel05044|Novel11463|Novel13968|Novel08107|Novel12974|Novel04925|Novel10810|Novel13145|Novel00280|Novel12877|Novel11556|Novel07245|Novel10575|Nov…
GO:0019438	aromatic compound biosynthetic process	biological_process	0.80464	1	29	261	790	6293	9	Novel09464|Novel01878|Novel09291|Novel09549|Novel00603|Novel14389|Novel02160|Novel07284|Novel09463	20	Novel09970|Novel02353|Novel14413|Novel04359|Novel14092|Novel12569|Novel13608|Novel05961|Novel13677|Novel06889|Novel02981|Novel03175|Novel03242|Novel10509|Novel08107|Novel10025|Novel13138|Novel10966|Novel11353|Novel12416
GO:0044422	organelle part	cellular_component	0.80692	1	15	261	430	6293	6	Novel05026|Novel03774|Novel13031|Novel09839|Novel13100|Novel06935	9	Novel10025|Novel13311|Novel11738|Novel00321|Novel06889|Novel03242|Novel13608|Novel12369|Novel09466
GO:0008757	S-adenosylmethionine-dependent methyltransferase activity	molecular_function	0.80877	1	1	261	38	6293	0		1	Novel03504
GO:0033036	macromolecule localization	biological_process	0.80883	1	6	261	189	6293	1	Novel05519	5	Novel04657|Novel13311|Novel06894|Novel07518|Novel09869
GO:0003723	RNA binding	molecular_function	0.8157	1	7	261	217	6293	3	Novel13100|Novel07284|Novel02160	4	Novel02353|Novel09348|Novel08978|Novel08491
GO:0004866	endopeptidase inhibitor activity	molecular_function	0.81648	1	1	261	40	6293	0		1	Novel11463
GO:0061135	endopeptidase regulator activity	molecular_function	0.81648	1	1	261	40	6293	0		1	Novel11463
GO:0003924	GTPase activity	molecular_function	0.82018	1	1	261	39	6293	0		1	Novel00454
GO:0006461	protein complex assembly	biological_process	0.82084	1	2	261	73	6293	2	Novel07271|Novel12855	0
GO:0018130	heterocycle biosynthetic process	biological_process	0.82231	1	29	261	798	6293	9	Novel02160|Novel00603|Novel14389|Novel09549|Novel09291|Novel07284|Novel09463|Novel09464|Novel01878	20	Novel11353|Novel13138|Novel10025|Novel10966|Novel08107|Novel10509|Novel12416|Novel14092|Novel12569|Novel04359|Novel02353|Novel09970|Novel14413|Novel03175|Novel03242|Novel06889|Novel02981|Novel13677|Novel13608|Novel05961
GO:0034641	cellular nitrogen compound metabolic process	biological_process	0.82533	1	72	261	1869	6293	25	Novel06883|Novel13062|Novel00603|Novel09291|Novel12668|Novel14389|Novel09549|Novel09164|Novel11539|Novel09464|Novel07271|Novel09871|Novel11796|Novel10651|Novel13435|Novel08990|Novel07284|Novel09463|Novel02160|Novel09227|Novel06368|Novel09532|Novel01878|Novel12754|Novel11875	47	Novel12416|Novel11454|Novel10966|Novel00050|Novel03242|Novel03175|Novel14313|Novel06889|Novel08491|Novel12779|Novel03504|Novel07313|Novel09362|Novel00147|Novel01970|Novel10509|Novel03383|Novel11910|Novel13608|Novel08153|Novel12569|Novel14092|Novel04359|Novel12706|Novel02439|Novel06923|Novel02365|Novel10025|Novel10637|Novel00237|Novel02981|Novel05961|Novel02363|Novel14284|Novel14413|Novel01943|Nov…
GO:0007155	cell adhesion	biological_process	0.82597	1	1	261	41	6293	0		1	Novel13626
GO:0070271	protein complex biogenesis	biological_process	0.82637	1	2	261	74	6293	2	Novel12855|Novel07271	0
GO:1902494	catalytic complex	cellular_component	0.82896	1	4	261	136	6293	1	Novel05026	3	Novel11738|Novel03242|Novel12536
GO:0044003	modification by symbiont of host morphology or physiology	biological_process	0.83077	1	1	261	41	6293	0		1	Novel12877
GO:0022613	ribonucleoprotein complex biogenesis	biological_process	0.83207	1	1	261	44	6293	0		1	Novel03504
GO:0005634	nucleus	cellular_component	0.83264	1	20	261	573	6293	7	Novel13904|Novel11796|Novel12000|Novel09464|Novel13100|Novel02160|Novel07284	13	Novel14413|Novel02353|Novel13148|Novel11738|Novel13608|Novel08448|Novel03242|Novel12655|Novel01970|Novel09362|Novel11353|Novel13145|Novel07505
GO:0030154	cell differentiation	biological_process	0.83587	1	2	261	77	6293	1	Novel06883	1	Novel06894
GO:0048856	anatomical structure development	biological_process	0.83757	1	3	261	110	6293	1	Novel06883	2	Novel06894|Novel02822
GO:0007166	cell surface receptor signaling pathway	biological_process	0.83815	1	1	261	42	6293	0		1	Novel12128
GO:0035821	modification of morphology or physiology of other organism	biological_process	0.83855	1	1	261	42	6293	0		1	Novel12877
GO:0051817	modification of morphology or physiology of other organism involved in symbiotic interaction	biological_process	0.83855	1	1	261	42	6293	0		1	Novel12877
GO:1902580	single-organism cellular localization	biological_process	0.84152	1	1	261	42	6293	1	Novel05519	0
GO:0009653	anatomical structure morphogenesis	biological_process	0.84459	1	2	261	80	6293	1	Novel06883	1	Novel06894
GO:0055114	oxidation-reduction process	biological_process	0.84544	1	13	261	397	6293	6	Novel09361|Novel09669|Novel09892|Novel12558|Novel09947|Novel12975	7	Novel01136|Novel07245|Novel06973|Novel14401|Novel00063|Novel03242|Novel12277
GO:0005506	iron ion binding	molecular_function	0.84578	1	1	261	43	6293	0		1	Novel08091
GO:0030414	peptidase inhibitor activity	molecular_function	0.84759	1	1	261	44	6293	0		1	Novel11463
GO:0061134	peptidase regulator activity	molecular_function	0.84759	1	1	261	44	6293	0		1	Novel11463
GO:0046907	intracellular transport	biological_process	0.84948	1	4	261	141	6293	1	Novel05519	3	Novel07518|Novel13311|Novel04657
GO:0016746	transferase activity, transferring acyl groups	molecular_function	0.84961	1	2	261	79	6293	1	Novel06935	1	Novel03242
GO:0007017	microtubule-based process	biological_process	0.8522	1	1	261	43	6293	0		1	Novel11738
GO:0006915	apoptotic process	biological_process	0.85255	1	1	261	46	6293	0		1	Novel12689
GO:0012501	programmed cell death	biological_process	0.85255	1	1	261	46	6293	0		1	Novel12689
GO:0061024	membrane organization	biological_process	0.85668	1	1	261	44	6293	1	Novel05519	0
GO:0019222	regulation of metabolic process	biological_process	0.86023	1	23	261	664	6293	7	Novel09839|Novel01878|Novel02160|Novel14389|Novel00603|Novel09291|Novel07284	16	Novel14092|Novel12569|Novel04359|Novel02353|Novel14413|Novel03175|Novel02267|Novel03242|Novel06082|Novel05961|Novel10576|Novel11353|Novel10025|Novel08107|Novel11463|Novel12416
GO:1902582	single-organism intracellular transport	biological_process	0.86257	1	2	261	81	6293	1	Novel05519	1	Novel04657
GO:0031981	nuclear lumen	cellular_component	0.86344	1	3	261	115	6293	1	Novel13100	2	Novel11738|Novel03242
GO:1901362	organic cyclic compound biosynthetic process	biological_process	0.86502	1	29	261	822	6293	9	Novel01878|Novel09464|Novel09463|Novel07284|Novel09549|Novel09291|Novel00603|Novel14389|Novel02160	20	Novel05961|Novel13608|Novel13677|Novel02981|Novel06889|Novel03242|Novel03175|Novel14413|Novel02353|Novel09970|Novel04359|Novel12569|Novel14092|Novel12416|Novel10509|Novel08107|Novel10966|Novel13138|Novel10025|Novel11353
GO:0022610	biological adhesion	biological_process	0.86559	1	1	261	47	6293	0		1	Novel13626
GO:0006725	cellular aromatic compound metabolic process	biological_process	0.86885	1	62	261	1643	6293	22	Novel13062|Novel00603|Novel09227|Novel02160|Novel10313|Novel06883|Novel09291|Novel13435|Novel09463|Novel07284|Novel06368|Novel14389|Novel09549|Novel04659|Novel12668|Novel11875|Novel09464|Novel10651|Novel11796|Novel09871|Novel09164|Novel01878	40	Novel10025|Novel10966|Novel06923|Novel00050|Novel10637|Novel12416|Novel02439|Novel08491|Novel02363|Novel02353|Novel14413|Novel14284|Novel06889|Novel00237|Novel02981|Novel03175|Novel14313|Novel03242|Novel05961|Novel13138|Novel11353|Novel10509|Novel08107|Novel00147|Novel13968|Novel09362|Novel01970|Novel12779|Novel13145|Novel03504|Novel14092|Novel12569|Novel09970|Novel04359|Novel03383|Novel08153|Nov…
GO:0016747	transferase activity, transferring acyl groups other than amino-acyl groups	molecular_function	0.86966	1	1	261	48	6293	0		1	Novel03242
GO:0006355	regulation of transcription, DNA-templated	biological_process	0.87239	1	18	261	539	6293	6	Novel07284|Novel14389|Novel00603|Novel02160|Novel09291|Novel01878	12	Novel12416|Novel10025|Novel11353|Novel08107|Novel03175|Novel03242|Novel05961|Novel14092|Novel12569|Novel02353|Novel14413|Novel04359
GO:1903506	regulation of nucleic acid-templated transcription	biological_process	0.87239	1	18	261	539	6293	6	Novel09291|Novel00603|Novel14389|Novel02160|Novel07284|Novel01878	12	Novel08107|Novel10025|Novel11353|Novel12416|Novel14413|Novel02353|Novel04359|Novel12569|Novel14092|Novel05961|Novel03242|Novel03175
GO:0043167	ion binding	molecular_function	0.87334	1	59	261	1565	6293	18	Novel13435|Novel12632|Novel07284|Novel06759|Novel02160|Novel09291|Novel06368|Novel11958|Novel05519|Novel10556|Novel07343|Novel12668|Novel06765|Novel09141|Novel09947|Novel01878|Novel11875|Novel11796	41	Novel11122|Novel06793|Novel00454|Novel12401|Novel10025|Novel10966|Novel00050|Novel00237|Novel14313|Novel09122|Novel10576|Novel12553|Novel08491|Novel10264|Novel11556|Novel02363|Novel02353|Novel05479|Novel10575|Novel14284|Novel12234|Novel02940|Novel11011|Novel10286|Novel07726|Novel08091|Novel10271|Novel09629|Novel06973|Novel03955|Novel00285|Novel10016|Novel08705|Novel09465|Novel13608|Novel14401|Nov…
GO:0004553	hydrolase activity, hydrolyzing O-glycosyl compounds	molecular_function	0.87535	1	2	261	84	6293	1	Novel06879	1	Novel12752
GO:2001141	regulation of RNA biosynthetic process	biological_process	0.87648	1	18	261	541	6293	6	Novel07284|Novel14389|Novel00603|Novel02160|Novel09291|Novel01878	12	Novel12416|Novel10025|Novel11353|Novel08107|Novel03175|Novel03242|Novel05961|Novel14092|Novel12569|Novel02353|Novel14413|Novel04359
GO:0015031	protein transport	biological_process	0.87668	1	4	261	147	6293	1	Novel05519	3	Novel07518|Novel04657|Novel13311
GO:0006807	nitrogen compound metabolic process	biological_process	0.8774	1	74	261	1957	6293	26	Novel06883|Novel13062|Novel00603|Novel09291|Novel09164|Novel11539|Novel09464|Novel07271|Novel11796|Novel10651|Novel09871|Novel12668|Novel14389|Novel09549|Novel06368|Novel08990|Novel13435|Novel07284|Novel09463|Novel02160|Novel09227|Novel01878|Novel12558|Novel12754|Novel11875|Novel09532	48	Novel03175|Novel14313|Novel03242|Novel06889|Novel08491|Novel12416|Novel11454|Novel10966|Novel00050|Novel03383|Novel11910|Novel08153|Novel13608|Novel14092|Novel12569|Novel04359|Novel12779|Novel03504|Novel07313|Novel00147|Novel09362|Novel01970|Novel10509|Novel02981|Novel00237|Novel05961|Novel02363|Novel14284|Novel01943|Novel02353|Novel14413|Novel12706|Novel02439|Novel02365|Novel06923|Novel10025|Nov…
GO:0020037	heme binding	molecular_function	0.87745	1	1	261	50	6293	0		1	Novel12752
GO:0090304	nucleic acid metabolic process	biological_process	0.87922	1	53	261	1428	6293	19	Novel12668|Novel14389|Novel09164|Novel01878|Novel11875|Novel09464|Novel09871|Novel10651|Novel11796|Novel13435|Novel09463|Novel07284|Novel13062|Novel00603|Novel09227|Novel06883|Novel02160|Novel09291|Novel06368	34	Novel12779|Novel03504|Novel13145|Novel11353|Novel09362|Novel00147|Novel01970|Novel13968|Novel08107|Novel03383|Novel08153|Novel11910|Novel01952|Novel12569|Novel14092|Novel09970|Novel04359|Novel12416|Novel02439|Novel10025|Novel06923|Novel00050|Novel10637|Novel00237|Novel02981|Novel03242|Novel14313|Novel03175|Novel05961|Novel08491|Novel02363|Novel14413|Novel02353|Novel14284
GO:0045184	establishment of protein localization	biological_process	0.88019	1	4	261	148	6293	1	Novel05519	3	Novel13311|Novel04657|Novel07518
GO:0051252	regulation of RNA metabolic process	biological_process	0.88416	1	18	261	545	6293	6	Novel14389|Novel00603|Novel02160|Novel09291|Novel07284|Novel01878	12	Novel10025|Novel11353|Novel08107|Novel12416|Novel12569|Novel14092|Novel14413|Novel02353|Novel04359|Novel03242|Novel03175|Novel05961
GO:0010468	regulation of gene expression	biological_process	0.88531	1	19	261	572	6293	6	Novel07284|Novel02160|Novel14389|Novel00603|Novel09291|Novel01878	13	Novel12416|Novel11353|Novel10025|Novel08107|Novel03242|Novel03175|Novel06082|Novel05961|Novel12569|Novel14092|Novel04359|Novel14413|Novel02353
GO:0003899	DNA-directed RNA polymerase activity	molecular_function	0.88537	1	1	261	51	6293	0		1	Novel09970
GO:0043233	organelle lumen	cellular_component	0.88578	1	3	261	122	6293	1	Novel13100	2	Novel11738|Novel03242
GO:0070013	intracellular organelle lumen	cellular_component	0.88578	1	3	261	122	6293	1	Novel13100	2	Novel11738|Novel03242
GO:0031323	regulation of cellular metabolic process	biological_process	0.88717	1	21	261	626	6293	7	Novel14389|Novel00603|Novel02160|Novel09291|Novel07284|Novel09839|Novel01878	14	Novel10025|Novel11353|Novel11463|Novel08107|Novel12416|Novel12569|Novel14092|Novel14413|Novel02353|Novel04359|Novel03242|Novel02267|Novel03175|Novel05961
GO:0008219	cell death	biological_process	0.8875	1	1	261	52	6293	0		1	Novel12689
GO:0016265	death	biological_process	0.8875	1	1	261	52	6293	0		1	Novel12689
GO:0031974	membrane-enclosed lumen	cellular_component	0.8885	1	3	261	123	6293	1	Novel13100	2	Novel03242|Novel11738
GO:0065007	biological regulation	biological_process	0.89074	1	39	261	1096	6293	12	Novel09844|Novel14389|Novel09532|Novel11796|Novel09464|Novel01878|Novel09291|Novel00603|Novel09462|Novel02160|Novel07284|Novel09839	27	Novel11019|Novel08107|Novel12536|Novel11463|Novel11353|Novel07518|Novel12689|Novel04359|Novel06894|Novel14092|Novel12569|Novel12128|Novel06082|Novel02267|Novel10551|Novel10025|Novel12698|Novel12416|Novel02353|Novel14413|Novel12877|Novel08491|Novel05961|Novel10576|Novel02822|Novel03175|Novel03242
GO:1901360	organic cyclic compound metabolic process	biological_process	0.89166	1	62	261	1663	6293	22	Novel06368|Novel07284|Novel09463|Novel13435|Novel09291|Novel02160|Novel10313|Novel06883|Novel13062|Novel00603|Novel09227|Novel01878|Novel09164|Novel11796|Novel10651|Novel09871|Novel09464|Novel11875|Novel12668|Novel04659|Novel09549|Novel14389	40	Novel05961|Novel14313|Novel03175|Novel03242|Novel06889|Novel02981|Novel00237|Novel14284|Novel02353|Novel14413|Novel02363|Novel08491|Novel02439|Novel12416|Novel10637|Novel00050|Novel06923|Novel10025|Novel10966|Novel01952|Novel13677|Novel11910|Novel13608|Novel08153|Novel03383|Novel04359|Novel09970|Novel14092|Novel12569|Novel13145|Novel03504|Novel12779|Novel08107|Novel01970|Novel00147|Novel13968|Nov…
GO:0046906	tetrapyrrole binding	molecular_function	0.89236	1	1	261	53	6293	0		1	Novel12752
GO:0006396	RNA processing	biological_process	0.89401	1	5	261	186	6293	1	Novel09227	4	Novel06923|Novel02981|Novel09362|Novel03504
GO:0044707	single-multicellular organism process	biological_process	0.89753	1	5	261	185	6293	3	Novel10532|Novel13904|Novel09532	2	Novel11463|Novel07518
GO:0006139	nucleobase-containing compound metabolic process	biological_process	0.89753	1	58	261	1568	6293	20	Novel09164|Novel01878|Novel11875|Novel09464|Novel11796|Novel10651|Novel09871|Novel12668|Novel14389|Novel09549|Novel06368|Novel13435|Novel07284|Novel09463|Novel00603|Novel13062|Novel09227|Novel02160|Novel06883|Novel09291	38	Novel03383|Novel08153|Novel13608|Novel01952|Novel11910|Novel14092|Novel12569|Novel09970|Novel04359|Novel12779|Novel13145|Novel03504|Novel11353|Novel10509|Novel08107|Novel01970|Novel00147|Novel09362|Novel13968|Novel06889|Novel02981|Novel00237|Novel14313|Novel03175|Novel03242|Novel05961|Novel08491|Novel02363|Novel02353|Novel14413|Novel14284|Novel12416|Novel02439|Novel10025|Novel10966|Novel06923|Nov…
GO:0003712	transcription cofactor activity	molecular_function	0.89895	1	1	261	53	6293	0		1	Novel03242
GO:0019219	regulation of nucleobase-containing compound metabolic process	biological_process	0.90204	1	18	261	556	6293	6	Novel07284|Novel09291|Novel14389|Novel00603|Novel02160|Novel01878	12	Novel12416|Novel08107|Novel10025|Novel11353|Novel05961|Novel03175|Novel03242|Novel02353|Novel14413|Novel04359|Novel14092|Novel12569
GO:0000989	transcription factor activity, transcription factor binding	molecular_function	0.90274	1	1	261	54	6293	0		1	Novel03242
GO:0016482	cytoplasmic transport	biological_process	0.9032	1	1	261	54	6293	1	Novel05519	0
GO:0048869	cellular developmental process	biological_process	0.90391	1	2	261	93	6293	1	Novel06883	1	Novel06894
GO:0071822	protein complex subunit organization	biological_process	0.90891	1	2	261	94	6293	2	Novel12855|Novel07271	0
GO:0046483	heterocycle metabolic process	biological_process	0.90895	1	60	261	1629	6293	20	Novel07284|Novel09463|Novel13435|Novel09291|Novel00603|Novel13062|Novel09227|Novel06883|Novel02160|Novel06368|Novel12668|Novel09549|Novel14389|Novel01878|Novel09164|Novel09871|Novel10651|Novel11796|Novel11875|Novel09464	40	Novel02439|Novel12416|Novel00050|Novel10637|Novel10966|Novel10025|Novel06923|Novel05961|Novel02981|Novel00237|Novel06889|Novel03242|Novel03175|Novel14313|Novel14413|Novel02353|Novel14284|Novel08491|Novel02363|Novel03504|Novel13145|Novel12779|Novel10509|Novel00147|Novel01970|Novel09362|Novel13968|Novel08107|Novel13138|Novel11353|Novel08153|Novel13608|Novel11910|Novel01952|Novel13677|Novel03383|Nov…
GO:0051649	establishment of localization in cell	biological_process	0.91318	1	4	261	161	6293	1	Novel05519	3	Novel04657|Novel13311|Novel07518
GO:2000112	regulation of cellular macromolecule biosynthetic process	biological_process	0.91396	1	18	261	564	6293	6	Novel07284|Novel09291|Novel14389|Novel00603|Novel02160|Novel01878	12	Novel12416|Novel08107|Novel10025|Novel11353|Novel05961|Novel03242|Novel03175|Novel14413|Novel02353|Novel04359|Novel12569|Novel14092
GO:0010556	regulation of macromolecule biosynthetic process	biological_process	0.91694	1	18	261	566	6293	6	Novel01878|Novel09291|Novel14389|Novel00603|Novel02160|Novel07284	12	Novel14413|Novel02353|Novel04359|Novel12569|Novel14092|Novel05961|Novel03242|Novel03175|Novel08107|Novel10025|Novel11353|Novel12416
GO:0031326	regulation of cellular biosynthetic process	biological_process	0.91694	1	18	261	566	6293	6	Novel07284|Novel02160|Novel00603|Novel14389|Novel09291|Novel01878	12	Novel12416|Novel11353|Novel10025|Novel08107|Novel03242|Novel03175|Novel05961|Novel12569|Novel14092|Novel04359|Novel14413|Novel02353
GO:0009889	regulation of biosynthetic process	biological_process	0.9184	1	18	261	567	6293	6	Novel01878|Novel09291|Novel02160|Novel14389|Novel00603|Novel07284	12	Novel04359|Novel14413|Novel02353|Novel12569|Novel14092|Novel05961|Novel03242|Novel03175|Novel08107|Novel11353|Novel10025|Novel12416
GO:0006310	DNA recombination	biological_process	0.91911	1	6	261	216	6293	3	Novel09164|Novel13062|Novel09871	3	Novel11910|Novel01970|Novel08153
GO:0000723	telomere maintenance	biological_process	0.91964	1	1	261	56	6293	0		1	Novel08491
GO:0032200	telomere organization	biological_process	0.91964	1	1	261	56	6293	0		1	Novel08491
GO:0060249	anatomical structure homeostasis	biological_process	0.91964	1	1	261	56	6293	0		1	Novel08491
GO:0003678	DNA helicase activity	molecular_function	0.92035	1	2	261	93	6293	0		2	Novel10025|Novel08491
GO:0010467	gene expression	biological_process	0.92076	1	40	261	1164	6293	15	Novel13435|Novel08990|Novel07284|Novel09463|Novel02160|Novel09227|Novel00603|Novel09291|Novel09164|Novel01878|Novel11539|Novel09464|Novel12754|Novel09532|Novel14389	25	Novel03242|Novel03175|Novel14313|Novel00237|Novel02981|Novel05961|Novel14413|Novel02353|Novel01943|Novel12706|Novel12416|Novel11454|Novel06923|Novel10025|Novel06082|Novel12569|Novel14092|Novel04359|Novel09970|Novel12974|Novel03504|Novel11353|Novel07313|Novel09362|Novel08107
GO:0032502	developmental process	biological_process	0.92161	1	5	261	198	6293	3	Novel10532|Novel13904|Novel06883	2	Novel02822|Novel06894
GO:0051171	regulation of nitrogen compound metabolic process	biological_process	0.92252	1	18	261	570	6293	6	Novel09291|Novel02160|Novel14389|Novel00603|Novel07284|Novel01878	12	Novel08107|Novel11353|Novel10025|Novel12416|Novel04359|Novel14413|Novel02353|Novel12569|Novel14092|Novel05961|Novel03242|Novel03175
GO:0050794	regulation of cellular process	biological_process	0.92604	1	31	261	922	6293	11	Novel09839|Novel01878|Novel09464|Novel11796|Novel07284|Novel00603|Novel14389|Novel09462|Novel02160|Novel09291|Novel09844	20	Novel03175|Novel02267|Novel03242|Novel12128|Novel05961|Novel06082|Novel14092|Novel12569|Novel02353|Novel14413|Novel04359|Novel12689|Novel12416|Novel10025|Novel11353|Novel11019|Novel08107|Novel10551|Novel12536|Novel11463
GO:0006313	transposition, DNA-mediated	biological_process	0.92943	1	4	261	160	6293	3	Novel09164|Novel13062|Novel09871	1	Novel11910
GO:0032196	transposition	biological_process	0.92943	1	4	261	160	6293	3	Novel09164|Novel13062|Novel09871	1	Novel11910
GO:0007275	multicellular organismal development	biological_process	0.93328	1	2	261	103	6293	2	Novel13904|Novel10532	0
GO:0032774	RNA biosynthetic process	biological_process	0.93517	1	21	261	665	6293	8	Novel01878|Novel09464|Novel09463|Novel07284|Novel09291|Novel14389|Novel00603|Novel02160	13	Novel05961|Novel03175|Novel03242|Novel02353|Novel09970|Novel14413|Novel04359|Novel14092|Novel12569|Novel12416|Novel08107|Novel10025|Novel11353
GO:0003677	DNA binding	molecular_function	0.93788	1	29	261	870	6293	10	Novel12668|Novel07284|Novel14389|Novel13062|Novel02160|Novel09164|Novel06922|Novel01878|Novel11796|Novel09871	19	Novel12698|Novel02439|Novel10025|Novel00590|Novel13968|Novel01970|Novel03175|Novel03383|Novel05961|Novel00593|Novel01952|Novel11910|Novel12569|Novel02363|Novel09869|Novel09970|Novel02353|Novel14284|Novel04359
GO:0043565	sequence-specific DNA binding	molecular_function	0.94111	1	2	261	107	6293	2	Novel14389|Novel01878	0
GO:0050789	regulation of biological process	biological_process	0.94193	1	33	261	993	6293	12	Novel01878|Novel11796|Novel09464|Novel09532|Novel09844|Novel14389|Novel09839|Novel07284|Novel09291|Novel00603|Novel09462|Novel02160	21	Novel12128|Novel06082|Novel02267|Novel04359|Novel14092|Novel12569|Novel12689|Novel11019|Novel08107|Novel11463|Novel12536|Novel11353|Novel05961|Novel10576|Novel03175|Novel03242|Novel02353|Novel14413|Novel12416|Novel10551|Novel10025
GO:0006366	transcription from RNA polymerase II promoter	biological_process	0.94297	1	1	261	66	6293	1	Novel09464	0
GO:0004803	transposase activity	molecular_function	0.95001	1	3	261	139	6293	2	Novel09164|Novel13062	1	Novel11910
GO:0016070	RNA metabolic process	biological_process	0.95125	1	29	261	900	6293	10	Novel09291|Novel00603|Novel14389|Novel09227|Novel02160|Novel07284|Novel09463|Novel13435|Novel09464|Novel01878	19	Novel09362|Novel08107|Novel10025|Novel06923|Novel11353|Novel03504|Novel12416|Novel14413|Novel02353|Novel09970|Novel04359|Novel12569|Novel14092|Novel05961|Novel00237|Novel02981|Novel03242|Novel03175|Novel14313
GO:0044767	single-organism developmental process	biological_process	0.95168	1	4	261	184	6293	3	Novel06883|Novel10532|Novel13904	1	Novel06894
GO:0006351	transcription, DNA-templated	biological_process	0.95472	1	20	261	659	6293	7	Novel02160|Novel14389|Novel00603|Novel09291|Novel07284|Novel09464|Novel01878	13	Novel11353|Novel10025|Novel08107|Novel12416|Novel12569|Novel14092|Novel04359|Novel14413|Novel02353|Novel09970|Novel03242|Novel03175|Novel05961
GO:0097659	nucleic acid-templated transcription	biological_process	0.95472	1	20	261	659	6293	7	Novel01878|Novel09464|Novel07284|Novel02160|Novel14389|Novel00603|Novel09291	13	Novel03242|Novel03175|Novel05961|Novel12569|Novel14092|Novel04359|Novel14413|Novel02353|Novel09970|Novel12416|Novel11353|Novel10025|Novel08107
GO:0003676	nucleic acid binding	molecular_function	0.95737	1	44	261	1286	6293	17	Novel13290|Novel06368|Novel10556|Novel07284|Novel13062|Novel02160|Novel06922|Novel01878|Novel13100|Novel09164|Novel09871|Novel11796|Novel11875|Novel12668|Novel06765|Novel09141|Novel14389	27	Novel10576|Novel05961|Novel03175|Novel10575|Novel02353|Novel14284|Novel10264|Novel08491|Novel02363|Novel08978|Novel12698|Novel12401|Novel02439|Novel00050|Novel10025|Novel00590|Novel00593|Novel11910|Novel01952|Novel03383|Novel09970|Novel09869|Novel04359|Novel12569|Novel09348|Novel01970|Novel13968
GO:0004871	signal transducer activity	molecular_function	0.95833	1	1	261	73	6293	0		1	Novel06082
GO:0046983	protein dimerization activity	molecular_function	0.96083	1	2	261	117	6293	1	Novel08662	1	Novel12698
GO:0005654	nucleoplasm	cellular_component	0.96558	1	1	261	78	6293	0		1	Novel03242
GO:0044451	nucleoplasm part	cellular_component	0.96558	1	1	261	78	6293	0		1	Novel03242
GO:0046872	metal ion binding	molecular_function	0.9669	1	31	261	960	6293	7	Novel06368|Novel11875|Novel10556|Novel06765|Novel07284|Novel09141|Novel02160	24	Novel08705|Novel13608|Novel09465|Novel10576|Novel09122|Novel12553|Novel10264|Novel09970|Novel09869|Novel02353|Novel05479|Novel10575|Novel11122|Novel10286|Novel06793|Novel08091|Novel12401|Novel10271|Novel09629|Novel06973|Novel03955|Novel00285|Novel00050|Novel10016
GO:0003674	molecular_function	molecular_function	0.96823	1	200	261	5074	6293	70	Novel03442|Novel11796|Novel07271|Novel09464|Novel12668|Novel06874|Novel10532|Novel09361|Novel04381|Novel12558|Novel13307|Novel00599|Novel11875|Novel06765|Novel13151|Novel04659|Novel09844|Novel09141|Novel12332|Novel13290|Novel10556|Novel13435|Novel09240|Novel09227|Novel02160|Novel07327|Novel11539|Novel06935|Novel09164|Novel09871|Novel03774|Novel00913|Novel09669|Novel09814|Novel07343|Novel06953|Nov…	130	Novel13608|Novel14401|Novel11910|Novel13766|Novel04359|Novel12569|Novel06130|Novel09348|Novel05042|Novel11011|Novel01970|Novel09362|Novel10016|Novel11237|Novel07313|Novel06973|Novel03955|Novel10576|Novel07684|Novel02822|Novel06889|Novel03242|Novel03175|Novel14313|Novel10575|Novel05543|Novel12234|Novel13522|Novel07265|Novel00280|Novel11556|Novel07245|Novel12698|Novel11122|Novel11627|Novel12390|Nov…
GO:0043169	cation binding	molecular_function	0.9692	1	31	261	965	6293	7	Novel06765|Novel07284|Novel02160|Novel09141|Novel06368|Novel10556|Novel11875	24	Novel08091|Novel12401|Novel10271|Novel09629|Novel06793|Novel10286|Novel11122|Novel10016|Novel00285|Novel00050|Novel03955|Novel06973|Novel12553|Novel13608|Novel09465|Novel09122|Novel10576|Novel08705|Novel09869|Novel02353|Novel09970|Novel05479|Novel10575|Novel10264
GO:0004857	enzyme inhibitor activity	molecular_function	0.96941	1	1	261	82	6293	0		1	Novel11463
GO:0060089	molecular transducer activity	molecular_function	0.97456	1	1	261	84	6293	0		1	Novel06082
GO:0044428	nuclear part	cellular_component	0.97513	1	3	261	169	6293	1	Novel13100	2	Novel03242|Novel11738
GO:1901363	heterocyclic compound binding	molecular_function	0.98385	1	64	261	1867	6293	25	Novel13062|Novel06759|Novel09291|Novel11958|Novel05519|Novel07343|Novel12668|Novel14389|Novel09164|Novel09871|Novel11796|Novel12632|Novel13435|Novel07284|Novel02160|Novel13290|Novel06368|Novel10556|Novel06765|Novel09141|Novel06922|Novel09947|Novel01878|Novel13100|Novel11875	39	Novel12698|Novel00454|Novel10966|Novel00050|Novel03175|Novel14313|Novel10576|Novel08491|Novel11556|Novel10575|Novel12234|Novel11011|Novel09348|Novel12752|Novel01970|Novel03383|Novel14401|Novel11910|Novel12569|Novel04359|Novel09461|Novel08978|Novel02439|Novel12401|Novel10025|Novel00590|Novel00237|Novel05961|Novel10264|Novel02363|Novel02353|Novel14284|Novel07726|Novel13968|Novel00593|Novel01952|Nov…
GO:0097159	organic cyclic compound binding	molecular_function	0.9841	1	64	261	1868	6293	25	Novel05519|Novel11958|Novel09291|Novel06759|Novel13062|Novel09871|Novel11796|Novel09164|Novel14389|Novel12668|Novel07343|Novel10556|Novel13290|Novel06368|Novel02160|Novel07284|Novel13435|Novel12632|Novel11875|Novel06922|Novel09947|Novel01878|Novel13100|Novel09141|Novel06765	39	Novel10575|Novel12234|Novel08491|Novel11556|Novel10576|Novel14313|Novel03175|Novel00050|Novel10966|Novel00454|Novel12698|Novel04359|Novel09461|Novel12569|Novel11910|Novel14401|Novel03383|Novel01970|Novel12752|Novel09348|Novel11011|Novel02353|Novel14284|Novel10264|Novel02363|Novel05961|Novel00237|Novel10025|Novel00590|Novel08978|Novel02439|Novel12401|Novel09869|Novel09970|Novel01698|Novel00593|Nov…
GO:0009579	thylakoid	cellular_component	0.98493	1	1	261	96	6293	1	Novel07271	0
GO:0044436	thylakoid part	cellular_component	0.98493	1	1	261	96	6293	1	Novel07271	0
GO:0015979	photosynthesis	biological_process	0.98655	1	1	261	99	6293	1	Novel09892	0
GO:0048037	cofactor binding	molecular_function	0.98877	1	1	261	106	6293	0		1	Novel01698
GO:0005515	protein binding	molecular_function	0.99145	1	35	261	1163	6293	15	Novel09532|Novel09844|Novel13151|Novel06874|Novel13872|Novel03442|Novel00913|Novel00599|Novel12303|Novel00932|Novel14253|Novel06964|Novel09342|Novel08662|Novel10532	20	Novel14350|Novel09785|Novel12425|Novel14347|Novel01970|Novel13766|Novel06473|Novel09869|Novel06894|Novel04937|Novel12698|Novel10551|Novel11627|Novel12878|Novel02822|Novel07265|Novel14284|Novel14413|Novel05479|Novel00280
GO:0005488	binding	molecular_function	0.99917	1	117	261	3379	6293	41	Novel14253|Novel02160|Novel07284|Novel13435|Novel12632|Novel00932|Novel10556|Novel13290|Novel09342|Novel06368|Novel06964|Novel13151|Novel09844|Novel09141|Novel09532|Novel06765|Novel00599|Novel12303|Novel11875|Novel09947|Novel06922|Novel13100|Novel01878|Novel09291|Novel06759|Novel13062|Novel05519|Novel10532|Novel11958|Novel08662|Novel09839|Novel13872|Novel14389|Novel06874|Novel12668|Novel07343|Nov…	76	Novel10551|Novel10025|Novel00590|Novel12878|Novel08978|Novel12401|Novel02439|Novel02353|Novel14413|Novel05479|Novel14284|Novel10264|Novel11893|Novel02363|Novel05961|Novel09122|Novel12553|Novel00237|Novel00285|Novel13968|Novel09785|Novel07726|Novel08091|Novel14350|Novel09629|Novel02940|Novel14347|Novel12425|Novel09970|Novel09869|Novel06473|Novel01698|Novel06894|Novel07367|Novel09465|Novel00593|Nov…
