# Supplementary material for: Proteome and transcriptome analyses of wheat near isogenic lines identifies key proteins and genes of wheat bread quality
Source: Sci Rep. 2021 May 11;11:9978. doi: 10.1038/s41598-021-89140-4 (PMC8113351; doi:10.1038/s41598-021-89140-4)
Supplement: Supplementary file 5 — Supplementary Information 5. [file 41598_2021_89140_MOESM5_ESM.xlsx]

## Sheet: Sheet1
Proteome and transcriptome analyses of wheat near isogenic lines identifies key proteins and genes of wheat bread quality
Liangjie Lv, Aiju Zhao, Yelun Zhang, Hui Li* and Xiyong Chen*
TermID	Term	bg_pro_num	bg_term_num	fg_pronum	fg_termnum	Ratio	pvalue	Enrichment	FDR	category
GO:0006101	citrate metabolic process	1634	3	265	3	1	0.0042252	2.37415	1.17461	biological process
GO:0000209	protein polyubiquitination	1634	3	265	3	1	0.0042252	2.37415	0.587303	biological process
GO:0051301	cell division	1634	4	265	3	0.75	0.0148646	1.82785	1.37745	biological process
GO:1990641	response to iron ion starvation	1634	4	265	3	0.75	0.0148646	1.82785	1.03309	biological process
GO:0006457	protein folding	1634	48	265	14	0.291667	0.0160516	1.79448	0.892469	biological process
GO:0006432	phenylalanyl-tRNA aminoacylation	1634	2	265	2	1	0.0262187	1.58139	1.2148	biological process
GO:0042776	mitochondrial ATP synthesis coupled proton transport	1634	2	265	2	1	0.0262187	1.58139	1.04126	biological process
GO:0006458	'de novo' protein folding	1634	20	265	7	0.35	0.0315924	1.50042	1.09784	biological process
GO:0042026	protein refolding	1634	12	265	5	0.416667	0.0321168	1.49327	0.992054	biological process
GO:0006183	GTP biosynthetic process	1634	5	265	3	0.6	0.0327232	1.48514	0.909704	biological process
GO:0006241	CTP biosynthetic process	1634	5	265	3	0.6	0.0327232	1.48514	0.827004	biological process
GO:0006007	glucose catabolic process	1634	5	265	3	0.6	0.0327232	1.48514	0.758087	biological process
GO:0006228	UTP biosynthetic process	1634	5	265	3	0.6	0.0327232	1.48514	0.699773	biological process
GO:0006097	glyoxylate cycle	1634	5	265	3	0.6	0.0327232	1.48514	0.649789	biological process
GO:0005978	glycogen biosynthetic process	1634	17	265	6	0.352941	0.0439597	1.35695	0.814719	biological process
GO:0006607	NLS-bearing protein import into nucleus	1634	6	265	3	0.5	0.0577003	1.23882	1.00254	biological process
GO:0006102	isocitrate metabolic process	1634	6	265	3	0.5	0.0577003	1.23882	0.94357	biological process
GO:0002181	cytoplasmic translation	1634	32	265	9	0.28125	0.0612938	1.21258	0.946649	biological process
GO:0010501	RNA secondary structure unwinding	1634	10	265	4	0.4	0.0634386	1.19765	0.928207	biological process
GO:0061077	chaperone-mediated protein folding	1634	28	265	8	0.285714	0.0698308	1.15595	0.970649	biological process
GO:0006974	cellular response to DNA damage stimulus	1634	3	265	2	0.666667	0.0702058	1.15363	0.929391	biological process
GO:0001678	cellular glucose homeostasis	1634	3	265	2	0.666667	0.0702058	1.15363	0.887146	biological process
GO:0000054	ribosomal subunit export from nucleus	1634	3	265	2	0.666667	0.0702058	1.15363	0.848574	biological process
GO:0009408	response to heat	1634	34	265	9	0.264706	0.0855688	1.06768	0.991172	biological process
GO:0006364	rRNA processing	1634	11	265	4	0.363636	0.0873892	1.05854	0.971768	biological process
GO:0019538	protein metabolic process	1634	7	265	3	0.428571	0.0891365	1.04994	0.953075	biological process
GO:0043161	proteasome-mediated ubiquitin-dependent protein catabolic process	1634	16	265	5	0.3125	0.10242	0.989616	1.05454	biological process
GO:0002188	translation reinitiation	1634	4	265	2	0.5	0.125547	0.901194	1.2465	biological process
GO:0015977	carbon fixation	1634	4	265	2	0.5	0.125547	0.901194	1.20352	biological process
GO:0042274	ribosomal small subunit biogenesis	1634	4	265	2	0.5	0.125547	0.901194	1.1634	biological process
GO:0019510	S-adenosylhomocysteine catabolic process	1634	4	265	2	0.5	0.125547	0.901194	1.12587	biological process
GO:0030245	cellulose catabolic process	1634	4	265	2	0.5	0.125547	0.901194	1.09069	biological process
GO:0009251	glucan catabolic process	1634	4	265	2	0.5	0.125547	0.901194	1.05764	biological process
GO:0034605	cellular response to heat	1634	4	265	2	0.5	0.125547	0.901194	1.02653	biological process
GO:0006013	mannose metabolic process	1634	4	265	2	0.5	0.125547	0.901194	0.997201	biological process
GO:0006301	postreplication repair	1634	4	265	2	0.5	0.125547	0.901194	0.969501	biological process
GO:0006090	pyruvate metabolic process	1634	8	265	3	0.375	0.12606	0.899423	0.947154	biological process
GO:0007005	mitochondrion organization	1634	8	265	3	0.375	0.12606	0.899423	0.922229	biological process
GO:0005985	sucrose metabolic process	1634	8	265	3	0.375	0.12606	0.899423	0.898582	biological process
GO:0009555	pollen development	1634	8	265	3	0.375	0.12606	0.899423	0.876117	biological process
GO:0006511	ubiquitin-dependent protein catabolic process	1634	32	265	8	0.25	0.133044	0.876003	0.902106	biological process
GO:0071555	cell wall organization	1634	23	265	6	0.26087	0.155544	0.808148	1.02955	biological process
GO:0009741	response to brassinosteroid	1634	1	265	1	1	0.162179	0.790006	1.0485	biological process
GO:0046398	UDP-glucuronate metabolic process	1634	1	265	1	1	0.162179	0.790006	1.02467	biological process
GO:0000460	maturation of 5.8S rRNA	1634	1	265	1	1	0.162179	0.790006	1.0019	biological process
GO:0006430	lysyl-tRNA aminoacylation	1634	1	265	1	1	0.162179	0.790006	0.980123	biological process
GO:0006537	glutamate biosynthetic process	1634	1	265	1	1	0.162179	0.790006	0.95927	biological process
GO:0009052	pentose-phosphate shunt, non-oxidative branch	1634	1	265	1	1	0.162179	0.790006	0.939285	biological process
GO:0002191	cap-dependent translational initiation	1634	1	265	1	1	0.162179	0.790006	0.920116	biological process
GO:0006429	leucyl-tRNA aminoacylation	1634	1	265	1	1	0.162179	0.790006	0.901714	biological process
GO:0030001	metal ion transport	1634	1	265	1	1	0.162179	0.790006	0.884033	biological process
GO:0045892	negative regulation of transcription, DNA-templated	1634	1	265	1	1	0.162179	0.790006	0.867032	biological process
GO:0045040	protein import into mitochondrial outer membrane	1634	1	265	1	1	0.162179	0.790006	0.850673	biological process
GO:0006593	ornithine catabolic process	1634	1	265	1	1	0.162179	0.790006	0.83492	biological process
GO:0009226	nucleotide-sugar biosynthetic process	1634	1	265	1	1	0.162179	0.790006	0.81974	biological process
GO:0009646	response to absence of light	1634	1	265	1	1	0.162179	0.790006	0.805101	biological process
GO:0000077	DNA damage checkpoint	1634	1	265	1	1	0.162179	0.790006	0.790977	biological process
GO:0016477	cell migration	1634	1	265	1	1	0.162179	0.790006	0.777339	biological process
GO:0070143	mitochondrial alanyl-tRNA aminoacylation	1634	1	265	1	1	0.162179	0.790006	0.764164	biological process
GO:0016032	viral process	1634	1	265	1	1	0.162179	0.790006	0.751428	biological process
GO:0006419	alanyl-tRNA aminoacylation	1634	1	265	1	1	0.162179	0.790006	0.739109	biological process
GO:0048653	anther development	1634	1	265	1	1	0.162179	0.790006	0.727188	biological process
GO:0052573	UDP-D-galactose metabolic process	1634	1	265	1	1	0.162179	0.790006	0.715646	biological process
GO:0045056	transcytosis	1634	1	265	1	1	0.162179	0.790006	0.704464	biological process
GO:0070981	L-asparagine biosynthetic process	1634	1	265	1	1	0.162179	0.790006	0.693626	biological process
GO:0000395	mRNA 5'-splice site recognition	1634	1	265	1	1	0.162179	0.790006	0.683116	biological process
GO:0044262	cellular carbohydrate metabolic process	1634	1	265	1	1	0.162179	0.790006	0.672921	biological process
GO:0071569	protein ufmylation	1634	1	265	1	1	0.162179	0.790006	0.663025	biological process
GO:0030244	cellulose biosynthetic process	1634	1	265	1	1	0.162179	0.790006	0.653416	biological process
GO:0007163	establishment or maintenance of cell polarity	1634	1	265	1	1	0.162179	0.790006	0.644081	biological process
GO:0046916	cellular transition metal ion homeostasis	1634	1	265	1	1	0.162179	0.790006	0.63501	biological process
GO:0048211	Golgi vesicle docking	1634	1	265	1	1	0.162179	0.790006	0.62619	biological process
GO:0006427	histidyl-tRNA aminoacylation	1634	1	265	1	1	0.162179	0.790006	0.617612	biological process
GO:0006626	protein targeting to mitochondrion	1634	1	265	1	1	0.162179	0.790006	0.609266	biological process
GO:0070682	proteasome regulatory particle assembly	1634	1	265	1	1	0.162179	0.790006	0.601142	biological process
GO:0019323	pentose catabolic process	1634	1	265	1	1	0.162179	0.790006	0.593233	biological process
GO:0009061	anaerobic respiration	1634	1	265	1	1	0.162179	0.790006	0.585528	biological process
GO:0000025	maltose catabolic process	1634	1	265	1	1	0.162179	0.790006	0.578022	biological process
GO:0006168	adenine salvage	1634	1	265	1	1	0.162179	0.790006	0.570705	biological process
GO:0006400	tRNA modification	1634	1	265	1	1	0.162179	0.790006	0.563571	biological process
GO:0019544	arginine catabolic process to glutamate	1634	1	265	1	1	0.162179	0.790006	0.556613	biological process
GO:0006406	mRNA export from nucleus	1634	1	265	1	1	0.162179	0.790006	0.549825	biological process
GO:0042545	cell wall modification	1634	1	265	1	1	0.162179	0.790006	0.543201	biological process
GO:0016574	histone ubiquitination	1634	1	265	1	1	0.162179	0.790006	0.536734	biological process
GO:0046825	regulation of protein export from nucleus	1634	1	265	1	1	0.162179	0.790006	0.53042	biological process
GO:0006621	protein retention in ER lumen	1634	1	265	1	1	0.162179	0.790006	0.524252	biological process
GO:0097054	L-glutamate biosynthetic process	1634	1	265	1	1	0.162179	0.790006	0.518226	biological process
GO:0010021	amylopectin biosynthetic process	1634	1	265	1	1	0.162179	0.790006	0.512337	biological process
GO:0000290	deadenylation-dependent decapping of nuclear-transcribed mRNA	1634	1	265	1	1	0.162179	0.790006	0.506581	biological process
GO:0045490	pectin catabolic process	1634	1	265	1	1	0.162179	0.790006	0.500952	biological process
GO:0009413	response to flooding	1634	1	265	1	1	0.162179	0.790006	0.495447	biological process
GO:0006121	mitochondrial electron transport, succinate to ubiquinone	1634	1	265	1	1	0.162179	0.790006	0.490062	biological process
GO:0006529	asparagine biosynthetic process	1634	1	265	1	1	0.162179	0.790006	0.484792	biological process
GO:0000056	ribosomal small subunit export from nucleus	1634	1	265	1	1	0.162179	0.790006	0.479635	biological process
GO:0051646	mitochondrion localization	1634	1	265	1	1	0.162179	0.790006	0.474586	biological process
GO:0006751	glutathione catabolic process	1634	1	265	1	1	0.162179	0.790006	0.469642	biological process
GO:0006435	threonyl-tRNA aminoacylation	1634	1	265	1	1	0.162179	0.790006	0.464801	biological process
GO:0009816	defense response to bacterium, incompatible interaction	1634	1	265	1	1	0.162179	0.790006	0.460058	biological process
GO:0010075	regulation of meristem growth	1634	1	265	1	1	0.162179	0.790006	0.455411	biological process
GO:0006588	activation of tryptophan 5-monooxygenase activity	1634	1	265	1	1	0.162179	0.790006	0.450857	biological process
GO:0006487	protein N-linked glycosylation	1634	1	265	1	1	0.162179	0.790006	0.446393	biological process
GO:0016070	RNA metabolic process	1634	1	265	1	1	0.162179	0.790006	0.442016	biological process
GO:0019676	ammonia assimilation cycle	1634	1	265	1	1	0.162179	0.790006	0.437725	biological process
GO:0009934	regulation of meristem structural organization	1634	1	265	1	1	0.162179	0.790006	0.433516	biological process
GO:0006002	fructose 6-phosphate metabolic process	1634	5	265	2	0.4	0.187429	0.727162	0.496242	biological process
GO:0019953	sexual reproduction	1634	5	265	2	0.4	0.187429	0.727162	0.49156	biological process
GO:0006627	protein processing involved in protein targeting to mitochondrion	1634	5	265	2	0.4	0.187429	0.727162	0.486966	biological process
GO:0006541	glutamine metabolic process	1634	5	265	2	0.4	0.187429	0.727162	0.482457	biological process
GO:0005992	trehalose biosynthetic process	1634	5	265	2	0.4	0.187429	0.727162	0.478031	biological process
GO:0070534	protein K63-linked ubiquitination	1634	5	265	2	0.4	0.187429	0.727162	0.473685	biological process
GO:0016579	protein deubiquitination	1634	5	265	2	0.4	0.187429	0.727162	0.469418	biological process
GO:0070413	trehalose metabolism in response to stress	1634	5	265	2	0.4	0.187429	0.727162	0.465227	biological process
GO:0009058	biosynthetic process	1634	21	265	5	0.238095	0.245138	0.61059	0.603082	biological process
GO:0006468	protein phosphorylation	1634	6	265	2	0.333333	0.252294	0.598093	0.615243	biological process
GO:0035556	intracellular signal transduction	1634	6	265	2	0.333333	0.252294	0.598093	0.609893	biological process
GO:0043171	peptide catabolic process	1634	6	265	2	0.333333	0.252294	0.598093	0.604636	biological process
GO:0042742	defense response to bacterium	1634	11	265	3	0.272727	0.258586	0.587395	0.614418	biological process
GO:0046686	response to cadmium ion	1634	27	265	6	0.222222	0.265188	0.576446	0.624765	biological process
GO:0006904	vesicle docking involved in exocytosis	1634	2	265	1	0.5	0.298139	0.525582	0.696492	biological process
GO:0042256	mature ribosome assembly	1634	2	265	1	0.5	0.298139	0.525582	0.690688	biological process
GO:0006796	phosphate-containing compound metabolic process	1634	2	265	1	0.5	0.298139	0.525582	0.68498	biological process
GO:0051262	protein tetramerization	1634	2	265	1	0.5	0.298139	0.525582	0.679365	biological process
GO:0019388	galactose catabolic process	1634	2	265	1	0.5	0.298139	0.525582	0.673842	biological process
GO:1902626	assembly of large subunit precursor of preribosome	1634	2	265	1	0.5	0.298139	0.525582	0.668408	biological process
GO:0042773	ATP synthesis coupled electron transport	1634	2	265	1	0.5	0.298139	0.525582	0.66306	biological process
GO:0016117	carotenoid biosynthetic process	1634	2	265	1	0.5	0.298139	0.525582	0.657798	biological process
GO:0034765	regulation of ion transmembrane transport	1634	2	265	1	0.5	0.298139	0.525582	0.652619	biological process
GO:0042538	hyperosmotic salinity response	1634	2	265	1	0.5	0.298139	0.525582	0.64752	biological process
GO:0042450	arginine biosynthetic process via ornithine	1634	2	265	1	0.5	0.298139	0.525582	0.6425	biological process
GO:0022900	electron transport chain	1634	2	265	1	0.5	0.298139	0.525582	0.637558	biological process
GO:0032957	inositol trisphosphate metabolic process	1634	2	265	1	0.5	0.298139	0.525582	0.632691	biological process
GO:0006422	aspartyl-tRNA aminoacylation	1634	2	265	1	0.5	0.298139	0.525582	0.627898	biological process
GO:0009590	detection of gravity	1634	2	265	1	0.5	0.298139	0.525582	0.623177	biological process
GO:0051017	actin filament bundle assembly	1634	2	265	1	0.5	0.298139	0.525582	0.618527	biological process
GO:0006613	cotranslational protein targeting to membrane	1634	2	265	1	0.5	0.298139	0.525582	0.613945	biological process
GO:0031087	deadenylation-independent decapping of nuclear-transcribed mRNA	1634	2	265	1	0.5	0.298139	0.525582	0.609431	biological process
GO:1901698	response to nitrogen compound	1634	2	265	1	0.5	0.298139	0.525582	0.604982	biological process
GO:0043486	histone exchange	1634	2	265	1	0.5	0.298139	0.525582	0.600598	biological process
GO:0048510	regulation of timing of transition from vegetative to reproductive phase	1634	2	265	1	0.5	0.298139	0.525582	0.596277	biological process
GO:0006614	SRP-dependent cotranslational protein targeting to membrane	1634	2	265	1	0.5	0.298139	0.525582	0.592018	biological process
GO:0032259	methylation	1634	2	265	1	0.5	0.298139	0.525582	0.58782	biological process
GO:0006438	valyl-tRNA aminoacylation	1634	2	265	1	0.5	0.298139	0.525582	0.58368	biological process
GO:0045036	protein targeting to chloroplast	1634	2	265	1	0.5	0.298139	0.525582	0.579598	biological process
GO:0009753	response to jasmonic acid	1634	2	265	1	0.5	0.298139	0.525582	0.575573	biological process
GO:0006811	ion transport	1634	2	265	1	0.5	0.298139	0.525582	0.571604	biological process
GO:0001731	formation of translation preinitiation complex	1634	2	265	1	0.5	0.298139	0.525582	0.567689	biological process
GO:0000055	ribosomal large subunit export from nucleus	1634	2	265	1	0.5	0.298139	0.525582	0.563827	biological process
GO:0006592	ornithine biosynthetic process	1634	2	265	1	0.5	0.298139	0.525582	0.560017	biological process
GO:0045903	positive regulation of translational fidelity	1634	2	265	1	0.5	0.298139	0.525582	0.556259	biological process
GO:0000302	response to reactive oxygen species	1634	7	265	2	0.285714	0.317557	0.498178	0.588539	biological process
GO:0030433	ubiquitin-dependent ERAD pathway	1634	7	265	2	0.285714	0.317557	0.498178	0.584641	biological process
GO:0019252	starch biosynthetic process	1634	24	265	5	0.208333	0.347233	0.459379	0.635071	biological process
GO:0006094	gluconeogenesis	1634	19	265	4	0.210526	0.371997	0.429461	0.675915	biological process
GO:0006122	mitochondrial electron transport, ubiquinol to cytochrome c	1634	8	265	2	0.25	0.381389	0.418631	0.688482	biological process
GO:0005982	starch metabolic process	1634	8	265	2	0.25	0.381389	0.418631	0.68404	biological process
GO:0006342	chromatin silencing	1634	8	265	2	0.25	0.381389	0.418631	0.679655	biological process
GO:0006730	one-carbon metabolic process	1634	8	265	2	0.25	0.381389	0.418631	0.675326	biological process
GO:0001732	formation of cytoplasmic translation initiation complex	1634	14	265	3	0.214286	0.402294	0.395457	0.707833	biological process
GO:0006011	UDP-glucose metabolic process	1634	3	265	1	0.333333	0.412105	0.384992	0.720536	biological process
GO:0016226	iron-sulfur cluster assembly	1634	3	265	1	0.333333	0.412105	0.384992	0.716033	biological process
GO:0046470	phosphatidylcholine metabolic process	1634	3	265	1	0.333333	0.412105	0.384992	0.711585	biological process
GO:0009749	response to glucose	1634	3	265	1	0.333333	0.412105	0.384992	0.707193	biological process
GO:0048280	vesicle fusion with Golgi apparatus	1634	3	265	1	0.333333	0.412105	0.384992	0.702854	biological process
GO:0009306	protein secretion	1634	3	265	1	0.333333	0.412105	0.384992	0.698568	biological process
GO:0009099	valine biosynthetic process	1634	3	265	1	0.333333	0.412105	0.384992	0.694335	biological process
GO:0006913	nucleocytoplasmic transport	1634	3	265	1	0.333333	0.412105	0.384992	0.690152	biological process
GO:0048366	leaf development	1634	3	265	1	0.333333	0.412105	0.384992	0.686019	biological process
GO:0042176	regulation of protein catabolic process	1634	3	265	1	0.333333	0.412105	0.384992	0.681936	biological process
GO:0000463	maturation of LSU-rRNA from tricistronic rRNA transcript (SSU-rRNA, 5.8S rRNA, LSU-rRNA)	1634	3	265	1	0.333333	0.412105	0.384992	0.677901	biological process
GO:0006995	cellular response to nitrogen starvation	1634	3	265	1	0.333333	0.412105	0.384992	0.673913	biological process
GO:0000105	histidine biosynthetic process	1634	3	265	1	0.333333	0.412105	0.384992	0.669972	biological process
GO:0016042	lipid catabolic process	1634	3	265	1	0.333333	0.412105	0.384992	0.666077	biological process
GO:0006123	mitochondrial electron transport, cytochrome c to oxygen	1634	3	265	1	0.333333	0.412105	0.384992	0.662227	biological process
GO:0006517	protein deglycosylation	1634	3	265	1	0.333333	0.412105	0.384992	0.658421	biological process
GO:0044208	'de novo' AMP biosynthetic process	1634	3	265	1	0.333333	0.412105	0.384992	0.654658	biological process
GO:0042823	pyridoxal phosphate biosynthetic process	1634	3	265	1	0.333333	0.412105	0.384992	0.650939	biological process
GO:0006610	ribosomal protein import into nucleus	1634	3	265	1	0.333333	0.412105	0.384992	0.647261	biological process
GO:0070150	mitochondrial glycyl-tRNA aminoacylation	1634	3	265	1	0.333333	0.412105	0.384992	0.643625	biological process
GO:0000060	protein import into nucleus, translocation	1634	3	265	1	0.333333	0.412105	0.384992	0.640029	biological process
GO:0032366	intracellular sterol transport	1634	3	265	1	0.333333	0.412105	0.384992	0.636473	biological process
GO:0045333	cellular respiration	1634	3	265	1	0.333333	0.412105	0.384992	0.632957	biological process
GO:0009651	response to salt stress	1634	26	265	5	0.192308	0.416908	0.37996	0.636816	biological process
GO:0006520	cellular amino acid metabolic process	1634	10	265	2	0.2	0.500202	0.300854	0.75987	biological process
GO:0010431	seed maturation	1634	4	265	1	0.25	0.507625	0.294457	0.766954	biological process
GO:0080038	positive regulation of cytokinin-activated signaling pathway	1634	4	265	1	0.25	0.507625	0.294457	0.762809	biological process
GO:0016310	phosphorylation	1634	4	265	1	0.25	0.507625	0.294457	0.758708	biological process
GO:0009738	abscisic acid-activated signaling pathway	1634	4	265	1	0.25	0.507625	0.294457	0.75465	biological process
GO:0000160	phosphorelay signal transduction system	1634	4	265	1	0.25	0.507625	0.294457	0.750636	biological process
GO:0050667	homocysteine metabolic process	1634	4	265	1	0.25	0.507625	0.294457	0.746665	biological process
GO:0000470	maturation of LSU-rRNA	1634	4	265	1	0.25	0.507625	0.294457	0.742735	biological process
GO:0055129	L-proline biosynthetic process	1634	4	265	1	0.25	0.507625	0.294457	0.738846	biological process
GO:0009736	cytokinin-activated signaling pathway	1634	4	265	1	0.25	0.507625	0.294457	0.734998	biological process
GO:0007275	multicellular organism development	1634	4	265	1	0.25	0.507625	0.294457	0.73119	biological process
GO:0006465	signal peptide processing	1634	4	265	1	0.25	0.507625	0.294457	0.727421	biological process
GO:0010468	regulation of gene expression	1634	4	265	1	0.25	0.507625	0.294457	0.72369	biological process
GO:0006536	glutamate metabolic process	1634	4	265	1	0.25	0.507625	0.294457	0.719998	biological process
GO:0010286	heat acclimation	1634	4	265	1	0.25	0.507625	0.294457	0.716343	biological process
GO:0009826	unidimensional cell growth	1634	4	265	1	0.25	0.507625	0.294457	0.712725	biological process
GO:0005983	starch catabolic process	1634	4	265	1	0.25	0.507625	0.294457	0.709144	biological process
GO:0009733	response to auxin	1634	4	265	1	0.25	0.507625	0.294457	0.705598	biological process
GO:0015995	chlorophyll biosynthetic process	1634	4	265	1	0.25	0.507625	0.294457	0.702088	biological process
GO:0006782	protoporphyrinogen IX biosynthetic process	1634	4	265	1	0.25	0.507625	0.294457	0.698612	biological process
GO:0033356	UDP-L-arabinose metabolic process	1634	4	265	1	0.25	0.507625	0.294457	0.695171	biological process
GO:0009056	catabolic process	1634	4	265	1	0.25	0.507625	0.294457	0.691763	biological process
GO:0061025	membrane fusion	1634	4	265	1	0.25	0.507625	0.294457	0.688388	biological process
GO:0051259	protein complex oligomerization	1634	4	265	1	0.25	0.507625	0.294457	0.685047	biological process
GO:0006425	glutaminyl-tRNA aminoacylation	1634	4	265	1	0.25	0.507625	0.294457	0.681737	biological process
GO:0045041	protein import into mitochondrial intermembrane space	1634	4	265	1	0.25	0.507625	0.294457	0.67846	biological process
GO:0034599	cellular response to oxidative stress	1634	11	265	2	0.181818	0.553895	0.256573	0.736759	biological process
GO:0006108	malate metabolic process	1634	11	265	2	0.181818	0.553895	0.256573	0.733251	biological process
GO:0034976	response to endoplasmic reticulum stress	1634	11	265	2	0.181818	0.553895	0.256573	0.729776	biological process
GO:0006096	glycolytic process	1634	43	265	7	0.162791	0.561159	0.250914	0.735859	biological process
GO:0006886	intracellular protein transport	1634	37	265	6	0.162162	0.570476	0.243762	0.744565	biological process
GO:0009409	response to cold	1634	18	265	3	0.166667	0.578331	0.237824	0.75129	biological process
GO:0019264	glycine biosynthetic process from serine	1634	5	265	1	0.2	0.587673	0.230864	0.759875	biological process
GO:0000184	nuclear-transcribed mRNA catabolic process, nonsense-mediated decay	1634	5	265	1	0.2	0.587673	0.230864	0.756357	biological process
GO:0046373	L-arabinose metabolic process	1634	5	265	1	0.2	0.587673	0.230864	0.752872	biological process
GO:0046688	response to copper ion	1634	5	265	1	0.2	0.587673	0.230864	0.749418	biological process
GO:0019563	glycerol catabolic process	1634	5	265	1	0.2	0.587673	0.230864	0.745996	biological process
GO:0009116	nucleoside metabolic process	1634	5	265	1	0.2	0.587673	0.230864	0.742605	biological process
GO:0046685	response to arsenic-containing substance	1634	5	265	1	0.2	0.587673	0.230864	0.739245	biological process
GO:0009097	isoleucine biosynthetic process	1634	5	265	1	0.2	0.587673	0.230864	0.735915	biological process
GO:0045899	positive regulation of RNA polymerase II transcriptional preinitiation complex assembly	1634	5	265	1	0.2	0.587673	0.230864	0.732615	biological process
GO:0006189	'de novo' IMP biosynthetic process	1634	5	265	1	0.2	0.587673	0.230864	0.729345	biological process
GO:0016485	protein processing	1634	5	265	1	0.2	0.587673	0.230864	0.726103	biological process
GO:0045471	response to ethanol	1634	5	265	1	0.2	0.587673	0.230864	0.72289	biological process
GO:0000266	mitochondrial fission	1634	5	265	1	0.2	0.587673	0.230864	0.719706	biological process
GO:0046166	glyceraldehyde-3-phosphate biosynthetic process	1634	5	265	1	0.2	0.587673	0.230864	0.716549	biological process
GO:0006629	lipid metabolic process	1634	12	265	2	0.166667	0.603386	0.219405	0.732495	biological process
GO:0006508	proteolysis	1634	32	265	5	0.15625	0.611918	0.213307	0.739622	biological process
GO:0006334	nucleosome assembly	1634	13	265	2	0.153846	0.648622	0.188008	0.780592	biological process
GO:0000027	ribosomal large subunit assembly	1634	13	265	2	0.153846	0.648622	0.188008	0.777228	biological process
GO:0006355	regulation of transcription, DNA-templated	1634	20	265	3	0.15	0.653243	0.184925	0.779406	biological process
GO:0043248	proteasome assembly	1634	6	265	1	0.166667	0.654749	0.183925	0.777864	biological process
GO:0008380	RNA splicing	1634	6	265	1	0.166667	0.654749	0.183925	0.774554	biological process
GO:0035999	tetrahydrofolate interconversion	1634	6	265	1	0.166667	0.654749	0.183925	0.771272	biological process
GO:0000338	protein deneddylation	1634	6	265	1	0.166667	0.654749	0.183925	0.768018	biological process
GO:0034220	ion transmembrane transport	1634	6	265	1	0.166667	0.654749	0.183925	0.764791	biological process
GO:0006413	translational initiation	1634	6	265	1	0.166667	0.654749	0.183925	0.761591	biological process
GO:1901657	glycosyl compound metabolic process	1634	6	265	1	0.166667	0.654749	0.183925	0.758418	biological process
GO:0006099	tricarboxylic acid cycle	1634	34	265	5	0.147059	0.668	0.175223	0.770556	biological process
GO:0006006	glucose metabolic process	1634	14	265	2	0.142857	0.689676	0.161355	0.792273	biological process
GO:0015986	ATP synthesis coupled proton transport	1634	14	265	2	0.142857	0.689676	0.161355	0.789013	biological process
GO:0042542	response to hydrogen peroxide	1634	14	265	2	0.142857	0.689676	0.161355	0.785779	biological process
GO:0000462	maturation of SSU-rRNA from tricistronic rRNA transcript (SSU-rRNA, 5.8S rRNA, LSU-rRNA)	1634	7	265	1	0.142857	0.710948	0.148162	0.806708	biological process
GO:0042254	ribosome biogenesis	1634	7	265	1	0.142857	0.710948	0.148162	0.803429	biological process
GO:0009809	lignin biosynthetic process	1634	7	265	1	0.142857	0.710948	0.148162	0.800176	biological process
GO:0006281	DNA repair	1634	7	265	1	0.142857	0.710948	0.148162	0.79695	biological process
GO:0006397	mRNA processing	1634	7	265	1	0.142857	0.710948	0.148162	0.793749	biological process
GO:2000117	negative regulation of cysteine-type endopeptidase activity	1634	7	265	1	0.142857	0.710948	0.148162	0.790574	biological process
GO:0006606	protein import into nucleus	1634	8	265	1	0.125	0.758028	0.120315	0.839568	biological process
GO:0006890	retrograde vesicle-mediated transport, Golgi to ER	1634	8	265	1	0.125	0.758028	0.120315	0.836237	biological process
GO:0006888	ER to Golgi vesicle-mediated transport	1634	16	265	2	0.125	0.759946	0.119217	0.835039	biological process
GO:0042744	hydrogen peroxide catabolic process	1634	32	265	4	0.125	0.788163	0.103384	0.862635	biological process
GO:0009611	response to wounding	1634	9	265	1	0.111111	0.797463	0.0982892	0.869392	biological process
GO:0006891	intra-Golgi vesicle-mediated transport	1634	9	265	1	0.111111	0.797463	0.0982892	0.865996	biological process
GO:0009060	aerobic respiration	1634	9	265	1	0.111111	0.797463	0.0982892	0.862626	biological process
GO:0008152	metabolic process	1634	33	265	4	0.121212	0.808512	0.0923136	0.871187	biological process
GO:0006950	response to stress	1634	33	265	4	0.121212	0.808512	0.0923136	0.867824	biological process
GO:0006412	translation	1634	76	265	10	0.131579	0.814544	0.0890854	0.870936	biological process
GO:0016192	vesicle-mediated transport	1634	18	265	2	0.111111	0.816047	0.0882851	0.869199	biological process
GO:0006749	glutathione metabolic process	1634	26	265	3	0.115385	0.819296	0.0865592	0.869329	biological process
GO:0006633	fatty acid biosynthetic process	1634	10	265	1	0.1	0.830493	0.0806643	0.877859	biological process
GO:0006869	lipid transport	1634	10	265	1	0.1	0.830493	0.0806643	0.874534	biological process
GO:0007017	microtubule-based process	1634	10	265	1	0.1	0.830493	0.0806643	0.871234	biological process
GO:0030163	protein catabolic process	1634	20	265	2	0.1	0.860153	0.0654245	0.898956	biological process
GO:0006351	transcription, DNA-templated	1634	12	265	1	0.0833333	0.881313	0.0548699	0.917622	biological process
GO:0000398	mRNA splicing, via spliceosome	1634	12	265	1	0.0833333	0.881313	0.0548699	0.914198	biological process
GO:0006979	response to oxidative stress	1634	39	265	4	0.102564	0.8995	0.045999	0.929594	biological process
GO:0045454	cell redox homeostasis	1634	40	265	4	0.1	0.91026	0.0408343	0.937231	biological process
GO:0051603	proteolysis involved in cellular protein catabolic process	1634	14	265	1	0.0714286	0.916937	0.0376606	0.940621	biological process
GO:0050832	defense response to fungus	1634	14	265	1	0.0714286	0.916937	0.0376606	0.937163	biological process
GO:0009414	response to water deprivation	1634	33	265	3	0.0909091	0.922995	0.0348006	0.9399	biological process
GO:0005975	carbohydrate metabolic process	1634	58	265	6	0.103448	0.928944	0.0320105	0.942505	biological process
GO:0006952	defense response	1634	19	265	1	0.0526316	0.966037	0.0150062	0.976576	biological process
GO:0009631	cold acclimation	1634	20	265	1	0.05	0.97161	0.0125081	0.978651	biological process
GO:0015031	protein transport	1634	21	265	1	0.047619	0.976271	0.0104295	0.979796	biological process
GO:0009737	response to abscisic acid	1634	35	265	2	0.0571429	0.984884	0.00661497	0.984884	biological process
GO:0009507	chloroplast	1608	115	243	28	0.243478	0.004687	2.3291	0.473387	cellular component
GO:0005739	mitochondrion	1608	90	243	23	0.255556	0.00544963	2.26363	0.275206	cellular component
GO:0048046	apoplast	1608	18	243	7	0.388889	0.0118363	1.92678	0.398489	cellular component
GO:0005783	endoplasmic reticulum	1608	50	243	14	0.28	0.012683	1.89678	0.320247	cellular component
GO:0005741	mitochondrial outer membrane	1608	9	243	4	0.444444	0.0343555	1.464	0.693981	cellular component
GO:0005618	cell wall	1608	13	243	5	0.384615	0.0345517	1.46153	0.58162	cellular component
GO:0022625	cytosolic large ribosomal subunit	1608	58	243	14	0.241379	0.0443654	1.35296	0.640129	cellular component
GO:0005622	intracellular	1608	33	243	9	0.272727	0.0496924	1.30371	0.627366	cellular component
GO:0010319	stromule	1608	3	243	2	0.666667	0.0614417	1.21154	0.689513	cellular component
GO:0048471	perinuclear region of cytoplasm	1608	3	243	2	0.666667	0.0614417	1.21154	0.620561	cellular component
GO:0046930	pore complex	1608	7	243	3	0.428571	0.0747279	1.12652	0.686138	cellular component
GO:0009501	amyloplast	1608	17	243	5	0.294118	0.100103	0.999553	0.842534	cellular component
GO:0009707	chloroplast outer membrane	1608	4	243	2	0.5	0.110755	0.955635	0.860484	cellular component
GO:0030686	90S preribosome	1608	4	243	2	0.5	0.110755	0.955635	0.799021	cellular component
GO:0032040	small-subunit processome	1608	4	243	2	0.5	0.110755	0.955635	0.745753	cellular component
GO:0005643	nuclear pore	1608	4	243	2	0.5	0.110755	0.955635	0.699144	cellular component
GO:0016020	membrane	1608	33	243	8	0.242424	0.112099	0.950398	0.666	cellular component
GO:0005730	nucleolus	1608	28	243	7	0.25	0.116839	0.932411	0.655598	cellular component
GO:0008540	proteasome regulatory particle, base subcomplex	1608	9	243	3	0.333333	0.142723	0.845505	0.758688	cellular component
GO:0031090	organelle membrane	1608	9	243	3	0.333333	0.142723	0.845505	0.720753	cellular component
GO:0034426	etioplast membrane	1608	1	243	1	1	0.151119	0.82068	0.726812	cellular component
GO:0071944	cell periphery	1608	1	243	1	1	0.151119	0.82068	0.693775	cellular component
GO:0031941	filamentous actin	1608	1	243	1	1	0.151119	0.82068	0.663611	cellular component
GO:0031012	extracellular matrix	1608	1	243	1	1	0.151119	0.82068	0.635961	cellular component
GO:0005795	Golgi stack	1608	1	243	1	1	0.151119	0.82068	0.610522	cellular component
GO:0090406	pollen tube	1608	1	243	1	1	0.151119	0.82068	0.587041	cellular component
GO:0009328	phenylalanine-tRNA ligase complex	1608	1	243	1	1	0.151119	0.82068	0.565299	cellular component
GO:0005654	nucleoplasm	1608	5	243	2	0.4	0.166628	0.778252	0.60105	cellular component
GO:0005773	vacuole	1608	26	243	6	0.230769	0.187967	0.725919	0.654643	cellular component
GO:0005829	cytosol	1608	221	243	38	0.171946	0.201845	0.694982	0.679545	cellular component
GO:0005832	chaperonin-containing T-complex	1608	11	243	3	0.272727	0.224126	0.649507	0.730218	cellular component
GO:0009514	glyoxysome	1608	6	243	2	0.333333	0.225968	0.645952	0.713213	cellular component
GO:0031595	nuclear proteasome complex	1608	6	243	2	0.333333	0.225968	0.645952	0.6916	cellular component
GO:0005886	plasma membrane	1608	53	243	10	0.188679	0.271203	0.566706	0.805632	cellular component
GO:0005737	cytoplasm	1608	357	243	58	0.162465	0.27369	0.562742	0.78979	cellular component
GO:0005751	mitochondrial respiratory chain complex IV	1608	2	243	1	0.5	0.279482	0.553647	0.784101	cellular component
GO:0000151	ubiquitin ligase complex	1608	2	243	1	0.5	0.279482	0.553647	0.762909	cellular component
GO:0015934	large ribosomal subunit	1608	2	243	1	0.5	0.279482	0.553647	0.742833	cellular component
GO:0030117	membrane coat	1608	2	243	1	0.5	0.279482	0.553647	0.723786	cellular component
GO:0009509	chromoplast	1608	2	243	1	0.5	0.279482	0.553647	0.705691	cellular component
GO:0008250	oligosaccharyltransferase complex	1608	2	243	1	0.5	0.279482	0.553647	0.688479	cellular component
GO:0005750	mitochondrial respiratory chain complex III	1608	7	243	2	0.285714	0.286465	0.542929	0.688879	cellular component
GO:0005753	mitochondrial proton-transporting ATP synthase complex	1608	7	243	2	0.285714	0.286465	0.542929	0.672859	cellular component
GO:0005774	vacuolar membrane	1608	25	243	5	0.2	0.323121	0.490635	0.74171	cellular component
GO:0008541	proteasome regulatory particle, lid subcomplex	1608	8	243	2	0.25	0.346419	0.460398	0.777519	cellular component
GO:0000790	nuclear chromatin	1608	8	243	2	0.25	0.346419	0.460398	0.760616	cellular component
GO:0005743	mitochondrial inner membrane	1608	26	243	5	0.192308	0.355301	0.449404	0.763518	cellular component
GO:0016282	eukaryotic 43S preinitiation complex	1608	14	243	3	0.214286	0.356645	0.447763	0.750441	cellular component
GO:0009941	chloroplast envelope	1608	14	243	3	0.214286	0.356645	0.447763	0.735126	cellular component
GO:0071004	U2-type prespliceosome	1608	3	243	1	0.333333	0.388501	0.410607	0.784773	cellular component
GO:0005742	mitochondrial outer membrane translocase complex	1608	3	243	1	0.333333	0.388501	0.410607	0.769385	cellular component
GO:0071540	eukaryotic translation initiation factor 3 complex, eIF3e	1608	3	243	1	0.333333	0.388501	0.410607	0.754589	cellular component
GO:0031965	nuclear membrane	1608	3	243	1	0.333333	0.388501	0.410607	0.740352	cellular component
GO:0012507	ER to Golgi transport vesicle membrane	1608	3	243	1	0.333333	0.388501	0.410607	0.726642	cellular component
GO:0005623	cell	1608	3	243	1	0.333333	0.388501	0.410607	0.71343	cellular component
GO:0045254	pyruvate dehydrogenase complex	1608	3	243	1	0.333333	0.388501	0.410607	0.70069	cellular component
GO:0034399	nuclear periphery	1608	3	243	1	0.333333	0.388501	0.410607	0.688397	cellular component
GO:0030687	preribosome, large subunit precursor	1608	3	243	1	0.333333	0.388501	0.410607	0.676528	cellular component
GO:0019773	proteasome core complex, alpha-subunit complex	1608	9	243	2	0.222222	0.404618	0.392955	0.692651	cellular component
GO:0009506	plasmodesma	1608	41	243	7	0.170732	0.427554	0.369009	0.719716	cellular component
GO:0033290	eukaryotic 48S preinitiation complex	1608	16	243	3	0.1875	0.44411	0.352509	0.73533	cellular component
GO:0005747	mitochondrial respiratory chain complex I	1608	10	243	2	0.2	0.460223	0.337031	0.749719	cellular component
GO:0030126	COPI vesicle coat	1608	10	243	2	0.2	0.460223	0.337031	0.737819	cellular component
GO:0009534	chloroplast thylakoid	1608	4	243	1	0.25	0.481083	0.31778	0.75921	cellular component
GO:0070469	respiratory chain	1608	4	243	1	0.25	0.481083	0.31778	0.74753	cellular component
GO:0005749	mitochondrial respiratory chain complex II, succinate dehydrogenase complex (ubiquinone)	1608	4	243	1	0.25	0.481083	0.31778	0.736204	cellular component
GO:0071541	eukaryotic translation initiation factor 3 complex, eIF3m	1608	4	243	1	0.25	0.481083	0.31778	0.725215	cellular component
GO:0045261	proton-transporting ATP synthase complex, catalytic core F(1)	1608	4	243	1	0.25	0.481083	0.31778	0.71455	cellular component
GO:0043614	multi-eIF complex	1608	4	243	1	0.25	0.481083	0.31778	0.704195	cellular component
GO:0005786	signal recognition particle, endoplasmic reticulum targeting	1608	4	243	1	0.25	0.481083	0.31778	0.694135	cellular component
GO:0031597	cytosolic proteasome complex	1608	5	243	1	0.2	0.559697	0.252047	0.796189	cellular component
GO:0000015	phosphopyruvate hydratase complex	1608	5	243	1	0.2	0.559697	0.252047	0.785131	cellular component
GO:0000932	P-body	1608	5	243	1	0.2	0.559697	0.252047	0.774376	cellular component
GO:0000243	commitment complex	1608	5	243	1	0.2	0.559697	0.252047	0.763911	cellular component
GO:0005811	lipid droplet	1608	5	243	1	0.2	0.559697	0.252047	0.753726	cellular component
GO:0005853	eukaryotic translation elongation factor 1 complex	1608	5	243	1	0.2	0.559697	0.252047	0.743808	cellular component
GO:0005788	endoplasmic reticulum lumen	1608	12	243	2	0.166667	0.561693	0.250501	0.736766	cellular component
GO:0000786	nucleosome	1608	20	243	3	0.15	0.601835	0.220523	0.779299	cellular component
GO:0005634	nucleus	1608	177	243	26	0.146893	0.602059	0.220361	0.769721	cellular component
GO:0005852	eukaryotic translation initiation factor 3 complex	1608	13	243	2	0.153846	0.607079	0.216755	0.766437	cellular component
GO:0005685	U1 snRNP	1608	6	243	1	0.166667	0.626443	0.203118	0.781121	cellular component
GO:0008180	COP9 signalosome	1608	6	243	1	0.166667	0.626443	0.203118	0.771595	cellular component
GO:0000502	proteasome complex	1608	6	243	1	0.166667	0.626443	0.203118	0.762298	cellular component
GO:0045273	respiratory chain complex II	1608	6	243	1	0.166667	0.626443	0.203118	0.753223	cellular component
GO:0000139	Golgi membrane	1608	21	243	3	0.142857	0.6364	0.19627	0.756193	cellular component
GO:0005887	integral component of plasma membrane	1608	7	243	1	0.142857	0.683106	0.165512	0.802253	cellular component
GO:0022627	cytosolic small ribosomal subunit	1608	38	243	5	0.131579	0.702768	0.153188	0.815857	cellular component
GO:0005759	mitochondrial matrix	1608	24	243	3	0.125	0.727233	0.138326	0.834665	cellular component
GO:0009536	plastid	1608	8	243	1	0.125	0.731204	0.135961	0.829794	cellular component
GO:0005681	spliceosomal complex	1608	8	243	1	0.125	0.731204	0.135961	0.820574	cellular component
GO:0005576	extracellular region	1608	83	243	11	0.13253	0.733283	0.134728	0.813864	cellular component
GO:0043231	intracellular membrane-bounded organelle	1608	11	243	1	0.0909091	0.836071	0.0777568	0.917861	cellular component
GO:0005874	microtubule	1608	12	243	1	0.0833333	0.861015	0.0649895	0.93508	cellular component
GO:0005777	peroxisome	1608	23	243	2	0.0869565	0.884132	0.0534831	0.949971	cellular component
GO:0046658	anchored component of plasma membrane	1608	15	243	1	0.0666667	0.915352	0.0384119	0.973164	cellular component
GO:0005794	Golgi apparatus	1608	26	243	2	0.0769231	0.922158	0.0351946	0.970187	cellular component
GO:0005789	endoplasmic reticulum membrane	1608	20	243	1	0.05	0.963041	0.016355	1.00275	cellular component
GO:0009505	plant-type cell wall	1608	32	243	2	0.0625	0.96586	0.0150857	0.995427	cellular component
GO:0016021	integral component of membrane	1608	175	243	19	0.108571	0.966301	0.0148875	0.985822	cellular component
GO:0005615	extracellular space	1608	23	243	1	0.0434783	0.977552	0.00986024	0.987327	cellular component
GO:0009570	chloroplast stroma	1608	47	243	3	0.0638298	0.981505	0.00810758	0.981505	cellular component
GO:0005524	ATP binding	1980	252	312	71	0.281746	4.78082e-08	7.3205	1.27648e-05	molecular function
GO:0051082	unfolded protein binding	1980	55	312	18	0.327273	0.00118601	2.92591	0.158332	molecular function
GO:0051539	4 iron, 4 sulfur cluster binding	1980	11	312	6	0.545455	0.0033434	2.47581	0.297563	molecular function
GO:0003994	aconitate hydratase activity	1980	3	312	3	1	0.00388096	2.41106	0.259054	molecular function
GO:0003844	1,4-alpha-glucan branching enzyme activity	1980	10	312	5	0.5	0.0119776	1.92163	0.639603	molecular function
GO:0043169	cation binding	1980	10	312	5	0.5	0.0119776	1.92163	0.533002	molecular function
GO:0004347	glucose-6-phosphate isomerase activity	1980	4	312	3	0.75	0.0137041	1.86315	0.522713	molecular function
GO:0016831	carboxy-lyase activity	1980	4	312	3	0.75	0.0137041	1.86315	0.457374	molecular function
GO:0003872	6-phosphofructokinase activity	1980	7	312	4	0.571429	0.0142716	1.84553	0.423391	molecular function
GO:0030976	thiamine pyrophosphate binding	1980	7	312	4	0.571429	0.0142716	1.84553	0.381052	molecular function
GO:0004826	phenylalanine-tRNA ligase activity	1980	2	312	2	1	0.024763	1.6062	0.601067	molecular function
GO:0004473	malate dehydrogenase (decarboxylating) (NADP+) activity	1980	2	312	2	1	0.024763	1.6062	0.550978	molecular function
GO:0008137	NADH dehydrogenase (ubiquinone) activity	1980	8	312	4	0.5	0.025045	1.60128	0.514385	molecular function
GO:0044183	protein binding involved in protein folding	1980	20	312	7	0.35	0.027465	1.56122	0.523797	molecular function
GO:0048027	mRNA 5'-UTR binding	1980	5	312	3	0.6	0.0302781	1.51887	0.538951	molecular function
GO:0047334	diphosphate-fructose-6-phosphate 1-phosphotransferase activity	1980	5	312	3	0.6	0.0302781	1.51887	0.505267	molecular function
GO:0004550	nucleoside diphosphate kinase activity	1980	5	312	3	0.6	0.0302781	1.51887	0.475545	molecular function
GO:0004619	phosphoglycerate mutase activity	1980	5	312	3	0.6	0.0302781	1.51887	0.449126	molecular function
GO:0061630	ubiquitin protein ligase activity	1980	9	312	4	0.444444	0.0395901	1.40241	0.556345	molecular function
GO:0031625	ubiquitin protein ligase binding	1980	13	312	5	0.384615	0.0407989	1.38935	0.544666	molecular function
GO:0016705	oxidoreductase activity, acting on paired donors, with incorporation or reduction of molecular oxygen	1980	6	312	3	0.5	0.0535797	1.271	0.681228	molecular function
GO:0008139	nuclear localization sequence binding	1980	6	312	3	0.5	0.0535797	1.271	0.650263	molecular function
GO:0000049	tRNA binding	1980	6	312	3	0.5	0.0535797	1.271	0.621991	molecular function
GO:0008565	protein transporter activity	1980	10	312	4	0.4	0.0579985	1.23658	0.645233	molecular function
GO:0004134	4-alpha-glucanotransferase activity	1980	3	312	2	0.666667	0.0665272	1.177	0.710511	molecular function
GO:0004340	glucokinase activity	1980	3	312	2	0.666667	0.0665272	1.177	0.683183	molecular function
GO:0004471	malate dehydrogenase (decarboxylating) (NAD+) activity	1980	3	312	2	0.666667	0.0665272	1.177	0.65788	molecular function
GO:0061608	nuclear import signal receptor activity	1980	3	312	2	0.666667	0.0665272	1.177	0.634384	molecular function
GO:0102500	beta-maltose 4-alpha-glucanotransferase activity	1980	3	312	2	0.666667	0.0665272	1.177	0.612509	molecular function
GO:0004462	lactoylglutathione lyase activity	1980	3	312	2	0.666667	0.0665272	1.177	0.592092	molecular function
GO:0036459	thiol-dependent ubiquitinyl hydrolase activity	1980	3	312	2	0.666667	0.0665272	1.177	0.572992	molecular function
GO:0005536	glucose binding	1980	3	312	2	0.666667	0.0665272	1.177	0.555086	molecular function
GO:0019158	mannokinase activity	1980	3	312	2	0.666667	0.0665272	1.177	0.538266	molecular function
GO:0000287	magnesium ion binding	1980	34	312	9	0.264706	0.0741177	1.13008	0.582042	molecular function
GO:0046872	metal ion binding	1980	160	312	32	0.2	0.0801488	1.0961	0.611421	molecular function
GO:0004004	ATP-dependent RNA helicase activity	1980	11	312	4	0.363636	0.0801846	1.09591	0.594703	molecular function
GO:0004222	metalloendopeptidase activity	1980	11	312	4	0.363636	0.0801846	1.09591	0.57863	molecular function
GO:0015288	porin activity	1980	7	312	3	0.428571	0.0830608	1.0806	0.583612	molecular function
GO:0003993	acid phosphatase activity	1980	7	312	3	0.428571	0.0830608	1.0806	0.568647	molecular function
GO:0030145	manganese ion binding	1980	12	312	4	0.333333	0.105919	0.975027	0.707007	molecular function
GO:0004252	serine-type endopeptidase activity	1980	8	312	3	0.375	0.11787	0.928595	0.767595	molecular function
GO:0004553	hydrolase activity, hydrolyzing O-glycosyl compounds	1980	22	312	6	0.272727	0.118908	0.924789	0.755916	molecular function
GO:0005507	copper ion binding	1980	22	312	6	0.272727	0.118908	0.924789	0.738336	molecular function
GO:0004650	polygalacturonase activity	1980	4	312	2	0.5	0.11935	0.923176	0.724239	molecular function
GO:0008810	cellulase activity	1980	4	312	2	0.5	0.11935	0.923176	0.708145	molecular function
GO:0033201	alpha-1,4-glucan synthase activity	1980	4	312	2	0.5	0.11935	0.923176	0.692751	molecular function
GO:0004013	adenosylhomocysteinase activity	1980	4	312	2	0.5	0.11935	0.923176	0.678011	molecular function
GO:0004559	alpha-mannosidase activity	1980	4	312	2	0.5	0.11935	0.923176	0.663886	molecular function
GO:0008964	phosphoenolpyruvate carboxylase activity	1980	4	312	2	0.5	0.11935	0.923176	0.650337	molecular function
GO:0003723	RNA binding	1980	118	312	23	0.194915	0.154358	0.811471	0.824272	molecular function
GO:0042803	protein homodimerization activity	1980	9	312	3	0.333333	0.15701	0.804071	0.821996	molecular function
GO:0016757	transferase activity, transferring glycosyl groups	1980	9	312	3	0.333333	0.15701	0.804071	0.806188	molecular function
GO:0030599	pectinesterase activity	1980	1	312	1	1	0.157576	0.802511	0.793825	molecular function
GO:0004737	pyruvate decarboxylase activity	1980	1	312	1	1	0.157576	0.802511	0.779125	molecular function
GO:0004587	ornithine-oxo-acid transaminase activity	1980	1	312	1	1	0.157576	0.802511	0.764959	molecular function
GO:0015930	glutamate synthase activity	1980	1	312	1	1	0.157576	0.802511	0.751299	molecular function
GO:0000107	imidazoleglycerol-phosphate synthase activity	1980	1	312	1	1	0.157576	0.802511	0.738118	molecular function
GO:0098808	mRNA cap binding	1980	1	312	1	1	0.157576	0.802511	0.725392	molecular function
GO:0003999	adenine phosphoribosyltransferase activity	1980	1	312	1	1	0.157576	0.802511	0.713097	molecular function
GO:0008047	enzyme activator activity	1980	1	312	1	1	0.157576	0.802511	0.701212	molecular function
GO:0004829	threonine-tRNA ligase activity	1980	1	312	1	1	0.157576	0.802511	0.689717	molecular function
GO:0017103	UTP	1980	1	312	1	1	0.157576	0.802511	0.678592	molecular function
GO:0034450	ubiquitin-ubiquitin ligase activity	1980	1	312	1	1	0.157576	0.802511	0.667821	molecular function
GO:0070569	uridylyltransferase activity	1980	1	312	1	1	0.157576	0.802511	0.657386	molecular function
GO:0010491	UTP	1980	1	312	1	1	0.157576	0.802511	0.647273	molecular function
GO:0004821	histidine-tRNA ligase activity	1980	1	312	1	1	0.157576	0.802511	0.637466	molecular function
GO:0004623	phospholipase A2 activity	1980	1	312	1	1	0.157576	0.802511	0.627951	molecular function
GO:0070626	(S)-2-(5-amino-1-(5-phospho-D-ribosyl)imidazole-4-carboxamido)succinate AMP-lyase (fumarate-forming) activity	1980	1	312	1	1	0.157576	0.802511	0.618717	molecular function
GO:0047621	acylpyruvate hydrolase activity	1980	1	312	1	1	0.157576	0.802511	0.60975	molecular function
GO:0004750	ribulose-phosphate 3-epimerase activity	1980	1	312	1	1	0.157576	0.802511	0.601039	molecular function
GO:0010277	chlorophyllide a oxygenase [overall] activity	1980	1	312	1	1	0.157576	0.802511	0.592574	molecular function
GO:0047338	UTP	1980	1	312	1	1	0.157576	0.802511	0.584343	molecular function
GO:0004824	lysine-tRNA ligase activity	1980	1	312	1	1	0.157576	0.802511	0.576339	molecular function
GO:0005047	signal recognition particle binding	1980	1	312	1	1	0.157576	0.802511	0.56855	molecular function
GO:0022843	voltage-gated cation channel activity	1980	1	312	1	1	0.157576	0.802511	0.56097	molecular function
GO:0046923	ER retention sequence binding	1980	1	312	1	1	0.157576	0.802511	0.553589	molecular function
GO:0004109	coproporphyrinogen oxidase activity	1980	1	312	1	1	0.157576	0.802511	0.546399	molecular function
GO:0004823	leucine-tRNA ligase activity	1980	1	312	1	1	0.157576	0.802511	0.539394	molecular function
GO:0016833	oxo-acid-lyase activity	1980	1	312	1	1	0.157576	0.802511	0.532566	molecular function
GO:0004056	argininosuccinate lyase activity	1980	1	312	1	1	0.157576	0.802511	0.525909	molecular function
GO:0047350	glucuronate-1-phosphate uridylyltransferase activity	1980	1	312	1	1	0.157576	0.802511	0.519416	molecular function
GO:0016818	hydrolase activity, acting on acid anhydrides, in phosphorus-containing anhydrides	1980	1	312	1	1	0.157576	0.802511	0.513082	molecular function
GO:0045155	electron transporter, transferring electrons from CoQH2-cytochrome c reductase complex and cytochrome c oxidase complex activity	1980	1	312	1	1	0.157576	0.802511	0.5069	molecular function
GO:0046910	pectinesterase inhibitor activity	1980	1	312	1	1	0.157576	0.802511	0.500866	molecular function
GO:0071566	UFM1 activating enzyme activity	1980	1	312	1	1	0.157576	0.802511	0.494973	molecular function
GO:0016041	glutamate synthase (ferredoxin) activity	1980	1	312	1	1	0.157576	0.802511	0.489218	molecular function
GO:0004813	alanine-tRNA ligase activity	1980	1	312	1	1	0.157576	0.802511	0.483595	molecular function
GO:0033919	glucan 1,3-alpha-glucosidase activity	1980	1	312	1	1	0.157576	0.802511	0.478099	molecular function
GO:0004455	ketol-acid reductoisomerase activity	1980	1	312	1	1	0.157576	0.802511	0.472727	molecular function
GO:0008240	tripeptidyl-peptidase activity	1980	1	312	1	1	0.157576	0.802511	0.467475	molecular function
GO:0004467	long-chain fatty acid-CoA ligase activity	1980	1	312	1	1	0.157576	0.802511	0.462338	molecular function
GO:0070402	NADPH binding	1980	1	312	1	1	0.157576	0.802511	0.457312	molecular function
GO:0030544	Hsp70 protein binding	1980	1	312	1	1	0.157576	0.802511	0.452395	molecular function
GO:0016166	phytoene dehydrogenase activity	1980	1	312	1	1	0.157576	0.802511	0.447582	molecular function
GO:0004018	N6-(1,2-dicarboxyethyl)AMP AMP-lyase (fumarate-forming) activity	1980	1	312	1	1	0.157576	0.802511	0.442871	molecular function
GO:0052745	inositol phosphate phosphatase activity	1980	1	312	1	1	0.157576	0.802511	0.438258	molecular function
GO:0030942	endoplasmic reticulum signal peptide binding	1980	1	312	1	1	0.157576	0.802511	0.433739	molecular function
GO:0003714	transcription corepressor activity	1980	1	312	1	1	0.157576	0.802511	0.429314	molecular function
GO:0016868	intramolecular transferase activity, phosphotransferases	1980	1	312	1	1	0.157576	0.802511	0.424977	molecular function
GO:0045153	electron transporter, transferring electrons within CoQH2-cytochrome c reductase complex activity	1980	1	312	1	1	0.157576	0.802511	0.420727	molecular function
GO:0008426	protein kinase C inhibitor activity	1980	1	312	1	1	0.157576	0.802511	0.416562	molecular function
GO:0016817	hydrolase activity, acting on acid anhydrides	1980	1	312	1	1	0.157576	0.802511	0.412478	molecular function
GO:0000104	succinate dehydrogenase activity	1980	1	312	1	1	0.157576	0.802511	0.408473	molecular function
GO:0004564	beta-fructofuranosidase activity	1980	1	312	1	1	0.157576	0.802511	0.404545	molecular function
GO:0017168	5-oxoprolinase (ATP-hydrolyzing) activity	1980	1	312	1	1	0.157576	0.802511	0.400693	molecular function
GO:0045330	aspartyl esterase activity	1980	1	312	1	1	0.157576	0.802511	0.396913	molecular function
GO:0004066	asparagine synthase (glutamine-hydrolyzing) activity	1980	1	312	1	1	0.157576	0.802511	0.393203	molecular function
GO:0102752	1,4-alpha-glucan branching enzyme activity (using a glucosylated glycogenin as primer for glycogen synthesis)	1980	5	312	2	0.4	0.178732	0.747798	0.441865	molecular function
GO:0042802	identical protein binding	1980	5	312	2	0.4	0.178732	0.747798	0.437811	molecular function
GO:0051536	iron-sulfur cluster binding	1980	5	312	2	0.4	0.178732	0.747798	0.433831	molecular function
GO:0016791	phosphatase activity	1980	5	312	2	0.4	0.178732	0.747798	0.429922	molecular function
GO:0008422	beta-glucosidase activity	1980	10	312	3	0.3	0.199444	0.700179	0.475461	molecular function
GO:0016157	sucrose synthase activity	1980	10	312	3	0.3	0.199444	0.700179	0.471253	molecular function
GO:0016787	hydrolase activity	1980	26	312	6	0.230769	0.215693	0.666164	0.505176	molecular function
GO:0008239	dipeptidyl-peptidase activity	1980	6	312	2	0.333333	0.241308	0.617429	0.560254	molecular function
GO:0016688	L-ascorbate peroxidase activity	1980	6	312	2	0.333333	0.241308	0.617429	0.555424	molecular function
GO:0042277	peptide binding	1980	6	312	2	0.333333	0.241308	0.617429	0.550677	molecular function
GO:0004130	cytochrome-c peroxidase activity	1980	6	312	2	0.333333	0.241308	0.617429	0.54601	molecular function
GO:0008270	zinc ion binding	1980	81	312	15	0.185185	0.286535	0.542822	0.642899	molecular function
GO:0004591	oxoglutarate dehydrogenase (succinyl-transferring) activity	1980	2	312	1	0.5	0.290388	0.537021	0.646114	molecular function
GO:0046914	transition metal ion binding	1980	2	312	1	0.5	0.290388	0.537021	0.640775	molecular function
GO:0003697	single-stranded DNA binding	1980	2	312	1	0.5	0.290388	0.537021	0.635522	molecular function
GO:0004614	phosphoglucomutase activity	1980	2	312	1	0.5	0.290388	0.537021	0.630355	molecular function
GO:0004802	transketolase activity	1980	2	312	1	0.5	0.290388	0.537021	0.625272	molecular function
GO:0004725	protein tyrosine phosphatase activity	1980	2	312	1	0.5	0.290388	0.537021	0.62027	molecular function
GO:0008081	phosphoric diester hydrolase activity	1980	2	312	1	0.5	0.290388	0.537021	0.615347	molecular function
GO:0003878	ATP citrate synthase activity	1980	2	312	1	0.5	0.290388	0.537021	0.610502	molecular function
GO:0016829	lyase activity	1980	2	312	1	0.5	0.290388	0.537021	0.605732	molecular function
GO:0004839	ubiquitin activating enzyme activity	1980	2	312	1	0.5	0.290388	0.537021	0.601037	molecular function
GO:0004815	aspartate-tRNA ligase activity	1980	2	312	1	0.5	0.290388	0.537021	0.596413	molecular function
GO:0004474	malate synthase activity	1980	2	312	1	0.5	0.290388	0.537021	0.59186	molecular function
GO:0004832	valine-tRNA ligase activity	1980	2	312	1	0.5	0.290388	0.537021	0.587377	molecular function
GO:0008777	acetylornithine deacetylase activity	1980	2	312	1	0.5	0.290388	0.537021	0.58296	molecular function
GO:0004128	cytochrome-b5 reductase activity, acting on NAD(P)H	1980	2	312	1	0.5	0.290388	0.537021	0.57861	molecular function
GO:0043023	ribosomal large subunit binding	1980	2	312	1	0.5	0.290388	0.537021	0.574324	molecular function
GO:0004353	glutamate dehydrogenase [NAD(P)+] activity	1980	2	312	1	0.5	0.290388	0.537021	0.570101	molecular function
GO:0004129	cytochrome-c oxidase activity	1980	2	312	1	0.5	0.290388	0.537021	0.56594	molecular function
GO:0004491	methylmalonate-semialdehyde dehydrogenase (acylating) activity	1980	2	312	1	0.5	0.290388	0.537021	0.561839	molecular function
GO:0052726	inositol-1,3,4-trisphosphate 5-kinase activity	1980	2	312	1	0.5	0.290388	0.537021	0.557797	molecular function
GO:0004795	threonine synthase activity	1980	2	312	1	0.5	0.290388	0.537021	0.553812	molecular function
GO:0031072	heat shock protein binding	1980	2	312	1	0.5	0.290388	0.537021	0.549885	molecular function
GO:0052725	inositol-1,3,4-trisphosphate 6-kinase activity	1980	2	312	1	0.5	0.290388	0.537021	0.546012	molecular function
GO:0008097	5S rRNA binding	1980	2	312	1	0.5	0.290388	0.537021	0.542194	molecular function
GO:0047325	inositol tetrakisphosphate 1-kinase activity	1980	2	312	1	0.5	0.290388	0.537021	0.538429	molecular function
GO:0016874	ligase activity	1980	2	312	1	0.5	0.290388	0.537021	0.534715	molecular function
GO:0004674	protein serine/threonine kinase activity	1980	7	312	2	0.285714	0.304607	0.516261	0.557054	molecular function
GO:0016740	transferase activity	1980	7	312	2	0.285714	0.304607	0.516261	0.553265	molecular function
GO:0009011	starch synthase activity	1980	7	312	2	0.285714	0.304607	0.516261	0.549527	molecular function
GO:0008536	Ran GTPase binding	1980	7	312	2	0.285714	0.304607	0.516261	0.545839	molecular function
GO:0004373	glycogen (starch) synthase activity	1980	7	312	2	0.285714	0.304607	0.516261	0.5422	molecular function
GO:0004497	monooxygenase activity	1980	7	312	2	0.285714	0.304607	0.516261	0.538609	molecular function
GO:0008236	serine-type peptidase activity	1980	7	312	2	0.285714	0.304607	0.516261	0.535065	molecular function
GO:0030170	pyridoxal phosphate binding	1980	42	312	8	0.190476	0.338245	0.470769	0.590271	molecular function
GO:0004180	carboxypeptidase activity	1980	8	312	2	0.25	0.366852	0.435509	0.636036	molecular function
GO:0019843	rRNA binding	1980	8	312	2	0.25	0.366852	0.435509	0.631932	molecular function
GO:0008483	transaminase activity	1980	8	312	2	0.25	0.366852	0.435509	0.627881	molecular function
GO:0030234	enzyme regulator activity	1980	8	312	2	0.25	0.366852	0.435509	0.623882	molecular function
GO:0008865	fructokinase activity	1980	8	312	2	0.25	0.366852	0.435509	0.619933	molecular function
GO:0003735	structural constituent of ribosome	1980	110	312	19	0.172727	0.36746	0.43479	0.617056	molecular function
GO:0003755	peptidyl-prolyl cis-trans isomerase activity	1980	14	312	3	0.214286	0.383303	0.416458	0.639637	molecular function
GO:0031593	polyubiquitin modification-dependent protein binding	1980	3	312	1	0.333333	0.402319	0.395429	0.6672	molecular function
GO:0008757	S-adenosylmethionine-dependent methyltransferase activity	1980	3	312	1	0.333333	0.402319	0.395429	0.663081	molecular function
GO:0016836	hydro-lyase activity	1980	3	312	1	0.333333	0.402319	0.395429	0.659014	molecular function
GO:0004630	phospholipase D activity	1980	3	312	1	0.333333	0.402319	0.395429	0.654995	molecular function
GO:0008177	succinate dehydrogenase (ubiquinone) activity	1980	3	312	1	0.333333	0.402319	0.395429	0.651025	molecular function
GO:0004742	dihydrolipoyllysine-residue acetyltransferase activity	1980	3	312	1	0.333333	0.402319	0.395429	0.647104	molecular function
GO:0004338	glucan exo-1,3-beta-glucosidase activity	1980	3	312	1	0.333333	0.402319	0.395429	0.643229	molecular function
GO:0043565	sequence-specific DNA binding	1980	3	312	1	0.333333	0.402319	0.395429	0.6394	molecular function
GO:0016656	monodehydroascorbate reductase (NADH) activity	1980	3	312	1	0.333333	0.402319	0.395429	0.635617	molecular function
GO:0005049	nuclear export signal receptor activity	1980	3	312	1	0.333333	0.402319	0.395429	0.631878	molecular function
GO:1990137	plant seed peroxidase activity	1980	3	312	1	0.333333	0.402319	0.395429	0.628182	molecular function
GO:0004096	catalase activity	1980	3	312	1	0.333333	0.402319	0.395429	0.62453	molecular function
GO:0051538	3 iron, 4 sulfur cluster binding	1980	3	312	1	0.333333	0.402319	0.395429	0.62092	molecular function
GO:0004820	glycine-tRNA ligase activity	1980	3	312	1	0.333333	0.402319	0.395429	0.617352	molecular function
GO:0070290	N-acylphosphatidylethanolamine-specific phospholipase D activity	1980	3	312	1	0.333333	0.402319	0.395429	0.613824	molecular function
GO:0003983	UTP	1980	3	312	1	0.333333	0.402319	0.395429	0.610336	molecular function
GO:0036381	pyridoxal 5'-phosphate synthase (glutamine hydrolysing) activity	1980	3	312	1	0.333333	0.402319	0.395429	0.606888	molecular function
GO:0016597	amino acid binding	1980	3	312	1	0.333333	0.402319	0.395429	0.603479	molecular function
GO:2001070	starch binding	1980	3	312	1	0.333333	0.402319	0.395429	0.600107	molecular function
GO:0004351	glutamate decarboxylase activity	1980	3	312	1	0.333333	0.402319	0.395429	0.596773	molecular function
GO:0050897	cobalt ion binding	1980	9	312	2	0.222222	0.426807	0.369769	0.629599	molecular function
GO:0004177	aminopeptidase activity	1980	9	312	2	0.222222	0.426807	0.369769	0.626139	molecular function
GO:0004722	protein serine/threonine phosphatase activity	1980	10	312	2	0.2	0.483647	0.315471	0.705649	molecular function
GO:0008171	O-methyltransferase activity	1980	4	312	1	0.25	0.496642	0.303957	0.720671	molecular function
GO:0080079	cellobiose glucosidase activity	1980	4	312	1	0.25	0.496642	0.303957	0.716775	molecular function
GO:0008312	7S RNA binding	1980	4	312	1	0.25	0.496642	0.303957	0.712922	molecular function
GO:0004427	inorganic diphosphatase activity	1980	4	312	1	0.25	0.496642	0.303957	0.709109	molecular function
GO:0003871	5-methyltetrahydropteroyltriglutamate-homocysteine S-methyltransferase activity	1980	4	312	1	0.25	0.496642	0.303957	0.705337	molecular function
GO:0016651	oxidoreductase activity, acting on NAD(P)H	1980	4	312	1	0.25	0.496642	0.303957	0.701605	molecular function
GO:0004819	glutamine-tRNA ligase activity	1980	4	312	1	0.25	0.496642	0.303957	0.697913	molecular function
GO:0008308	voltage-gated anion channel activity	1980	4	312	1	0.25	0.496642	0.303957	0.694259	molecular function
GO:0016746	transferase activity, transferring acyl groups	1980	4	312	1	0.25	0.496642	0.303957	0.690643	molecular function
GO:0002161	aminoacyl-tRNA editing activity	1980	4	312	1	0.25	0.496642	0.303957	0.687064	molecular function
GO:0051015	actin filament binding	1980	4	312	1	0.25	0.496642	0.303957	0.683523	molecular function
GO:0047701	beta-L-arabinosidase activity	1980	4	312	1	0.25	0.496642	0.303957	0.680018	molecular function
GO:0031369	translation initiation factor binding	1980	4	312	1	0.25	0.496642	0.303957	0.676548	molecular function
GO:0004567	beta-mannosidase activity	1980	4	312	1	0.25	0.496642	0.303957	0.673114	molecular function
GO:0016844	strictosidine synthase activity	1980	4	312	1	0.25	0.496642	0.303957	0.669714	molecular function
GO:0033907	beta-D-fucosidase activity	1980	4	312	1	0.25	0.496642	0.303957	0.666349	molecular function
GO:0008705	methionine synthase activity	1980	4	312	1	0.25	0.496642	0.303957	0.663017	molecular function
GO:0009927	histidine phosphotransfer kinase activity	1980	4	312	1	0.25	0.496642	0.303957	0.659719	molecular function
GO:0020037	heme binding	1980	42	312	7	0.166667	0.501089	0.300085	0.66233	molecular function
GO:0070006	metalloaminopeptidase activity	1980	11	312	2	0.181818	0.536865	0.270135	0.706123	molecular function
GO:0046933	proton-transporting ATP synthase activity, rotational mechanism	1980	11	312	2	0.181818	0.536865	0.270135	0.702662	molecular function
GO:0003746	translation elongation factor activity	1980	18	312	3	0.166667	0.556963	0.254174	0.72541	molecular function
GO:0046982	protein heterodimerization activity	1980	18	312	3	0.166667	0.556963	0.254174	0.721888	molecular function
GO:0030246	carbohydrate binding	1980	25	312	4	0.16	0.571763	0.242784	0.737491	molecular function
GO:0004372	glycine hydroxymethyltransferase activity	1980	5	312	1	0.2	0.57612	0.239487	0.739538	molecular function
GO:0017025	TBP-class protein binding	1980	5	312	1	0.2	0.57612	0.239487	0.736	molecular function
GO:0052747	sinapyl alcohol dehydrogenase activity	1980	5	312	1	0.2	0.57612	0.239487	0.732495	molecular function
GO:0008235	metalloexopeptidase activity	1980	5	312	1	0.2	0.57612	0.239487	0.729023	molecular function
GO:0004807	triose-phosphate isomerase activity	1980	5	312	1	0.2	0.57612	0.239487	0.725585	molecular function
GO:0043424	protein histidine kinase binding	1980	5	312	1	0.2	0.57612	0.239487	0.722178	molecular function
GO:0036402	proteasome-activating ATPase activity	1980	5	312	1	0.2	0.57612	0.239487	0.718803	molecular function
GO:0046556	alpha-L-arabinofuranosidase activity	1980	5	312	1	0.2	0.57612	0.239487	0.71546	molecular function
GO:0045551	cinnamyl-alcohol dehydrogenase activity	1980	5	312	1	0.2	0.57612	0.239487	0.712148	molecular function
GO:0004634	phosphopyruvate hydratase activity	1980	5	312	1	0.2	0.57612	0.239487	0.708866	molecular function
GO:0010181	FMN binding	1980	5	312	1	0.2	0.57612	0.239487	0.705614	molecular function
GO:0003676	nucleic acid binding	1980	20	312	3	0.15	0.632107	0.19921	0.770651	molecular function
GO:0009055	electron transfer activity	1980	34	312	5	0.147059	0.640678	0.193361	0.77755	molecular function
GO:0043130	ubiquitin binding	1980	6	312	1	0.166667	0.643082	0.191734	0.776936	molecular function
GO:0048038	quinone binding	1980	6	312	1	0.166667	0.643082	0.191734	0.773436	molecular function
GO:0005528	FK506 binding	1980	6	312	1	0.166667	0.643082	0.191734	0.769968	molecular function
GO:0102483	scopolin beta-glucosidase activity	1980	6	312	1	0.166667	0.643082	0.191734	0.766531	molecular function
GO:0042393	histone binding	1980	6	312	1	0.166667	0.643082	0.191734	0.763124	molecular function
GO:0015250	water channel activity	1980	6	312	1	0.166667	0.643082	0.191734	0.759747	molecular function
GO:0003729	mRNA binding	1980	21	312	3	0.142857	0.666213	0.176387	0.783607	molecular function
GO:0051287	NAD binding	1980	35	312	5	0.142857	0.667164	0.175768	0.781284	molecular function
GO:0004857	enzyme inhibitor activity	1980	7	312	1	0.142857	0.699495	0.155216	0.815568	molecular function
GO:0019904	protein domain specific binding	1980	7	312	1	0.142857	0.699495	0.155216	0.812022	molecular function
GO:0080044	quercetin 7-O-glucosyltransferase activity	1980	7	312	1	0.142857	0.699495	0.155216	0.808507	molecular function
GO:0043022	ribosome binding	1980	7	312	1	0.142857	0.699495	0.155216	0.805022	molecular function
GO:0016788	hydrolase activity, acting on ester bonds	1980	7	312	1	0.142857	0.699495	0.155216	0.801567	molecular function
GO:0004672	protein kinase activity	1980	7	312	1	0.142857	0.699495	0.155216	0.798141	molecular function
GO:0004565	beta-galactosidase activity	1980	7	312	1	0.142857	0.699495	0.155216	0.794745	molecular function
GO:0016671	oxidoreductase activity, acting on a sulfur group of donors, disulfide as acceptor	1980	7	312	1	0.142857	0.699495	0.155216	0.791377	molecular function
GO:0008168	methyltransferase activity	1980	7	312	1	0.142857	0.699495	0.155216	0.788038	molecular function
GO:0002020	protease binding	1980	7	312	1	0.142857	0.699495	0.155216	0.784727	molecular function
GO:0004185	serine-type carboxypeptidase activity	1980	7	312	1	0.142857	0.699495	0.155216	0.781444	molecular function
GO:0080043	quercetin 3-O-glucosyltransferase activity	1980	7	312	1	0.142857	0.699495	0.155216	0.778188	molecular function
GO:0004869	cysteine-type endopeptidase inhibitor activity	1980	7	312	1	0.142857	0.699495	0.155216	0.774959	molecular function
GO:0005509	calcium ion binding	1980	30	312	4	0.133333	0.719635	0.142888	0.793977	molecular function
GO:0003824	catalytic activity	1980	38	312	5	0.131579	0.738727	0.131516	0.811688	molecular function
GO:0004298	threonine-type endopeptidase activity	1980	16	312	2	0.125	0.74428	0.128263	0.814438	molecular function
GO:0005506	iron ion binding	1980	16	312	2	0.125	0.74428	0.128263	0.811114	molecular function
GO:0008017	microtubule binding	1980	8	312	1	0.125	0.747015	0.126671	0.810784	molecular function
GO:0051920	peroxiredoxin activity	1980	8	312	1	0.125	0.747015	0.126671	0.807502	molecular function
GO:0016887	ATPase activity	1980	8	312	1	0.125	0.747015	0.126671	0.804246	molecular function
GO:0005200	structural constituent of cytoskeleton	1980	8	312	1	0.125	0.747015	0.126671	0.801016	molecular function
GO:0016747	transferase activity, transferring acyl groups other than amino-acyl groups	1980	8	312	1	0.125	0.747015	0.126671	0.797812	molecular function
GO:0008289	lipid binding	1980	9	312	1	0.111111	0.787041	0.104003	0.837211	molecular function
GO:0005198	structural molecule activity	1980	18	312	2	0.111111	0.801918	0.0958702	0.849651	molecular function
GO:0003924	GTPase activity	1980	49	312	6	0.122449	0.8086	0.0922662	0.853345	molecular function
GO:0003743	translation initiation factor activity	1980	37	312	4	0.108108	0.858288	0.066367	0.902216	molecular function
GO:0003756	protein disulfide isomerase activity	1980	12	312	1	0.0833333	0.873045	0.0589635	0.914129	molecular function
GO:0051537	2 iron, 2 sulfur cluster binding	1980	13	312	1	0.0769231	0.893172	0.049065	0.93155	molecular function
GO:0015035	protein disulfide oxidoreductase activity	1980	13	312	1	0.0769231	0.893172	0.049065	0.927926	molecular function
GO:0005525	GTP binding	1980	64	312	7	0.109375	0.899397	0.0460486	0.930771	molecular function
GO:0050660	flavin adenine dinucleotide binding	1980	24	312	2	0.0833333	0.91174	0.0401291	0.939902	molecular function
GO:0004364	glutathione transferase activity	1980	24	312	2	0.0833333	0.91174	0.0401291	0.936287	molecular function
GO:0003677	DNA binding	1980	51	312	5	0.0980392	0.923469	0.0345776	0.944698	molecular function
GO:0019863	IgE binding	1980	15	312	1	0.0666667	0.924381	0.0341491	0.942022	molecular function
GO:0004867	serine-type endopeptidase inhibitor activity	1980	36	312	3	0.0833333	0.939564	0.0270738	0.953854	molecular function
GO:0004190	aspartic-type endopeptidase activity	1980	20	312	1	0.05	0.968175	0.014046	0.979177	molecular function
GO:0045735	nutrient reservoir activity	1980	58	312	4	0.0689655	0.987917	0.00527938	0.995373	molecular function
GO:0004601	peroxidase activity	1980	29	312	1	0.0344828	0.993339	0.00290266	0.997073	molecular function
GO:0016491	oxidoreductase activity	1980	63	312	1	0.015873	0.999983	7.31495e-06	0.999983	molecular function
