# Supplementary material for: Proteome and transcriptome analyses of wheat near isogenic lines identifies key proteins and genes of wheat bread quality
Source: Sci Rep. 2021 May 11;11:9978. doi: 10.1038/s41598-021-89140-4 (PMC8113351; doi:10.1038/s41598-021-89140-4)
Supplement: Supplementary file 6 — Supplementary Information 6. [file 41598_2021_89140_MOESM6_ESM.xlsx]

## Sheet: Sheet1
Proteome and transcriptome analyses of wheat near isogenic lines identifies key proteins and genes of wheat bread quality
Liangjie Lv, Aiju Zhao, Yelun Zhang, Hui Li* and Xiyong Chen*
TermID	Term	bg_pro_num	bg_term_num	fg_pronum	fg_termnum	Ratio	pvalue	Enrichment	FDR
path:ko03010	Ribosome	1125	107	120	2	0.0186916	0.999954	2e-05	0.999954
path:ko00260	Glycine, serine and threonine metabolism	1125	35	120	1	0.0285714	0.98191	0.00792832	0.986677
path:ko03013	RNA transport	1125	44	120	2	0.0454545	0.959082	0.0181441	0.982822
path:ko00983	Drug metabolism	1125	31	120	1	0.0322581	0.971188	0.0126965	0.980663
path:ko04145	Phagosome	1125	28	120	1	0.0357143	0.959201	0.0180903	0.978102
path:ko00270	Cysteine and methionine metabolism	1125	29	120	1	0.0344828	0.963664	0.0160743	0.977836
path:ko00071	Fatty acid degradation	1125	25	120	1	0.04	0.942284	0.025818	0.975264
path:ko01230	Biosynthesis of amino acids	1125	104	120	7	0.0673077	0.944595	0.0247543	0.972792
path:ko00330	Arginine and proline metabolism	1125	22	120	1	0.0454545	0.918435	0.0369516	0.955357
path:ko04621	NOD-like receptor signaling pathway	1125	21	120	1	0.047619	0.908488	0.0416808	0.954604
path:ko05200	Pathways in cancer	1125	36	120	2	0.0555556	0.912205	0.0399074	0.953669
path:ko00051	Fructose and mannose metabolism	1125	34	120	2	0.0588235	0.894357	0.0484892	0.949394
path:ko05166	Human T-cell leukemia virus 1 infection	1125	20	120	1	0.05	0.897339	0.0470433	0.9477
path:ko00280	Valine, leucine and isoleucine degradation	1125	19	120	1	0.0526316	0.884845	0.0531327	0.944139
path:ko00310	Lysine degradation	1125	18	120	1	0.0555556	0.870845	0.0600594	0.943795
path:ko00410	beta-Alanine metabolism	1125	18	120	1	0.0555556	0.870845	0.0600594	0.938879
path:ko04151	PI3K-Akt signaling pathway	1125	31	120	2	0.0645161	0.861261	0.064865	0.938322
path:ko05110	Vibrio cholerae infection	1125	16	120	1	0.0625	0.837583	0.076972	0.937188
path:ko05152	Tuberculosis	1125	17	120	1	0.0588235	0.855158	0.0679538	0.936601
path:ko04212	Longevity regulating pathway	1125	18	120	1	0.0555556	0.870845	0.0600594	0.934015
path:ko05034	Alcoholism	1125	16	120	1	0.0625	0.837583	0.076972	0.932149
path:ko00480	Glutathione metabolism	1125	42	120	3	0.0714286	0.844895	0.073197	0.930284
path:ko04721	Synaptic vesicle cycle	1125	16	120	1	0.0625	0.837583	0.076972	0.927164
path:ko03015	mRNA surveillance pathway	1125	15	120	1	0.0666667	0.817896	0.0873017	0.920133
path:ko05170	Human immunodeficiency virus 1 infection	1125	14	120	1	0.0714286	0.795845	0.0991713	0.900219
path:ko05215	Prostate cancer	1125	13	120	1	0.0769231	0.771149	0.112862	0.881922
path:ko05323	Rheumatoid arthritis	1125	13	120	1	0.0769231	0.771149	0.112862	0.877076
path:ko00630	Glyoxylate and dicarboxylate metabolism	1125	36	120	3	0.0833333	0.758439	0.120079	0.872205
path:ko00030	Pentose phosphate pathway	1125	30	120	3	0.1	0.637501	0.195519	0.868176
path:ko04011	MAPK signaling pathway	1125	9	120	1	0.111111	0.639045	0.194469	0.86459
path:ko05203	Viral carcinogenesis	1125	24	120	2	0.0833333	0.745251	0.127698	0.861826
path:ko04914	Progesterone-mediated oocyte maturation	1125	9	120	1	0.111111	0.639045	0.194469	0.858976
path:ko02020	Two-component system	1125	9	120	1	0.111111	0.639045	0.194469	0.853434
path:ko00020	Citrate cycle (TCA cycle)	1125	36	120	4	0.111111	0.546878	0.262109	0.851156
path:ko00670	One carbon pool by folate	1125	9	120	1	0.111111	0.639045	0.194469	0.847963
path:ko04626	Plant-pathogen interaction	1125	21	120	2	0.0952381	0.674366	0.171104	0.846023
path:ko00220	Arginine biosynthesis	1125	18	120	2	0.111111	0.58848	0.230268	0.84594
path:ko05120	Epithelial cell signaling in Helicobacter pylori infection	1125	10	120	1	0.1	0.677857	0.168862	0.84528
path:ko00625	Chloroalkane and chloroalkene degradation	1125	7	120	1	0.142857	0.546974	0.262033	0.844953
path:ko04217	Necroptosis	1125	38	120	4	0.105263	0.591706	0.227894	0.844711
path:ko00230	Purine metabolism	1125	34	120	3	0.0882353	0.722187	0.14135	0.844592
path:ko01521	EGFR tyrosine kinase inhibitor resistance	1125	8	120	1	0.125	0.5956	0.225046	0.844446
path:ko05168	Herpes simplex infection	1125	11	120	1	0.0909091	0.712527	0.147199	0.842818
path:ko03008	Ribosome biogenesis in eukaryotes	1125	9	120	1	0.111111	0.639045	0.194469	0.842562
path:ko04066	HIF-1 signaling pathway	1125	23	120	2	0.0869565	0.723211	0.140735	0.841038
path:ko04141	Protein processing in endoplasmic reticulum	1125	99	120	15	0.151515	0.0933867	1.02972	0.84048
path:ko04390	Hippo signaling pathway	1125	10	120	1	0.1	0.677857	0.168862	0.840218
path:ko04013	MAPK signaling pathway	1125	8	120	1	0.125	0.5956	0.225046	0.838701
path:ko03420	Nucleotide excision repair	1125	7	120	1	0.142857	0.546974	0.262033	0.838694
path:ko04020	Calcium signaling pathway	1125	11	120	1	0.0909091	0.712527	0.147199	0.838029
path:ko04214	Apoptosis	1125	9	120	1	0.111111	0.639045	0.194469	0.837229
path:ko00190	Oxidative phosphorylation	1125	45	120	8	0.177778	0.0968872	1.01373	0.835652
path:ko04140	Autophagy	1125	10	120	1	0.1	0.677857	0.168862	0.835217
path:ko00910	Nitrogen metabolism	1125	8	120	1	0.125	0.5956	0.225046	0.833035
path:ko05020	Prion diseases	1125	7	120	1	0.142857	0.546974	0.262033	0.832527
path:ko05165	Human papillomavirus infection	1125	22	120	2	0.0909091	0.699602	0.155149	0.832285
path:ko04216	Ferroptosis	1125	9	120	1	0.111111	0.639045	0.194469	0.831964
path:ko03060	Protein export	1125	10	120	1	0.1	0.677857	0.168862	0.830275
path:ko00360	Phenylalanine metabolism	1125	8	120	1	0.125	0.5956	0.225046	0.827444
path:ko00040	Pentose and glucuronate interconversions	1125	9	120	1	0.111111	0.639045	0.194469	0.826764
path:ko04371	Apelin signaling pathway	1125	7	120	1	0.142857	0.546974	0.262033	0.82645
path:ko04391	Hippo signaling pathway	1125	10	120	1	0.1	0.677857	0.168862	0.825391
path:ko00680	Methane metabolism	1125	37	120	4	0.108108	0.569608	0.244424	0.824537
path:ko05225	Hepatocellular carcinoma	1125	20	120	2	0.1	0.647455	0.18879	0.822229
path:ko00900	Terpenoid backbone biosynthesis	1125	8	120	1	0.125	0.5956	0.225046	0.821927
path:ko04540	Gap junction	1125	9	120	1	0.111111	0.639045	0.194469	0.821629
path:ko00053	Ascorbate and aldarate metabolism	1125	24	120	5	0.208333	0.103158	0.986497	0.821296
path:ko00340	Histidine metabolism	1125	10	120	1	0.1	0.677857	0.168862	0.820564
path:ko05161	Hepatitis B	1125	7	120	1	0.142857	0.546974	0.262033	0.820461
path:ko01130	Biosynthesis of antibiotics	1125	188	120	19	0.101064	0.648992	0.187761	0.819155
path:ko04660	T cell receptor signaling pathway	1125	1	120	1	1	0.106667	0.971971	0.817778
path:ko05230	Central carbon metabolism in cancer	1125	17	120	2	0.117647	0.556393	0.254619	0.816832
path:ko00511	Other glycan degradation	1125	9	120	1	0.111111	0.639045	0.194469	0.816557
path:ko00564	Glycerophospholipid metabolism	1125	8	120	1	0.125	0.5956	0.225046	0.816484
path:ko00561	Glycerolipid metabolism	1125	10	120	1	0.1	0.677857	0.168862	0.815793
path:ko04724	Glutamatergic synapse	1125	7	120	1	0.142857	0.546974	0.262033	0.814559
path:ko04910	Insulin signaling pathway	1125	17	120	4	0.235294	0.098051	1.00855	0.811862
path:ko00720	Carbon fixation pathways in prokaryotes	1125	17	120	2	0.117647	0.556393	0.254619	0.81108
path:ko00770	Pantothenate and CoA biosynthesis	1125	10	120	1	0.1	0.677857	0.168862	0.811077
path:ko04921	Oxytocin signaling pathway	1125	6	120	1	0.166667	0.492557	0.307544	0.8092
path:ko05163	Human cytomegalovirus infection	1125	7	120	1	0.142857	0.546974	0.262033	0.808741
path:ko04114	Oocyte meiosis	1125	15	120	2	0.133333	0.487133	0.312353	0.806692
path:ko00510	N-Glycan biosynthesis	1125	6	120	1	0.166667	0.492557	0.307544	0.802829
path:ko00250	Alanine, aspartate and glutamate metabolism	1125	24	120	3	0.125	0.480776	0.318057	0.802586
path:ko01210	2-Oxocarboxylic acid metabolism	1125	25	120	3	0.12	0.509121	0.293179	0.798395
path:ko00513	Various types of N-glycan biosynthesis	1125	6	120	1	0.166667	0.492557	0.307544	0.796557
path:ko00750	Vitamin B6 metabolism	1125	6	120	1	0.166667	0.492557	0.307544	0.790382
path:ko05223	Non-small cell lung cancer	1125	1	120	1	1	0.106667	0.971971	0.788571
path:ko04979	Cholesterol metabolism	1125	6	120	1	0.166667	0.492557	0.307544	0.784302
path:ko04260	Cardiac muscle contraction	1125	6	120	1	0.166667	0.492557	0.307544	0.778315
path:ko02026	Biofilm formation	1125	10	120	3	0.3	0.0812671	1.09009	0.764649
path:ko04725	Cholinergic synapse	1125	1	120	1	1	0.106667	0.971971	0.761379
path:ko04922	Glucagon signaling pathway	1125	14	120	2	0.142857	0.4501	0.346691	0.757485
path:ko00591	Linoleic acid metabolism	1125	5	120	1	0.2	0.431664	0.364855	0.75724
path:ko00520	Amino sugar and nucleotide sugar metabolism	1125	49	120	6	0.122449	0.42634	0.370244	0.754294
path:ko00300	Lysine biosynthesis	1125	5	120	1	0.2	0.431664	0.364855	0.750877
path:ko05167	Kaposi sarcoma-associated herpesvirus infection	1125	5	120	1	0.2	0.431664	0.364855	0.74462
path:ko00970	Aminoacyl-tRNA biosynthesis	1125	20	120	3	0.15	0.361241	0.442203	0.740365
path:ko04810	Regulation of actin cytoskeleton	1125	5	120	1	0.2	0.431664	0.364855	0.738466
path:ko03410	Base excision repair	1125	4	120	1	0.25	0.363531	0.439458	0.737755
path:ko04012	ErbB signaling pathway	1125	1	120	1	1	0.106667	0.971971	0.736
path:ko04218	Cellular senescence	1125	13	120	2	0.153846	0.411626	0.385498	0.734539
path:ko04624	Toll and Imd signaling pathway	1125	5	120	1	0.2	0.431664	0.364855	0.732413
path:ko05214	Glioma	1125	4	120	1	0.25	0.363531	0.439458	0.730592
path:ko05010	Alzheimer disease	1125	39	120	5	0.128205	0.404178	0.393428	0.72752
path:ko00903	Limonene and pinene degradation	1125	4	120	1	0.25	0.363531	0.439458	0.723567
path:ko04730	Long-term depression	1125	4	120	1	0.25	0.363531	0.439458	0.716676
path:ko05226	Gastric cancer	1125	1	120	1	1	0.106667	0.971971	0.712258
path:ko00565	Ether lipid metabolism	1125	4	120	1	0.25	0.363531	0.439458	0.709915
path:ko00010	Glycolysis / Gluconeogenesis	1125	83	120	10	0.120482	0.390583	0.408286	0.709217
path:ko04015	Rap1 signaling pathway	1125	4	120	1	0.25	0.363531	0.439458	0.70328
path:ko04112	Cell cycle	1125	4	120	1	0.25	0.363531	0.439458	0.696769
path:ko04110	Cell cycle	1125	11	120	2	0.181818	0.331156	0.479967	0.692417
path:ko04380	Osteoclast differentiation	1125	4	120	1	0.25	0.363531	0.439458	0.690376
path:ko04919	Thyroid hormone signaling pathway	1125	1	120	1	1	0.106667	0.971971	0.69
path:ko04022	cGMP-PKG signaling pathway	1125	12	120	2	0.166667	0.371895	0.42958	0.687342
path:ko04723	Retrograde endocannabinoid signaling	1125	11	120	2	0.181818	0.331156	0.479967	0.685493
path:ko00981	Insect hormone biosynthesis	1125	4	120	1	0.25	0.363531	0.439458	0.6841
path:ko04152	AMPK signaling pathway	1125	12	120	2	0.166667	0.371895	0.42958	0.681259
path:ko05205	Proteoglycans in cancer	1125	4	120	1	0.25	0.363531	0.439458	0.677937
path:ko05012	Parkinson disease	1125	42	120	6	0.142857	0.286152	0.543404	0.673107
path:ko04726	Serotonergic synapse	1125	1	120	1	1	0.106667	0.971971	0.669091
path:ko04720	Long-term potentiation	1125	3	120	1	0.333333	0.287308	0.541653	0.668232
path:ko04341	Hedgehog signaling pathway	1125	3	120	1	0.333333	0.287308	0.541653	0.660808
path:ko05222	Small cell lung cancer	1125	3	120	1	0.333333	0.287308	0.541653	0.653546
path:ko04662	B cell receptor signaling pathway	1125	1	120	1	1	0.106667	0.971971	0.649412
path:ko04270	Vascular smooth muscle contraction	1125	3	120	1	0.333333	0.287308	0.541653	0.646442
path:ko04120	Ubiquitin mediated proteolysis	1125	14	120	4	0.285714	0.0528943	1.27659	0.644065
path:ko04931	Insulin resistance	1125	3	120	1	0.333333	0.287308	0.541653	0.639491
path:ko04974	Protein digestion and absorption	1125	4	120	2	0.5	0.0586363	1.23183	0.638827
path:ko00500	Starch and sucrose metabolism	1125	60	120	11	0.183333	0.0461191	1.33612	0.636444
path:ko00195	Photosynthesis	1125	3	120	1	0.333333	0.287308	0.541653	0.632688
path:ko04668	TNF signaling pathway	1125	1	120	1	1	0.106667	0.971971	0.630857
path:ko03460	Fanconi anemia pathway	1125	3	120	1	0.333333	0.287308	0.541653	0.626028
path:ko04340	Hedgehog signaling pathway	1125	2	120	1	0.5	0.20204	0.694562	0.624214
path:ko00620	Pyruvate metabolism	1125	47	120	9	0.191489	0.0540445	1.26725	0.621512
path:ko04916	Melanogenesis	1125	3	120	1	0.333333	0.287308	0.541653	0.619507
path:ko04722	Neurotrophin signaling pathway	1125	10	120	2	0.2	0.289733	0.538002	0.618296
path:ko05134	Legionellosis	1125	39	120	8	0.205128	0.0475706	1.32266	0.615445
path:ko05206	MicroRNAs in cancer	1125	2	120	1	0.5	0.20204	0.694562	0.615035
path:ko04917	Prolactin signaling pathway	1125	1	120	1	1	0.106667	0.971971	0.613333
path:ko04071	Sphingolipid signaling pathway	1125	10	120	2	0.2	0.289733	0.538002	0.611987
path:ko04068	FoxO signaling pathway	1125	9	120	2	0.222222	0.24804	0.605479	0.611241
path:ko05016	Huntington disease	1125	48	120	7	0.145833	0.244377	0.611939	0.609471
path:ko04614	Renin-angiotensin system	1125	4	120	2	0.5	0.0586363	1.23183	0.606885
path:ko04964	Proximal tubule bicarbonate reclamation	1125	2	120	1	0.5	0.20204	0.694562	0.606121
path:ko04072	Phospholipase D signaling pathway	1125	9	120	2	0.222222	0.24804	0.605479	0.60405
path:ko04142	Lysosome	1125	16	120	3	0.1875	0.238911	0.621763	0.603105
path:ko05213	Endometrial cancer	1125	2	120	1	0.5	0.20204	0.694562	0.597462
path:ko04024	cAMP signaling pathway	1125	9	120	2	0.222222	0.24804	0.605479	0.597026
path:ko04320	Dorso-ventral axis formation	1125	1	120	1	1	0.106667	0.971971	0.596757
path:ko04932	Non-alcoholic fatty liver disease (NAFLD)	1125	24	120	4	0.166667	0.248196	0.605205	0.590535
path:ko04934	Cushing syndrome	1125	2	120	1	0.5	0.20204	0.694562	0.589047
path:ko01522	Endocrine resistance	1125	1	120	1	1	0.106667	0.971971	0.581053
path:ko05210	Colorectal cancer	1125	2	120	1	0.5	0.20204	0.694562	0.580866
path:ko05231	Choline metabolism in cancer	1125	4	120	2	0.5	0.0586363	1.23183	0.577986
path:ko05224	Breast cancer	1125	2	120	1	0.5	0.20204	0.694562	0.572909
path:ko05221	Acute myeloid leukemia	1125	1	120	1	1	0.106667	0.971971	0.566154
path:ko00906	Carotenoid biosynthesis	1125	2	120	1	0.5	0.20204	0.694562	0.565167
path:ko05211	Renal cell carcinoma	1125	2	120	1	0.5	0.20204	0.694562	0.557631
path:ko04714	Thermogenesis	1125	36	120	6	0.166667	0.177031	0.75195	0.555235
path:ko05219	Bladder cancer	1125	1	120	1	1	0.106667	0.971971	0.552
path:ko05218	Melanoma	1125	2	120	1	0.5	0.20204	0.694562	0.550294
path:ko04014	Ras signaling pathway	1125	8	120	2	0.25	0.206597	0.684875	0.548277
path:ko04510	Focal adhesion	1125	2	120	1	0.5	0.20204	0.694562	0.543147
path:ko00380	Tryptophan metabolism	1125	15	120	3	0.2	0.209385	0.679055	0.541784
path:ko00290	Valine, leucine and isoleucine biosynthesis	1125	8	120	2	0.25	0.206597	0.684875	0.541337
path:ko04550	Signaling pathways regulating pluripotency of stem cells	1125	1	120	1	1	0.106667	0.971971	0.538537
path:ko04075	Plant hormone signal transduction	1125	7	120	2	0.285714	0.166052	0.779756	0.537074
path:ko04016	MAPK signaling pathway	1125	15	120	3	0.2	0.209385	0.679055	0.535095
path:ko04666	Fc gamma R-mediated phagocytosis	1125	7	120	2	0.285714	0.166052	0.779756	0.528811
path:ko05212	Pancreatic cancer	1125	1	120	1	1	0.106667	0.971971	0.525714
path:ko04664	Fc epsilon RI signaling pathway	1125	1	120	1	1	0.106667	0.971971	0.513488
path:ko04150	mTOR signaling pathway	1125	20	120	4	0.2	0.156139	0.806487	0.51303
path:ko00460	Cyanoamino acid metabolism	1125	13	120	3	0.230769	0.153376	0.814242	0.512079
path:ko04926	Relaxin signaling pathway	1125	1	120	1	1	0.106667	0.971971	0.501818
path:ko05220	Chronic myeloid leukemia	1125	1	120	1	1	0.106667	0.971971	0.490667
path:ko03040	Spliceosome	1125	50	120	10	0.2	0.0328846	1.48301	0.486222
path:ko04620	Toll-like receptor signaling pathway	1125	1	120	1	1	0.106667	0.971971	0.48
path:ko04370	VEGF signaling pathway	1125	1	120	1	1	0.106667	0.971971	0.469787
path:ko04928	Parathyroid hormone synthesis, secretion and action	1125	6	120	2	0.333333	0.127198	0.895521	0.461929
path:ko03020	RNA polymerase	1125	1	120	1	1	0.106667	0.971971	0.46
path:ko00240	Pyrimidine metabolism	1125	19	120	4	0.210526	0.135515	0.868012	0.459863
path:ko04912	GnRH signaling pathway	1125	6	120	2	0.333333	0.127198	0.895521	0.453964
path:ko01051	Biosynthesis of ansamycins	1125	1	120	1	1	0.106667	0.971971	0.450612
path:ko04210	Apoptosis	1125	12	120	3	0.25	0.127461	0.894621	0.447195
path:ko00710	Carbon fixation in photosynthetic organisms	1125	48	120	8	0.166667	0.129589	0.887433	0.44708
path:ko04062	Chemokine signaling pathway	1125	1	120	1	1	0.106667	0.971971	0.4416
path:ko05216	Thyroid cancer	1125	1	120	1	1	0.106667	0.971971	0.432941
path:ko00052	Galactose metabolism	1125	18	120	4	0.222222	0.116113	0.935121	0.429202
path:ko00471	D-Glutamine and D-glutamate metabolism	1125	1	120	1	1	0.106667	0.971971	0.424615
path:ko04623	Cytosolic DNA-sensing pathway	1125	1	120	1	1	0.106667	0.971971	0.416604
path:ko00908	Zeatin biosynthesis	1125	1	120	1	1	0.106667	0.971971	0.408889
path:ko04650	Natural killer cell mediated cytotoxicity	1125	1	120	1	1	0.106667	0.971971	0.401455
path:ko04144	Endocytosis	1125	40	120	9	0.225	0.0206382	1.68533	0.328623
path:ko05169	Epstein-Barr virus infection	1125	48	120	11	0.229167	0.009311	2.031	0.214153
path:ko04612	Antigen processing and presentation	1125	36	120	9	0.25	0.0102841	1.98783	0.212881
path:ko00945	Stilbenoid, diarylheptanoid and gingerol biosynthesis	1125	2	120	2	1	0.011293	1.94719	0.194804
path:ko04213	Longevity regulating pathway	1125	30	120	8	0.266667	0.0103003	1.98715	0.193833
path:ko04915	Estrogen signaling pathway	1125	33	120	9	0.272727	0.00556386	2.25462	0.143965
path:ko00073	Cutin, suberine and wax biosynthesis	1125	4	120	3	0.75	0.00437526	2.359	0.129383
path:ko00940	Phenylpropanoid biosynthesis	1125	34	120	10	0.294118	0.00186235	2.72994	0.0642509
path:ko05162	Measles	1125	22	120	8	0.363636	0.00117712	2.92918	0.0609159
path:ko00941	Flavonoid biosynthesis	1125	3	120	3	1	0.00118662	2.92569	0.0491261
path:ko05145	Toxoplasmosis	1125	19	120	8	0.421053	0.000367422	3.43483	0.0380282
path:ko05164	Influenza A	1125	24	120	9	0.375	0.000435957	3.36056	0.030081
path:ko04010	MAPK signaling pathway	1125	18	120	9	0.5	2.84e-05	4.54667	0.00587897
