# Supplementary material for: Proteome and transcriptome analyses of wheat near isogenic lines identifies key proteins and genes of wheat bread quality
Source: Sci Rep. 2021 May 11;11:9978. doi: 10.1038/s41598-021-89140-4 (PMC8113351; doi:10.1038/s41598-021-89140-4)
Supplement: Supplementary file 7 — Supplementary Information 7. [file 41598_2021_89140_MOESM7_ESM.xlsx]

## Sheet: Sheet1
Proteome and transcriptome analyses of wheat near isogenic lines identifies key proteins and genes of wheat bread quality
Liangjie Lv, Aiju Zhao, Yelun Zhang, Hui Li* and Xiyong Chen*
TermID	Term	bg_pro_num	bg_term_num	fg_pronum	fg_termnum	Ratio	pvalue	Enrichment	FDR
path:ko04010	Glycolysis / Gluconeogenesis	1125	83	62	1	0.0120482	0.992486	0.00327577	0.992486
path:ko05164	Ribosome	1125	107	62	2	0.0186916	0.986557	0.0058777	0.99243
path:ko05145	Biosynthesis of antibiotics	1125	188	62	6	0.0319149	0.963366	0.0162088	0.974903
path:ko05162	Biosynthesis of amino acids	1125	104	62	3	0.0288462	0.939302	0.0271946	0.956278
path:ko04915	Citrate cycle (TCA cycle)	1125	36	62	1	0.0277778	0.874337	0.0583211	0.906521
path:ko04612	Methane metabolism	1125	37	62	1	0.027027	0.881492	0.0547819	0.902861
path:ko05169	Glyoxylate and dicarboxylate metabolism	1125	36	62	1	0.0277778	0.874337	0.0583211	0.900994
path:ko04213	PI3K-Akt signaling pathway	1125	31	62	1	0.0322581	0.831681	0.0800434	0.867617
path:ko04144	Phagosome	1125	28	62	1	0.0357143	0.799551	0.0971539	0.83928
path:ko04141	Viral carcinogenesis	1125	24	62	1	0.0416667	0.747168	0.126582	0.809431
path:ko04974	Non-alcoholic fatty liver disease (NAFLD)	1125	24	62	1	0.0416667	0.747168	0.126582	0.804276
path:ko04614	Ascorbate and aldarate metabolism	1125	24	62	1	0.0416667	0.747168	0.126582	0.799186
path:ko05231	Carbon fixation in photosynthetic organisms	1125	48	62	2	0.0416667	0.756548	0.121164	0.799104
path:ko03040	HIF-1 signaling pathway	1125	23	62	1	0.0434783	0.732095	0.135433	0.798219
path:ko05134	Alanine, aspartate and glutamate metabolism	1125	24	62	1	0.0416667	0.747168	0.126582	0.794159
path:ko04150	RNA transport	1125	44	62	2	0.0454545	0.711551	0.147794	0.780858
path:ko04120	Plant-pathogen interaction	1125	21	62	1	0.047619	0.699249	0.155368	0.777454
path:ko04928	NOD-like receptor signaling pathway	1125	21	62	1	0.047619	0.699249	0.155368	0.772373
path:ko04912	Human T-cell leukemia virus 1 infection	1125	20	62	1	0.05	0.681371	0.166616	0.762594
path:ko04666	Galactose metabolism	1125	18	62	1	0.0555556	0.642422	0.19218	0.728653
path:ko04660	Alzheimer disease	1125	39	62	2	0.0512821	0.646023	0.189752	0.727852
path:ko05223	Central carbon metabolism in cancer	1125	17	62	1	0.0588235	0.621227	0.20675	0.724051
path:ko04725	Necroptosis	1125	38	62	2	0.0526316	0.631622	0.199543	0.721244
path:ko04012	Tuberculosis	1125	17	62	1	0.0588235	0.621227	0.20675	0.719091
path:ko05226	Vibrio cholerae infection	1125	16	62	1	0.0625	0.598797	0.22272	0.717707
path:ko04919	Carbon fixation pathways in prokaryotes	1125	17	62	1	0.0588235	0.621227	0.20675	0.714199
path:ko04726	Alcoholism	1125	16	62	1	0.0625	0.598797	0.22272	0.712653
path:ko04662	Synaptic vesicle cycle	1125	16	62	1	0.0625	0.598797	0.22272	0.707669
path:ko04668	Pathways in cancer	1125	36	62	2	0.0555556	0.601497	0.220766	0.705924
path:ko04917	MAPK signaling pathway	1125	15	62	1	0.0666667	0.575062	0.240286	0.699176
path:ko04320	Purine metabolism	1125	34	62	2	0.0588235	0.569607	0.244425	0.697562
path:ko01522	Oocyte meiosis	1125	15	62	1	0.0666667	0.575062	0.240286	0.694182
path:ko05221	Glucagon signaling pathway	1125	14	62	1	0.0714286	0.549946	0.25968	0.683389
path:ko05219	Human immunodeficiency virus 1 infection	1125	14	62	1	0.0714286	0.549946	0.25968	0.678401
path:ko04550	Prostate cancer	1125	13	62	1	0.0769231	0.523372	0.28119	0.660073
path:ko05212	Rheumatoid arthritis	1125	13	62	1	0.0769231	0.523372	0.28119	0.655184
path:ko04664	Amino sugar and nucleotide sugar metabolism	1125	49	62	3	0.0612245	0.51498	0.288209	0.654374
path:ko04926	Apoptosis	1125	12	62	1	0.0833333	0.495255	0.305171	0.634076
path:ko05220	Pyruvate metabolism	1125	47	62	3	0.0638298	0.486279	0.313114	0.627337
path:ko04620	Herpes simplex infection	1125	11	62	1	0.0909091	0.465507	0.332074	0.614615
path:ko04370	Cell cycle	1125	11	62	1	0.0909091	0.465507	0.332074	0.609851
path:ko03020	Calcium signaling pathway	1125	11	62	1	0.0909091	0.465507	0.332074	0.605159
path:ko04062	Progesterone-mediated oocyte maturation	1125	9	62	1	0.111111	0.400745	0.397132	0.604695
path:ko05216	Biofilm formation	1125	10	62	1	0.1	0.434037	0.362474	0.601248
path:ko04623	Two-component system	1125	9	62	1	0.111111	0.400745	0.397132	0.599344
path:ko04650	Epithelial cell signaling in Helicobacter pylori infection	1125	10	62	1	0.1	0.434037	0.362474	0.596359
path:ko04014	One carbon pool by folate	1125	9	62	1	0.111111	0.400745	0.397132	0.594086
path:ko00290	Autophagy	1125	10	62	1	0.1	0.434037	0.362474	0.59155
path:ko00240	Ribosome biogenesis in eukaryotes	1125	9	62	1	0.111111	0.400745	0.397132	0.58892
path:ko04068	Protein export	1125	10	62	1	0.1	0.434037	0.362474	0.586818
path:ko04072	Ferroptosis	1125	9	62	1	0.111111	0.400745	0.397132	0.583844
path:ko04024	Neurotrophin signaling pathway	1125	10	62	1	0.1	0.434037	0.362474	0.58216
path:ko04071	Pentose and glucuronate interconversions	1125	9	62	1	0.111111	0.400745	0.397132	0.578853
path:ko04340	Pantothenate and CoA biosynthesis	1125	10	62	1	0.1	0.434037	0.362474	0.577576
path:ko05206	Parkinson disease	1125	42	62	3	0.0714286	0.411511	0.385618	0.574756
path:ko05213	Gap junction	1125	9	62	1	0.111111	0.400745	0.397132	0.573948
path:ko04934	EGFR tyrosine kinase inhibitor resistance	1125	8	62	1	0.125	0.365528	0.43708	0.571983
path:ko05210	2-Oxocarboxylic acid metabolism	1125	25	62	2	0.08	0.405465	0.392047	0.57103
path:ko05224	Other glycan degradation	1125	9	62	1	0.111111	0.400745	0.397132	0.569125
path:ko00906	MAPK signaling pathway	1125	8	62	1	0.125	0.365528	0.43708	0.566736
path:ko05211	Terpenoid backbone biosynthesis	1125	8	62	1	0.125	0.365528	0.43708	0.561584
path:ko00945	Glycerophospholipid metabolism	1125	8	62	1	0.125	0.365528	0.43708	0.556524
path:ko05218	Plant hormone signal transduction	1125	7	62	1	0.142857	0.328277	0.48376	0.549295
path:ko04510	Human papillomavirus infection	1125	22	62	2	0.0909091	0.344559	0.462737	0.544209
path:ko04022	Prion diseases	1125	7	62	1	0.142857	0.328277	0.48376	0.543909
path:ko04720	Apelin signaling pathway	1125	7	62	1	0.142857	0.328277	0.48376	0.538629
path:ko04341	Thermogenesis	1125	36	62	3	0.0833333	0.318449	0.49696	0.538179
path:ko00941	Phenylpropanoid biosynthesis	1125	34	62	3	0.0882353	0.287354	0.541583	0.533658
path:ko05222	Hepatitis B	1125	7	62	1	0.142857	0.328277	0.48376	0.533449
path:ko04270	Oxytocin signaling pathway	1125	6	62	1	0.166667	0.288876	0.539289	0.530652
path:ko04931	Glutamatergic synapse	1125	7	62	1	0.142857	0.328277	0.48376	0.528369
path:ko00195	N-Glycan biosynthesis	1125	6	62	1	0.166667	0.288876	0.539289	0.524946
path:ko04916	Human cytomegalovirus infection	1125	7	62	1	0.142857	0.328277	0.48376	0.523384
path:ko04218	Hepatocellular carcinoma	1125	20	62	2	0.1	0.302923	0.518668	0.522387
path:ko05214	Various types of N-glycan biosynthesis	1125	6	62	1	0.166667	0.288876	0.539289	0.519361
path:ko04730	Aminoacyl-tRNA biosynthesis	1125	20	62	2	0.1	0.302923	0.518668	0.517111
path:ko00565	Vitamin B6 metabolism	1125	6	62	1	0.166667	0.288876	0.539289	0.513895
path:ko04015	Cholesterol metabolism	1125	6	62	1	0.166667	0.288876	0.539289	0.508541
path:ko04112	Huntington disease	1125	48	62	4	0.0833333	0.269536	0.569382	0.50613
path:ko04380	Cardiac muscle contraction	1125	6	62	1	0.166667	0.288876	0.539289	0.503299
path:ko05205	Linoleic acid metabolism	1125	5	62	1	0.2	0.247203	0.606946	0.485782
path:ko04142	Lysine biosynthesis	1125	5	62	1	0.2	0.247203	0.606946	0.480199
path:ko00500	Insulin signaling pathway	1125	17	62	2	0.117647	0.239921	0.619931	0.47702
path:ko00190	Kaposi sarcoma-associated herpesvirus infection	1125	5	62	1	0.2	0.247203	0.606946	0.474742
path:ko04910	Starch and sucrose metabolism	1125	60	62	5	0.0833333	0.231026	0.636339	0.470402
path:ko00591	Regulation of actin cytoskeleton	1125	5	62	1	0.2	0.247203	0.606946	0.469408
path:ko00300	Oxidative phosphorylation	1125	45	62	4	0.0888889	0.232305	0.633942	0.467375
path:ko05167	Glioma	1125	4	62	1	0.25	0.20313	0.692226	0.457719
path:ko04810	Long-term depression	1125	4	62	1	0.25	0.20313	0.692226	0.451697
path:ko05016	Lysosome	1125	16	62	2	0.125	0.219032	0.659492	0.45142
path:ko00940	Ether lipid metabolism	1125	4	62	1	0.25	0.20313	0.692226	0.44583
path:ko04921	T cell receptor signaling pathway	1125	1	62	1	1	0.0551111	1.25876	0.443513
path:ko00510	Fc gamma R-mediated phagocytosis	1125	7	62	2	0.285714	0.0524696	1.28009	0.443368
path:ko00513	Rap1 signaling pathway	1125	4	62	1	0.25	0.20313	0.692226	0.440115
path:ko00750	Cell cycle	1125	4	62	1	0.25	0.20313	0.692226	0.434544
path:ko04979	Osteoclast differentiation	1125	4	62	1	0.25	0.20313	0.692226	0.429112
path:ko04260	Proteoglycans in cancer	1125	4	62	1	0.25	0.20313	0.692226	0.423814
path:ko05225	Non-small cell lung cancer	1125	1	62	1	1	0.0551111	1.25876	0.423354
path:ko00970	Cholinergic synapse	1125	1	62	1	1	0.0551111	1.25876	0.404947
path:ko04714	Long-term potentiation	1125	3	62	1	0.333333	0.15652	0.805429	0.400787
path:ko04075	Hedgehog signaling pathway	1125	3	62	1	0.333333	0.15652	0.805429	0.394805
path:ko05020	Flavonoid biosynthesis	1125	3	62	1	0.333333	0.15652	0.805429	0.388999
path:ko04371	ErbB signaling pathway	1125	1	62	1	1	0.0551111	1.25876	0.388074
path:ko05161	Small cell lung cancer	1125	3	62	1	0.333333	0.15652	0.805429	0.383362
path:ko04724	Vascular smooth muscle contraction	1125	3	62	1	0.333333	0.15652	0.805429	0.377885
path:ko05163	Ubiquitin mediated proteolysis	1125	14	62	3	0.214286	0.0375444	1.42546	0.373235
path:ko05165	Insulin resistance	1125	3	62	1	0.333333	0.15652	0.805429	0.372563
path:ko01521	Gastric cancer	1125	1	62	1	1	0.0551111	1.25876	0.372551
path:ko04013	Photosynthesis	1125	3	62	1	0.333333	0.15652	0.805429	0.367388
path:ko00900	Parathyroid hormone synthesis, secretion and action	1125	6	62	2	0.333333	0.0388394	1.41073	0.364659
path:ko00564	Melanogenesis	1125	3	62	1	0.333333	0.15652	0.805429	0.362355
path:ko04914	Cellular senescence	1125	13	62	2	0.153846	0.157851	0.801753	0.360497
path:ko02020	cGMP-PKG signaling pathway	1125	12	62	2	0.166667	0.138286	0.85922	0.359545
path:ko00670	Thyroid hormone signaling pathway	1125	1	62	1	1	0.0551111	1.25876	0.358222
path:ko03008	GnRH signaling pathway	1125	6	62	2	0.333333	0.0388394	1.41073	0.345467
path:ko04216	Serotonergic synapse	1125	1	62	1	1	0.0551111	1.25876	0.344955
path:ko00040	Hedgehog signaling pathway	1125	2	62	1	0.5	0.107231	0.969678	0.335594
path:ko04540	B cell receptor signaling pathway	1125	1	62	1	1	0.0551111	1.25876	0.332635
path:ko00511	MicroRNAs in cancer	1125	2	62	1	0.5	0.107231	0.969678	0.329493
path:ko01210	Endometrial cancer	1125	2	62	1	0.5	0.107231	0.969678	0.323609
path:ko05012	Sphingolipid signaling pathway	1125	10	62	2	0.2	0.101117	0.995176	0.32243
path:ko02026	TNF signaling pathway	1125	1	62	1	1	0.0551111	1.25876	0.321165
path:ko05120	Cushing syndrome	1125	2	62	1	0.5	0.107231	0.969678	0.317931
path:ko04140	Colorectal cancer	1125	2	62	1	0.5	0.107231	0.969678	0.31245
path:ko03060	Prolactin signaling pathway	1125	1	62	1	1	0.0551111	1.25876	0.310459
path:ko04722	Breast cancer	1125	2	62	1	0.5	0.107231	0.969678	0.307154
path:ko00770	Carotenoid biosynthesis	1125	2	62	1	0.5	0.107231	0.969678	0.302035
path:ko05168	Dorso-ventral axis formation	1125	1	62	1	1	0.0551111	1.25876	0.300444
path:ko04110	Renal cell carcinoma	1125	2	62	1	0.5	0.107231	0.969678	0.297083
path:ko04020	Stilbenoid, diarylheptanoid and gingerol biosynthesis	1125	2	62	1	0.5	0.107231	0.969678	0.292292
path:ko00620	Endocrine resistance	1125	1	62	1	1	0.0551111	1.25876	0.291056
path:ko04210	Melanoma	1125	2	62	1	0.5	0.107231	0.969678	0.287652
path:ko00520	Pyrimidine metabolism	1125	19	62	3	0.157895	0.0822217	1.08501	0.283581
path:ko05215	FoxO signaling pathway	1125	9	62	2	0.222222	0.0837926	1.07679	0.283219
path:ko05323	Focal adhesion	1125	2	62	1	0.5	0.107231	0.969678	0.283158
path:ko04922	Acute myeloid leukemia	1125	1	62	1	1	0.0551111	1.25876	0.282236
path:ko05170	Phospholipase D signaling pathway	1125	9	62	2	0.222222	0.0837926	1.07679	0.277666
path:ko00230	Bladder cancer	1125	1	62	1	1	0.0551111	1.25876	0.273935
path:ko04016	cAMP signaling pathway	1125	9	62	2	0.222222	0.0837926	1.07679	0.272326
path:ko04114	Signaling pathways regulating pluripotency of stem cells	1125	1	62	1	1	0.0551111	1.25876	0.266108
path:ko05110	Protein processing in endoplasmic reticulum	1125	99	62	11	0.111111	0.0156883	1.80442	0.265132
path:ko05034	Pancreatic cancer	1125	1	62	1	1	0.0551111	1.25876	0.258716
path:ko04721	Protein digestion and absorption	1125	4	62	2	0.5	0.0166922	1.77749	0.256454
path:ko05200	Fc epsilon RI signaling pathway	1125	1	62	1	1	0.0551111	1.25876	0.251724
path:ko05230	Relaxin signaling pathway	1125	1	62	1	1	0.0551111	1.25876	0.245099
path:ko05152	Ras signaling pathway	1125	8	62	2	0.25	0.0675181	1.17058	0.242778
path:ko00720	Chronic myeloid leukemia	1125	1	62	1	1	0.0551111	1.25876	0.238815
path:ko04217	Valine, leucine and isoleucine biosynthesis	1125	8	62	2	0.25	0.0675181	1.17058	0.23772
path:ko00052	Renin-angiotensin system	1125	4	62	2	0.5	0.0166922	1.77749	0.235083
path:ko05010	Toll-like receptor signaling pathway	1125	1	62	1	1	0.0551111	1.25876	0.232844
path:ko05166	VEGF signaling pathway	1125	1	62	1	1	0.0551111	1.25876	0.227165
path:ko04626	RNA polymerase	1125	1	62	1	1	0.0551111	1.25876	0.221757
path:ko04621	mTOR signaling pathway	1125	20	62	4	0.2	0.0208267	1.68138	0.219982
path:ko03013	Choline metabolism in cancer	1125	4	62	2	0.5	0.0166922	1.77749	0.216999
path:ko04066	Chemokine signaling pathway	1125	1	62	1	1	0.0551111	1.25876	0.216599
path:ko05203	Thyroid cancer	1125	1	62	1	1	0.0551111	1.25876	0.211677
path:ko04932	Cytosolic DNA-sensing pathway	1125	1	62	1	1	0.0551111	1.25876	0.206973
path:ko00053	Natural killer cell mediated cytotoxicity	1125	1	62	1	1	0.0551111	1.25876	0.202473
path:ko00250	Spliceosome	1125	50	62	7	0.14	0.0167019	1.77723	0.201616
path:ko00710	Legionellosis	1125	39	62	6	0.153846	0.017099	1.76703	0.192649
path:ko04145	Longevity regulating pathway	1125	30	62	6	0.2	0.0046009	2.33716	0.097194
path:ko04151	Endocytosis	1125	40	62	7	0.175	0.00483377	2.31571	0.0907674
path:ko00020	Epstein-Barr virus infection	1125	48	62	8	0.166667	0.00352697	2.4526	0.0851511
path:ko00630	Antigen processing and presentation	1125	36	62	7	0.194444	0.00258016	2.58835	0.0726745
path:ko00680	Estrogen signaling pathway	1125	33	62	7	0.212121	0.00150659	2.822	0.0509228
path:ko01230	Measles	1125	22	62	6	0.272727	0.000819525	3.08644	0.0346249
path:ko01130	Toxoplasmosis	1125	19	62	6	0.315789	0.000339754	3.46884	0.0191395
path:ko03010	Influenza A	1125	24	62	7	0.291667	0.000181354	3.74147	0.0153244
path:ko00010	MAPK signaling pathway	1125	18	62	7	0.388889	2.17e-05	4.66323	0.00366993
