# Supplementary material for: Proteome and transcriptome analyses of wheat near isogenic lines identifies key proteins and genes of wheat bread quality
Source: Sci Rep. 2021 May 11;11:9978. doi: 10.1038/s41598-021-89140-4 (PMC8113351; doi:10.1038/s41598-021-89140-4)
Supplement: Supplementary file 8 — Supplementary Information 8. [file 41598_2021_89140_MOESM8_ESM.xlsx]

## Sheet: Sheet1
Proteome and transcriptome analyses of wheat near isogenic lines identifies key proteins and genes of wheat bread quality
Liangjie Lv, Aiju Zhao, Yelun Zhang, Hui Li* and Xiyong Chen*
TermID	Term	bg_pro_num	bg_term_num	fg_pronum	fg_termnum	Ratio	pvalue	Enrichment	FDR
path:ko00073	Cutin, suberine and wax biosynthesis	1125	4	58	3	0.75	0.000502325	3.29902	0.0472185
path:ko00940	Phenylpropanoid biosynthesis	1125	34	58	7	0.205882	0.00121122	2.91678	0.0569273
path:ko00941	Flavonoid biosynthesis	1125	3	58	2	0.666667	0.00758267	2.12018	0.23759
path:ko00010	Glycolysis / Gluconeogenesis	1125	83	58	9	0.108434	0.0222454	1.65276	0.522767
path:ko00460	Cyanoamino acid metabolism	1125	13	58	3	0.230769	0.0257225	1.58969	0.483583
path:ko00620	Pyruvate metabolism	1125	47	58	6	0.12766	0.0297712	1.5262	0.466416
path:ko00053	Ascorbate and aldarate metabolism	1125	24	58	4	0.166667	0.0311941	1.50593	0.418892
path:ko00710	Carbon fixation in photosynthetic organisms	1125	48	58	6	0.125	0.0326856	1.48564	0.384056
path:ko00380	Tryptophan metabolism	1125	15	58	3	0.2	0.0380288	1.41989	0.39719
path:ko01051	Biosynthesis of ansamycins	1125	1	58	1	1	0.0515556	1.28772	0.484622
path:ko00471	D-Glutamine and D-glutamate metabolism	1125	1	58	1	1	0.0515556	1.28772	0.440566
path:ko00908	Zeatin biosynthesis	1125	1	58	1	1	0.0515556	1.28772	0.403852
path:ko00052	Galactose metabolism	1125	18	58	3	0.166667	0.0611355	1.21371	0.442057
path:ko00500	Starch and sucrose metabolism	1125	60	58	6	0.1	0.0825385	1.08334	0.554187
path:ko02026	Biofilm formation	1125	10	58	2	0.2	0.0900922	1.04531	0.564578
path:ko04964	Proximal tubule bicarbonate reclamation	1125	2	58	1	0.5	0.100497	0.997848	0.590418
path:ko00945	Stilbenoid, diarylheptanoid and gingerol biosynthesis	1125	2	58	1	0.5	0.100497	0.997848	0.555687
path:ko04723	Retrograde endocannabinoid signaling	1125	11	58	2	0.181818	0.106563	0.972394	0.556495
path:ko04932	Non-alcoholic fatty liver disease (NAFLD)	1125	24	58	3	0.125	0.122136	0.913157	0.60425
path:ko04210	Apoptosis	1125	12	58	2	0.166667	0.12377	0.907385	0.581718
path:ko04152	AMPK signaling pathway	1125	12	58	2	0.166667	0.12377	0.907385	0.554017
path:ko03460	Fanconi anemia pathway	1125	3	58	1	0.333333	0.146954	0.83282	0.627893
path:ko01130	Biosynthesis of antibiotics	1125	188	58	13	0.0691489	0.154897	0.809958	0.633055
path:ko04016	MAPK signaling pathway	1125	15	58	2	0.133333	0.178691	0.747896	0.699875
path:ko03410	Base excision repair	1125	4	58	1	0.25	0.19105	0.718852	0.71835
path:ko00903	Limonene and pinene degradation	1125	4	58	1	0.25	0.19105	0.718852	0.690721
path:ko00981	Insect hormone biosynthesis	1125	4	58	1	0.25	0.19105	0.718852	0.665139
path:ko00190	Oxidative phosphorylation	1125	45	58	4	0.0888889	0.197792	0.703792	0.664015
path:ko00030	Pentose phosphate pathway	1125	30	58	3	0.1	0.19799	0.703356	0.641762
path:ko04910	Insulin signaling pathway	1125	17	58	2	0.117647	0.217097	0.663345	0.680239
path:ko04624	Toll and Imd signaling pathway	1125	5	58	1	0.2	0.232905	0.632821	0.706229
path:ko00220	Arginine biosynthesis	1125	18	58	2	0.111111	0.236593	0.625999	0.694991
path:ko04010	MAPK signaling pathway	1125	18	58	2	0.111111	0.236593	0.625999	0.673931
path:ko05145	Toxoplasmosis	1125	19	58	2	0.105263	0.256191	0.591437	0.708291
path:ko04714	Thermogenesis	1125	36	58	3	0.0833333	0.282402	0.549132	0.758451
path:ko00020	Citrate cycle (TCA cycle)	1125	36	58	3	0.0833333	0.282402	0.549132	0.737383
path:ko00680	Methane metabolism	1125	37	58	3	0.0810811	0.296888	0.527408	0.754255
path:ko04075	Plant hormone signal transduction	1125	7	58	1	0.142857	0.310331	0.508175	0.76766
path:ko00625	Chloroalkane and chloroalkene degradation	1125	7	58	1	0.142857	0.310331	0.508175	0.747977
path:ko03420	Nucleotide excision repair	1125	7	58	1	0.142857	0.310331	0.508175	0.729277
path:ko05162	Measles	1125	22	58	2	0.0909091	0.315016	0.501668	0.722232
path:ko05010	Alzheimer disease	1125	39	58	3	0.0769231	0.325997	0.486786	0.729613
path:ko00910	Nitrogen metabolism	1125	8	58	1	0.125	0.34611	0.460786	0.756612
path:ko00360	Phenylalanine metabolism	1125	8	58	1	0.125	0.34611	0.460786	0.739416
path:ko00250	Alanine, aspartate and glutamate metabolism	1125	24	58	2	0.0833333	0.353771	0.451278	0.738988
path:ko05164	Influenza A	1125	24	58	2	0.0833333	0.353771	0.451278	0.722923
path:ko05012	Parkinson disease	1125	42	58	3	0.0714286	0.369687	0.432166	0.739374
path:ko00480	Glutathione metabolism	1125	42	58	3	0.0714286	0.369687	0.432166	0.723971
path:ko04011	MAPK signaling pathway	1125	9	58	1	0.111111	0.380063	0.420145	0.7291
path:ko04214	Apoptosis	1125	9	58	1	0.111111	0.380063	0.420145	0.714518
path:ko04390	Hippo signaling pathway	1125	10	58	1	0.1	0.412282	0.384806	0.759892
path:ko04391	Hippo signaling pathway	1125	10	58	1	0.1	0.412282	0.384806	0.745279
path:ko00340	Histidine metabolism	1125	10	58	1	0.1	0.412282	0.384806	0.731217
path:ko00561	Glycerolipid metabolism	1125	10	58	1	0.1	0.412282	0.384806	0.717676
path:ko04722	Neurotrophin signaling pathway	1125	10	58	1	0.1	0.412282	0.384806	0.704627
path:ko04110	Cell cycle	1125	11	58	1	0.0909091	0.442854	0.35374	0.743361
path:ko05169	Epstein-Barr virus infection	1125	48	58	3	0.0625	0.455339	0.341665	0.75091
path:ko05016	Huntington disease	1125	48	58	3	0.0625	0.455339	0.341665	0.737963
path:ko04213	Longevity regulating pathway	1125	30	58	2	0.0666667	0.464701	0.332826	0.740371
path:ko00520	Amino sugar and nucleotide sugar metabolism	1125	49	58	3	0.0612245	0.469212	0.328631	0.735098
path:ko03040	Spliceosome	1125	50	58	3	0.06	0.482935	0.316111	0.744195
path:ko04915	Estrogen signaling pathway	1125	33	58	2	0.0606061	0.516025	0.287329	0.78236
path:ko04922	Glucagon signaling pathway	1125	14	58	1	0.0714286	0.525495	0.279432	0.784071
path:ko04120	Ubiquitin mediated proteolysis	1125	14	58	1	0.0714286	0.525495	0.279432	0.77182
path:ko00051	Fructose and mannose metabolism	1125	34	58	2	0.0588235	0.532421	0.273745	0.769963
path:ko03015	mRNA surveillance pathway	1125	15	58	1	0.0666667	0.550266	0.259427	0.783713
path:ko04114	Oocyte meiosis	1125	15	58	1	0.0666667	0.550266	0.259427	0.772015
path:ko04612	Antigen processing and presentation	1125	36	58	2	0.0555556	0.564097	0.248647	0.779781
path:ko00630	Glyoxylate and dicarboxylate metabolism	1125	36	58	2	0.0555556	0.564097	0.248647	0.768479
path:ko04142	Lysosome	1125	16	58	1	0.0625	0.573766	0.241265	0.770486
path:ko04217	Necroptosis	1125	38	58	2	0.0526316	0.594251	0.22603	0.786755
path:ko05230	Central carbon metabolism in cancer	1125	17	58	1	0.0588235	0.596058	0.224712	0.778186
path:ko00720	Carbon fixation pathways in prokaryotes	1125	17	58	1	0.0588235	0.596058	0.224712	0.767526
path:ko05134	Legionellosis	1125	39	58	2	0.0512821	0.608751	0.21556	0.773279
path:ko00310	Lysine degradation	1125	18	58	1	0.0555556	0.617203	0.209572	0.773561
path:ko00410	beta-Alanine metabolism	1125	18	58	1	0.0555556	0.617203	0.209572	0.763382
path:ko04212	Longevity regulating pathway	1125	18	58	1	0.0555556	0.617203	0.209572	0.753468
path:ko04144	Endocytosis	1125	40	58	2	0.05	0.622866	0.205606	0.750633
path:ko00280	Valine, leucine and isoleucine degradation	1125	19	58	1	0.0526316	0.637259	0.195684	0.758257
path:ko00240	Pyrimidine metabolism	1125	19	58	1	0.0526316	0.637259	0.195684	0.748779
path:ko00970	Aminoacyl-tRNA biosynthesis	1125	20	58	1	0.05	0.656281	0.18291	0.761611
path:ko04626	Plant-pathogen interaction	1125	21	58	1	0.047619	0.674323	0.171132	0.773004
path:ko00330	Arginine and proline metabolism	1125	22	58	1	0.0454545	0.691433	0.16025	0.783068
path:ko04066	HIF-1 signaling pathway	1125	23	58	1	0.0434783	0.707658	0.150176	0.791903
path:ko05203	Viral carcinogenesis	1125	24	58	1	0.0416667	0.723045	0.140835	0.799602
path:ko01210	2-Oxocarboxylic acid metabolism	1125	25	58	1	0.04	0.737635	0.132159	0.806252
path:ko00071	Fatty acid degradation	1125	25	58	1	0.04	0.737635	0.132159	0.796984
path:ko04141	Protein processing in endoplasmic reticulum	1125	99	58	4	0.040404	0.769586	0.113743	0.822058
path:ko00270	Cysteine and methionine metabolism	1125	29	58	1	0.0344828	0.788809	0.103028	0.833125
path:ko01230	Biosynthesis of amino acids	1125	104	58	4	0.0384615	0.803165	0.095195	0.838862
path:ko00983	Drug metabolism	1125	31	58	1	0.0322581	0.81058	0.0912042	0.837302
path:ko04151	PI3K-Akt signaling pathway	1125	31	58	1	0.0322581	0.81058	0.0912042	0.828201
path:ko00230	Purine metabolism	1125	34	58	1	0.0294118	0.839163	0.0761538	0.848186
path:ko00260	Glycine, serine and threonine metabolism	1125	35	58	1	0.0285714	0.847713	0.071751	0.847713
