# Supplementary material for: Proteome and transcriptome analyses of wheat near isogenic lines identifies key proteins and genes of wheat bread quality
Source: Sci Rep. 2021 May 11;11:9978. doi: 10.1038/s41598-021-89140-4 (PMC8113351; doi:10.1038/s41598-021-89140-4)
Supplement: Supplementary file 9 — Supplementary Information 9. [file 41598_2021_89140_MOESM9_ESM.xlsx]

## Sheet: PPI
Proteome and transcriptome analyses of wheat near isogenic lines identifies key proteins and genes of wheat bread quality
Liangjie Lv, Aiju Zhao, Yelun Zhang, Hui Li* and Xiyong Chen*
#node1	node2	node1_string_internal_id	node2_string_internal_id	node1_external_id	node2_external_id	neighborhood_on_chromosome	gene_fusion	phylogenetic_cooccurrence	homology	coexpression	experimentally_determined_interaction	database_annotated	automated_textmining	combined_score
Traes_5BL_7933049AB.1	Traes_2DS_93F018C79.2	1625171	1589058	4565.Traes_5BL_7933049AB.1	4565.Traes_2DS_93F018C79.2	0	0	0	0	0.683	0.887	0.871	0.723	0.998
Traes_7DL_99BD3E65A.2	Traes_4AS_EBCEE40E9.1	1655290	1609669	4565.Traes_7DL_99BD3E65A.2	4565.Traes_4AS_EBCEE40E9.1	0	0	0	0	0.836	0.818	0.566	0.532	0.993
Traes_4AL_5F5E9A1F2.1	Traes_3B_3FFBB6EA6.1	1606119	1596105	4565.Traes_4AL_5F5E9A1F2.1	4565.Traes_3B_3FFBB6EA6.1	0	0	0	0	0.825	0.762	0.492	0.579	0.989
BiP3	Traes_6AL_75C8ECE98.1	1644640	1634587	4565.Traes_6DS_A593093E1.2	4565.Traes_6AL_75C8ECE98.1	0	0	0	0	0.831	0.741	0.426	0.56	0.987
Traes_6DS_456586ADD.1	Traes_2DL_64803388A.2	1644118	1585300	4565.Traes_6DS_456586ADD.1	4565.Traes_2DL_64803388A.2	0	0	0	0	0.711	0.726	0.469	0.464	0.974
Traes_6AS_5896DC565.1	Traes_2DL_64803388A.2	1636388	1585300	4565.Traes_6AS_5896DC565.1	4565.Traes_2DL_64803388A.2	0	0	0	0	0.711	0.726	0.469	0.464	0.974
BiP3	Traes_6DS_456586ADD.1	1644640	1644118	4565.Traes_6DS_A593093E1.2	4565.Traes_6DS_456586ADD.1	0.069	0	0	0	0.712	0.726	0.431	0.348	0.967
BiP3	Traes_6AS_5896DC565.1	1644640	1636388	4565.Traes_6DS_A593093E1.2	4565.Traes_6AS_5896DC565.1	0.069	0	0	0	0.712	0.726	0.431	0.348	0.967
sbe1	Traes_3DL_FFCCD5827.1	1654549	1603080	4565.Traes_7DL_50609FDAB.1	4565.Traes_3DL_FFCCD5827.1	0.216	0	0.244	0	0.707	0.1	0.574	0.591	0.966
Traes_7DL_99BD3E65A.2	Traes_7BL_E94FC3039.1	1655290	1651990	4565.Traes_7DL_99BD3E65A.2	4565.Traes_7BL_E94FC3039.1	0	0	0	0	0.701	0.741	0.43	0.283	0.964
Traes_6AS_5896DC565.1	Traes_6AL_75C8ECE98.1	1636388	1634587	4565.Traes_6AS_5896DC565.1	4565.Traes_6AL_75C8ECE98.1	0.069	0	0	0	0.789	0.465	0.419	0.478	0.962
Traes_6DS_456586ADD.1	Traes_6AL_75C8ECE98.1	1644118	1634587	4565.Traes_6DS_456586ADD.1	4565.Traes_6AL_75C8ECE98.1	0.069	0	0	0	0.789	0.465	0.419	0.478	0.962
Traes_7DS_0FFF2FB02.2	Traes_3AL_8BE1239D0.2	1656394	1591583	4565.Traes_7DS_0FFF2FB02.2	4565.Traes_3AL_8BE1239D0.2	0	0	0	0	0.638	0.726	0.47	0.291	0.957
Traes_3B_442CB5CCE.2	Traes_2AL_E2EB5EF03.2	1596214	1574947	4565.Traes_3B_442CB5CCE.2	4565.Traes_2AL_E2EB5EF03.2	0.221	0	0	0	0.05	0	0.871	0.558	0.952
Traes_6AL_75C8ECE98.1	Traes_2DL_64803388A.2	1634587	1585300	4565.Traes_6AL_75C8ECE98.1	4565.Traes_2DL_64803388A.2	0	0	0	0	0.841	0.075	0.414	0.501	0.951
Traes_7DL_84B6BF0EE.1	Traes_2AL_925F5B0B0.2	1655079	1573951	4565.Traes_7DL_84B6BF0EE.1	4565.Traes_2AL_925F5B0B0.2	0	0	0	0	0.143	0.754	0	0.755	0.943
Traes_7BL_E94FC3039.1	Traes_4AS_EBCEE40E9.1	1651990	1609669	4565.Traes_7BL_E94FC3039.1	4565.Traes_4AS_EBCEE40E9.1	0.175	0	0	0	0.514	0.725	0.417	0.227	0.941
Traes_7DS_0FFF2FB02.2	Traes_2DS_93F018C79.2	1656394	1589058	4565.Traes_7DS_0FFF2FB02.2	4565.Traes_2DS_93F018C79.2	0	0	0	0	0.712	0	0.545	0.591	0.941
Traes_5DS_0FFDF68D0.2	Traes_2DS_93F018C79.2	1632476	1589058	4565.Traes_5DS_0FFDF68D0.2	4565.Traes_2DS_93F018C79.2	0	0	0	0	0.172	0	0.734	0.723	0.933
Traes_6DS_456586ADD.1	PER1	1644118	1583189	4565.Traes_6DS_456586ADD.1	4565.Traes_2BS_CADAA49C9.1	0.207	0	0	0	0.049	0.726	0.421	0.505	0.929
Traes_6AS_5896DC565.1	PER1	1636388	1583189	4565.Traes_6AS_5896DC565.1	4565.Traes_2BS_CADAA49C9.1	0.207	0	0	0	0.049	0.726	0.421	0.505	0.929
Traes_5DL_81E60E235.1	Traes_4AS_EBCEE40E9.1	1630524	1609669	4565.Traes_5DL_81E60E235.1	4565.Traes_4AS_EBCEE40E9.1	0	0	0	0	0.06	0.813	0.609	0	0.925
sbe1	WAXY	1654549	1605878	4565.Traes_7DL_50609FDAB.1	4565.Traes_4AL_4B9D56131.3	0.215	0	0	0	0.186	0	0.658	0.691	0.923
BiP3	Traes_2DL_64803388A.2	1644640	1585300	4565.Traes_6DS_A593093E1.2	4565.Traes_2DL_64803388A.2	0	0	0	0	0.717	0.047	0.482	0.504	0.921
BiP3	Traes_1AL_51CED3DBF.1	1644640	1560816	4565.Traes_6DS_A593093E1.2	4565.Traes_1AL_51CED3DBF.1	0	0	0.48	0.963	0.371	0.67	0.634	0.502	0.92
Traes_7DS_0FFF2FB02.2	Traes_5BL_7933049AB.1	1656394	1625171	4565.Traes_7DS_0FFF2FB02.2	4565.Traes_5BL_7933049AB.1	0	0	0	0	0.641	0	0.493	0.503	0.901
Traes_7DL_99BD3E65A.2	Traes_5DL_81E60E235.1	1655290	1630524	4565.Traes_7DL_99BD3E65A.2	4565.Traes_5DL_81E60E235.1	0	0	0	0	0.064	0.74	0.623	0	0.9
WAXY	Traes_3DL_FFCCD5827.1	1605878	1603080	4565.Traes_4AL_4B9D56131.3	4565.Traes_3DL_FFCCD5827.1	0.217	0	0.394	0	0.275	0	0.424	0.557	0.896
VDAC1	atp1	1629737	1559939	4565.Traes_5DL_469B4E877.1	4565.EPlTAEP00000010092	0.045	0	0	0	0.676	0.121	0.433	0.398	0.89
Traes_6AL_D896C3DBD.1	PER1	1635441	1583189	4565.Traes_6AL_D896C3DBD.1	4565.Traes_2BS_CADAA49C9.1	0	0	0	0	0.848	0	0	0.247	0.88
Traes_5DS_0FFDF68D0.2	Traes_5BL_7933049AB.1	1632476	1625171	4565.Traes_5DS_0FFDF68D0.2	4565.Traes_5BL_7933049AB.1	0	0	0	0	0.108	0.076	0.607	0.671	0.879
Traes_4DL_0A6DA8929.1	PER1	1614345	1583189	4565.Traes_4DL_0A6DA8929.1	4565.Traes_2BS_CADAA49C9.1	0	0	0	0	0.851	0	0	0.203	0.876
PER1	Traes_2AL_A7198751F.1	1583189	1574207	4565.Traes_2BS_CADAA49C9.1	4565.Traes_2AL_A7198751F.1	0	0	0	0	0.681	0	0	0.625	0.875
Traes_6AL_75C8ECE98.1	Traes_2DS_93F018C79.2	1634587	1589058	4565.Traes_6AL_75C8ECE98.1	4565.Traes_2DS_93F018C79.2	0	0	0	0	0.838	0.081	0	0.173	0.866
Traes_7BL_E94FC3039.1	Traes_5DL_81E60E235.1	1651990	1630524	4565.Traes_7BL_E94FC3039.1	4565.Traes_5DL_81E60E235.1	0	0	0	0	0.11	0.748	0.433	0	0.861
Glo-3A	PER1	1605704	1583189	4565.Traes_4AL_3D862C090.1	4565.Traes_2BS_CADAA49C9.1	0	0	0	0	0.687	0	0	0.559	0.856
Traes_7DL_98C2946F6.1	Traes_7BL_91C7CD5C5.2	1655274	1651140	4565.Traes_7DL_98C2946F6.1	4565.Traes_7BL_91C7CD5C5.2	0	0	0	0	0.673	0	0.575	0	0.855
Traes_6AL_D896C3DBD.1	WAXY	1635441	1605878	4565.Traes_6AL_D896C3DBD.1	4565.Traes_4AL_4B9D56131.3	0	0	0	0	0.851	0	0	0	0.851
BiP3	Traes_2DS_93F018C79.2	1644640	1589058	4565.Traes_6DS_A593093E1.2	4565.Traes_2DS_93F018C79.2	0	0	0	0	0.682	0.081	0	0.501	0.841
Traes_3AS_AC1FF5A12.3	Traes_2AL_925F5B0B0.2	1594074	1573951	4565.Traes_3AS_AC1FF5A12.3	4565.Traes_2AL_925F5B0B0.2	0	0	0	0	0.045	0.733	0.283	0.184	0.83
Traes_7DL_84B6BF0EE.1	Traes_3AS_AC1FF5A12.3	1655079	1594074	4565.Traes_7DL_84B6BF0EE.1	4565.Traes_3AS_AC1FF5A12.3	0.108	0	0	0	0.049	0.726	0	0.269	0.807
Traes_7BL_E94FC3039.1	Traes_7AS_F5102FC6C.1	1651990	1649704	4565.Traes_7BL_E94FC3039.1	4565.Traes_7AS_F5102FC6C.1	0	0	0	0	0.311	0.726	0	0	0.803
Traes_7AS_F5102FC6C.1	Traes_5DL_F6C0F4E7B.1	1649704	1632271	4565.Traes_7AS_F5102FC6C.1	4565.Traes_5DL_F6C0F4E7B.1	0	0	0	0	0	0.726	0	0.307	0.802
PER1	Traes_1BL_2073CB7FD.1	1583189	1564430	4565.Traes_2BS_CADAA49C9.1	4565.Traes_1BL_2073CB7FD.1	0.186	0	0	0	0.254	0	0.575	0.286	0.791
DHN3	Traes_4DL_92D72827C.1	1642126	1615835	4565.Traes_6DL_518F5BCCC.1	4565.Traes_4DL_92D72827C.1	0	0	0	0	0.27	0	0	0.723	0.789
Glo-3A	Clo1-B	1605704	1578308	4565.Traes_4AL_3D862C090.1	4565.Traes_2BL_309B78688.1	0	0	0	0	0.711	0	0	0.294	0.787
Traes_2BL_7D2114731.1	Traes_2AL_A7198751F.1	1579362	1574207	4565.Traes_2BL_7D2114731.1	4565.Traes_2AL_A7198751F.1	0	0	0	0	0.145	0	0	0.759	0.785
Traes_7DS_D8400EA6F.1	VDAC1	1658343	1629737	4565.Traes_7DS_D8400EA6F.1	4565.Traes_5DL_469B4E877.1	0	0	0	0	0.049	0	0.526	0.557	0.782
Traes_5DL_0FE117A1A.1	PER1	1628955	1583189	4565.Traes_5DL_0FE117A1A.1	4565.Traes_2BS_CADAA49C9.1	0	0	0	0	0.722	0	0	0.245	0.781
TaCQsd1	Traes_5BL_6AD1640CB.1	1631031	1624941	4565.Traes_5DL_A4599E8A7.1	4565.Traes_5BL_6AD1640CB.1	0.192	0	0	0	0.111	0	0.572	0.353	0.774
Traes_6AS_C378DA2B9.1	Traes_4AL_5F5E9A1F2.1	1637167	1606119	4565.Traes_6AS_C378DA2B9.1	4565.Traes_4AL_5F5E9A1F2.1	0	0	0	0	0.108	0	0.757	0	0.773
Traes_4DL_92D72827C.1	Traes_2AL_A7198751F.1	1615835	1574207	4565.Traes_4DL_92D72827C.1	4565.Traes_2AL_A7198751F.1	0	0	0	0.591	0.676	0	0	0.71	0.768
Traes_7DL_84B6BF0EE.1	Traes_1AL_A9574D210.2	1655079	1561662	4565.Traes_7DL_84B6BF0EE.1	4565.Traes_1AL_A9574D210.2	0	0	0	0	0.109	0	0.688	0.204	0.759
Traes_4AS_EBCEE40E9.1	atp1	1609669	1559939	4565.Traes_4AS_EBCEE40E9.1	4565.EPlTAEP00000010092	0.181	0	0	0	0.585	0	0	0.338	0.755
Traes_5DL_0FE117A1A.1	Clo1-B	1628955	1578308	4565.Traes_5DL_0FE117A1A.1	4565.Traes_2BL_309B78688.1	0	0	0	0	0.675	0	0	0.276	0.754
TaCQsd1	Clo1-B	1631031	1578308	4565.Traes_5DL_A4599E8A7.1	4565.Traes_2BL_309B78688.1	0	0	0	0	0.109	0	0	0.723	0.742
Traes_3DL_FFCCD5827.1	PER1	1603080	1583189	4565.Traes_3DL_FFCCD5827.1	4565.Traes_2BS_CADAA49C9.1	0.046	0	0	0	0.087	0	0.659	0.228	0.74
Traes_5DL_0FE117A1A.1	Traes_2AL_A7198751F.1	1628955	1574207	4565.Traes_5DL_0FE117A1A.1	4565.Traes_2AL_A7198751F.1	0	0	0	0	0.68	0	0	0.216	0.738
PER1	Traes_1AL_BB4202556.1	1583189	1561852	4565.Traes_2BS_CADAA49C9.1	4565.Traes_1AL_BB4202556.1	0.156	0	0	0	0	0	0.66	0.151	0.735
Traes_5BL_7933049AB.1	Traes_3AL_8BE1239D0.2	1625171	1591583	4565.Traes_5BL_7933049AB.1	4565.Traes_3AL_8BE1239D0.2	0	0	0	0	0.272	0	0.525	0.294	0.734
Traes_6DS_456586ADD.1	Traes_2DS_93F018C79.2	1644118	1589058	4565.Traes_6DS_456586ADD.1	4565.Traes_2DS_93F018C79.2	0	0	0	0	0.676	0	0	0.203	0.73
Traes_6AS_5896DC565.1	Traes_2DS_93F018C79.2	1636388	1589058	4565.Traes_6AS_5896DC565.1	4565.Traes_2DS_93F018C79.2	0	0	0	0	0.676	0	0	0.203	0.73
Traes_3AL_8BE1239D0.2	Traes_2DS_93F018C79.2	1591583	1589058	4565.Traes_3AL_8BE1239D0.2	4565.Traes_2DS_93F018C79.2	0	0	0	0	0.156	0	0.575	0.296	0.725
Traes_7BL_91C7CD5C5.2	Traes_4AL_5F5E9A1F2.1	1651140	1606119	4565.Traes_7BL_91C7CD5C5.2	4565.Traes_4AL_5F5E9A1F2.1	0	0	0	0	0.713	0	0	0	0.713
Traes_7DS_0FFF2FB02.2	VDAC1	1656394	1629737	4565.Traes_7DS_0FFF2FB02.2	4565.Traes_5DL_469B4E877.1	0	0	0	0	0	0.704	0	0	0.704
Traes_7BL_91C7CD5C5.2	Traes_2AL_E2EB5EF03.2	1651140	1574947	4565.Traes_7BL_91C7CD5C5.2	4565.Traes_2AL_E2EB5EF03.2	0	0	0	0	0.59	0	0	0.301	0.701
Traes_6DL_275FA4D5F.1	Traes_2BL_4AA60700A.1	1641723	1578678	4565.Traes_6DL_275FA4D5F.1	4565.Traes_2BL_4AA60700A.1	0.221	0	0	0	0	0	0.481	0.321	0.701
Traes_4AL_5F5E9A1F2.1	Traes_1AL_51CED3DBF.1	1606119	1560816	4565.Traes_4AL_5F5E9A1F2.1	4565.Traes_1AL_51CED3DBF.1	0	0	0	0	0.063	0	0.634	0.186	0.696
Traes_6BL_B703F7F75.1	Traes_6AL_97788AE61.1	1639138	1634894	4565.Traes_6BL_B703F7F75.1	4565.Traes_6AL_97788AE61.1	0	0	0	0	0.045	0	0	0.691	0.692
TaCQsd1	Traes_2BL_4AA60700A.1	1631031	1578678	4565.Traes_5DL_A4599E8A7.1	4565.Traes_2BL_4AA60700A.1	0	0	0	0	0.116	0	0.574	0.25	0.692
Traes_7BL_4C45F5D62.1	Traes_3DL_FFCCD5827.1	1650499	1603080	4565.Traes_7BL_4C45F5D62.1	4565.Traes_3DL_FFCCD5827.1	0	0	0	0	0.266	0	0.428	0.299	0.679
Traes_6DL_275FA4D5F.1	Traes_2AL_E2EB5EF03.2	1641723	1574947	4565.Traes_6DL_275FA4D5F.1	4565.Traes_2AL_E2EB5EF03.2	0.216	0	0	0	0	0	0	0.59	0.664
Traes_7BL_91C7CD5C5.2	Traes_4AS_EBCEE40E9.1	1651140	1609669	4565.Traes_7BL_91C7CD5C5.2	4565.Traes_4AS_EBCEE40E9.1	0	0	0	0	0.45	0	0	0.412	0.662
PER1	Traes_2BL_4AA60700A.1	1583189	1578678	4565.Traes_2BS_CADAA49C9.1	4565.Traes_2BL_4AA60700A.1	0	0	0	0	0.111	0	0	0.629	0.656
Traes_4AL_9E46FEF07.1	Traes_3B_442CB5CCE.2	1606869	1596214	4565.Traes_4AL_9E46FEF07.1	4565.Traes_3B_442CB5CCE.2	0	0	0	0	0	0	0.561	0.24	0.652
Traes_2BL_4AA60700A.1	Traes_1AL_BB4202556.1	1578678	1561852	4565.Traes_2BL_4AA60700A.1	4565.Traes_1AL_BB4202556.1	0.217	0	0	0	0.05	0	0.425	0.269	0.645
Traes_4AS_D9959802D.1	Traes_2AL_A7198751F.1	1609529	1574207	4565.Traes_4AS_D9959802D.1	4565.Traes_2AL_A7198751F.1	0	0	0	0	0.226	0	0	0.557	0.642
Traes_4DL_92D72827C.1	Traes_1AL_51CED3DBF.1	1615835	1560816	4565.Traes_4DL_92D72827C.1	4565.Traes_1AL_51CED3DBF.1	0	0	0	0	0.049	0	0	0.637	0.64
Traes_2DL_64803388A.2	Traes_1AL_51CED3DBF.1	1585300	1560816	4565.Traes_2DL_64803388A.2	4565.Traes_1AL_51CED3DBF.1	0	0	0	0	0.162	0.047	0.414	0.321	0.639
Traes_6DL_73BC6316F.1	Traes_5BL_6AD1640CB.1	1642441	1624941	4565.Traes_6DL_73BC6316F.1	4565.Traes_5BL_6AD1640CB.1	0.192	0	0	0	0	0	0.566	0.051	0.638
Traes_7BL_91C7CD5C5.2	Traes_7AS_F5102FC6C.1	1651140	1649704	4565.Traes_7BL_91C7CD5C5.2	4565.Traes_7AS_F5102FC6C.1	0	0	0	0	0.638	0	0	0.043	0.638
Traes_6AL_75C8ECE98.1	Traes_5DS_0FFDF68D0.2	1634587	1632476	4565.Traes_6AL_75C8ECE98.1	4565.Traes_5DS_0FFDF68D0.2	0	0	0	0	0.224	0.079	0.39	0.26	0.634
Traes_3DL_FFCCD5827.1	Traes_1AL_51CED3DBF.1	1603080	1560816	4565.Traes_3DL_FFCCD5827.1	4565.Traes_1AL_51CED3DBF.1	0	0	0	0	0	0	0.545	0.215	0.627
Traes_7DL_84B6BF0EE.1	Traes_6BL_B703F7F75.1	1655079	1639138	4565.Traes_7DL_84B6BF0EE.1	4565.Traes_6BL_B703F7F75.1	0	0	0	0	0.445	0	0	0.356	0.627
Traes_3DL_FFCCD5827.1	Traes_1BL_2073CB7FD.1	1603080	1564430	4565.Traes_3DL_FFCCD5827.1	4565.Traes_1BL_2073CB7FD.1	0.205	0	0	0	0.056	0	0.483	0.15	0.626
Traes_7BL_91C7CD5C5.2	PER1	1651140	1583189	4565.Traes_7BL_91C7CD5C5.2	4565.Traes_2BS_CADAA49C9.1	0	0	0	0	0.492	0	0	0.293	0.625
Traes_6DL_275FA4D5F.1	TaCQsd1	1641723	1631031	4565.Traes_6DL_275FA4D5F.1	4565.Traes_5DL_A4599E8A7.1	0.215	0	0	0	0	0	0.42	0.24	0.623
TaCQsd1	VDAC1	1631031	1629737	4565.Traes_5DL_A4599E8A7.1	4565.Traes_5DL_469B4E877.1	0.212	0	0	0	0	0.067	0.429	0.208	0.623
Traes_6DL_275FA4D5F.1	Traes_5BL_6AD1640CB.1	1641723	1624941	4565.Traes_6DL_275FA4D5F.1	4565.Traes_5BL_6AD1640CB.1	0.085	0	0	0	0.053	0	0.536	0.165	0.619
Traes_6AL_75C8ECE98.1	PER1	1634587	1583189	4565.Traes_6AL_75C8ECE98.1	4565.Traes_2BS_CADAA49C9.1	0	0	0	0	0.048	0.096	0.417	0.326	0.616
Traes_7DL_99BD3E65A.2	Traes_1AL_51CED3DBF.1	1655290	1560816	4565.Traes_7DL_99BD3E65A.2	4565.Traes_1AL_51CED3DBF.1	0.062	0	0	0	0.584	0	0	0.096	0.616
Clo1-B	Traes_2AL_A7198751F.1	1578308	1574207	4565.Traes_2BL_309B78688.1	4565.Traes_2AL_A7198751F.1	0	0	0	0	0.322	0	0	0.452	0.612
Traes_4DL_0A6DA8929.1	Glo-3A	1614345	1605704	4565.Traes_4DL_0A6DA8929.1	4565.Traes_4AL_3D862C090.1	0	0	0	0.584	0.446	0	0	0.723	0.609
Traes_6AS_C378DA2B9.1	PER1	1637167	1583189	4565.Traes_6AS_C378DA2B9.1	4565.Traes_2BS_CADAA49C9.1	0.218	0	0	0	0.069	0	0.425	0.163	0.602
Traes_4DL_0A6DA8929.1	Traes_2AL_A7198751F.1	1614345	1574207	4565.Traes_4DL_0A6DA8929.1	4565.Traes_2AL_A7198751F.1	0	0	0	0	0.58	0	0	0.077	0.595
Traes_7BL_91C7CD5C5.2	Traes_5BL_2F8D8EC8D.1	1651140	1623858	4565.Traes_7BL_91C7CD5C5.2	4565.Traes_5BL_2F8D8EC8D.1	0	0	0	0	0.578	0	0	0.079	0.594
Traes_6DS_456586ADD.1	Traes_1BL_2073CB7FD.1	1644118	1564430	4565.Traes_6DS_456586ADD.1	4565.Traes_1BL_2073CB7FD.1	0.175	0	0	0	0.048	0.064	0.414	0.204	0.594
Traes_6AS_5896DC565.1	Traes_1BL_2073CB7FD.1	1636388	1564430	4565.Traes_6AS_5896DC565.1	4565.Traes_1BL_2073CB7FD.1	0.175	0	0	0	0.048	0.064	0.414	0.204	0.594
PER1	Traes_1AL_51CED3DBF.1	1583189	1560816	4565.Traes_2BS_CADAA49C9.1	4565.Traes_1AL_51CED3DBF.1	0	0	0	0	0.056	0.096	0.417	0.279	0.593
Traes_7DL_99BD3E65A.2	Traes_7AS_F5102FC6C.1	1655290	1649704	4565.Traes_7DL_99BD3E65A.2	4565.Traes_7AS_F5102FC6C.1	0	0	0	0	0.485	0.072	0	0.218	0.593
BiP3	Traes_4AL_5F5E9A1F2.1	1644640	1606119	4565.Traes_6DS_A593093E1.2	4565.Traes_4AL_5F5E9A1F2.1	0	0	0	0	0.15	0	0.425	0.232	0.591
Traes_5DL_0FE117A1A.1	Traes_4DL_0A6DA8929.1	1628955	1614345	4565.Traes_5DL_0FE117A1A.1	4565.Traes_4DL_0A6DA8929.1	0	0	0	0	0.591	0	0	0	0.591
VDAC1	PER1	1629737	1583189	4565.Traes_5DL_469B4E877.1	4565.Traes_2BS_CADAA49C9.1	0.047	0	0	0	0.467	0	0	0.252	0.586
Traes_7DL_98C2946F6.1	Traes_1AL_51CED3DBF.1	1655274	1560816	4565.Traes_7DL_98C2946F6.1	4565.Traes_1AL_51CED3DBF.1	0	0	0	0	0.075	0	0.571	0	0.586
Traes_3DL_FFCCD5827.1	atp1	1603080	1559939	4565.Traes_3DL_FFCCD5827.1	4565.EPlTAEP00000010092	0.215	0	0	0	0.152	0	0.424	0.048	0.586
Traes_2DS_93F018C79.2	Traes_2AL_A7198751F.1	1589058	1574207	4565.Traes_2DS_93F018C79.2	4565.Traes_2AL_A7198751F.1	0	0	0	0	0.585	0	0	0	0.585
Traes_4DL_92D72827C.1	Traes_2DS_93F018C79.2	1615835	1589058	4565.Traes_4DL_92D72827C.1	4565.Traes_2DS_93F018C79.2	0	0	0	0	0.585	0	0	0	0.585
Traes_5DS_0FFDF68D0.2	Traes_3AS_AC1FF5A12.3	1632476	1594074	4565.Traes_5DS_0FFDF68D0.2	4565.Traes_3AS_AC1FF5A12.3	0	0	0	0	0.056	0.241	0.413	0.127	0.583
Traes_7DL_98C2946F6.1	Traes_3B_3FFBB6EA6.1	1655274	1596105	4565.Traes_7DL_98C2946F6.1	4565.Traes_3B_3FFBB6EA6.1	0	0	0	0	0.053	0	0.575	0.046	0.582
Traes_6AS_C378DA2B9.1	Traes_3DL_FFCCD5827.1	1637167	1603080	4565.Traes_6AS_C378DA2B9.1	4565.Traes_3DL_FFCCD5827.1	0	0	0	0	0.056	0	0.575	0	0.581
Traes_4AS_EBCEE40E9.1	Traes_2AL_E2EB5EF03.2	1609669	1574947	4565.Traes_4AS_EBCEE40E9.1	4565.Traes_2AL_E2EB5EF03.2	0	0	0	0	0.579	0	0	0	0.579
Traes_7BL_E94FC3039.1	Traes_5BL_6AD1640CB.1	1651990	1624941	4565.Traes_7BL_E94FC3039.1	4565.Traes_5BL_6AD1640CB.1	0.113	0	0	0	0.048	0	0.424	0.237	0.579
Traes_4AS_EBCEE40E9.1	Traes_1AL_51CED3DBF.1	1609669	1560816	4565.Traes_4AS_EBCEE40E9.1	4565.Traes_1AL_51CED3DBF.1	0.094	0	0	0	0.449	0.075	0	0.195	0.578
Traes_7AS_F5102FC6C.1	Traes_3B_3FFBB6EA6.1	1649704	1596105	4565.Traes_7AS_F5102FC6C.1	4565.Traes_3B_3FFBB6EA6.1	0	0	0	0	0.113	0.544	0	0	0.578
BiP3	Traes_5DS_0FFDF68D0.2	1644640	1632476	4565.Traes_6DS_A593093E1.2	4565.Traes_5DS_0FFDF68D0.2	0	0	0	0	0.164	0.079	0.39	0.206	0.577
Traes_7DS_2565207CB.2	Traes_2BS_E2EF5F2CF.1	1656596	1583424	4565.Traes_7DS_2565207CB.2	4565.Traes_2BS_E2EF5F2CF.1	0.063	0	0	0	0.053	0.255	0.411	0.079	0.576
Traes_7DS_2565207CB.2	Traes_7BL_8C101A09C.1	1656596	1651090	4565.Traes_7DS_2565207CB.2	4565.Traes_7BL_8C101A09C.1	0.063	0	0	0	0.053	0.255	0.411	0.079	0.576
Traes_3DL_FFCCD5827.1	Traes_1DS_7C137CD7D.2	1603080	1571345	4565.Traes_3DL_FFCCD5827.1	4565.Traes_1DS_7C137CD7D.2	0	0	0	0	0.05	0	0.545	0.096	0.575
WSP1	Traes_1AL_BB4202556.1	1605128	1561852	4565.Traes_4AL_0C8DFDE2B.1	4565.Traes_1AL_BB4202556.1	0	0	0	0	0	0	0.52	0.147	0.573
BiP3	PER1	1644640	1583189	4565.Traes_6DS_A593093E1.2	4565.Traes_2BS_CADAA49C9.1	0	0	0	0	0.048	0.096	0.417	0.247	0.571
TaCQsd1	Traes_2AL_E2EB5EF03.2	1631031	1574947	4565.Traes_5DL_A4599E8A7.1	4565.Traes_2AL_E2EB5EF03.2	0.076	0	0	0	0	0.104	0.422	0.201	0.566
Traes_4AL_5F5E9A1F2.1	Traes_3AS_AC1FF5A12.3	1606119	1594074	4565.Traes_4AL_5F5E9A1F2.1	4565.Traes_3AS_AC1FF5A12.3	0	0	0	0	0.114	0.071	0.425	0.191	0.565
TaCQsd1	Traes_3B_442CB5CCE.2	1631031	1596214	4565.Traes_5DL_A4599E8A7.1	4565.Traes_3B_442CB5CCE.2	0.046	0	0	0	0	0	0.425	0.264	0.561
TaCQsd1	Traes_1BL_2073CB7FD.1	1631031	1564430	4565.Traes_5DL_A4599E8A7.1	4565.Traes_1BL_2073CB7FD.1	0.104	0	0	0	0.111	0	0.42	0.154	0.556
sbe1	Traes_7BL_4C45F5D62.1	1654549	1650499	4565.Traes_7DL_50609FDAB.1	4565.Traes_7BL_4C45F5D62.1	0	0	0	0	0.142	0	0.351	0.263	0.553
Traes_4AL_5F5E9A1F2.1	Traes_1AL_A9574D210.2	1606119	1561662	4565.Traes_4AL_5F5E9A1F2.1	4565.Traes_1AL_A9574D210.2	0	0	0	0	0	0	0.433	0.235	0.547
Traes_4AL_5F5E9A1F2.1	PER1	1606119	1583189	4565.Traes_4AL_5F5E9A1F2.1	4565.Traes_2BS_CADAA49C9.1	0	0	0	0	0.108	0	0.512	0	0.546
Traes_7BL_91C7CD5C5.2	Traes_1AL_51CED3DBF.1	1651140	1560816	4565.Traes_7BL_91C7CD5C5.2	4565.Traes_1AL_51CED3DBF.1	0	0	0	0	0.408	0.107	0	0.209	0.545
Traes_6DS_456586ADD.1	Traes_1DS_7C137CD7D.2	1644118	1571345	4565.Traes_6DS_456586ADD.1	4565.Traes_1DS_7C137CD7D.2	0	0	0	0	0	0	0.415	0.247	0.54
Traes_6AS_5896DC565.1	Traes_1DS_7C137CD7D.2	1636388	1571345	4565.Traes_6AS_5896DC565.1	4565.Traes_1DS_7C137CD7D.2	0	0	0	0	0	0	0.415	0.247	0.54
Traes_7DL_3D31AD3C0.1	VDAC1	1654377	1629737	4565.Traes_7DL_3D31AD3C0.1	4565.Traes_5DL_469B4E877.1	0.047	0	0	0	0.049	0	0.414	0.235	0.539
Traes_5DL_F6C0F4E7B.1	Traes_5BL_7933049AB.1	1632271	1625171	4565.Traes_5DL_F6C0F4E7B.1	4565.Traes_5BL_7933049AB.1	0	0	0	0	0.056	0	0	0.528	0.535
Traes_6DL_275FA4D5F.1	VDAC1	1641723	1629737	4565.Traes_6DL_275FA4D5F.1	4565.Traes_5DL_469B4E877.1	0.062	0	0	0	0	0	0.411	0.224	0.533
Traes_6BS_F67E13A47.2	Traes_5DS_68BC2269E.1	1641270	1632911	4565.Traes_6BS_F67E13A47.2	4565.Traes_5DS_68BC2269E.1	0.173	0	0	0	0	0	0.425	0.094	0.531
Traes_2DS_93F018C79.2	Traes_2AL_E2EB5EF03.2	1589058	1574947	4565.Traes_2DS_93F018C79.2	4565.Traes_2AL_E2EB5EF03.2	0	0	0	0	0	0.528	0	0.046	0.53
Traes_7DL_3D31AD3C0.1	Traes_1BL_2073CB7FD.1	1654377	1564430	4565.Traes_7DL_3D31AD3C0.1	4565.Traes_1BL_2073CB7FD.1	0.192	0	0	0	0	0	0.414	0.084	0.528
Traes_7DL_84B6BF0EE.1	Traes_2DS_93F018C79.2	1655079	1589058	4565.Traes_7DL_84B6BF0EE.1	4565.Traes_2DS_93F018C79.2	0	0	0	0	0.528	0	0	0	0.528
Traes_6AL_75C8ECE98.1	Traes_4AL_5F5E9A1F2.1	1634587	1606119	4565.Traes_6AL_75C8ECE98.1	4565.Traes_4AL_5F5E9A1F2.1	0	0	0	0	0.109	0	0.425	0.154	0.528
Traes_5DS_68BC2269E.1	Traes_5BL_A2EB26BE0.1	1632911	1625896	4565.Traes_5DS_68BC2269E.1	4565.Traes_5BL_A2EB26BE0.1	0.047	0	0	0	0	0	0.419	0.214	0.526
Traes_3AS_F7E2D80DD.1	Traes_1BL_2073CB7FD.1	1594606	1564430	4565.Traes_3AS_F7E2D80DD.1	4565.Traes_1BL_2073CB7FD.1	0.193	0	0	0	0.056	0	0.284	0.22	0.517
BiP3	Traes_3DL_FFCCD5827.1	1644640	1603080	4565.Traes_6DS_A593093E1.2	4565.Traes_3DL_FFCCD5827.1	0	0	0	0	0	0	0.417	0.204	0.516
Traes_7BL_4C45F5D62.1	WAXY	1650499	1605878	4565.Traes_7BL_4C45F5D62.1	4565.Traes_4AL_4B9D56131.3	0	0	0	0	0	0	0.423	0.196	0.516
Traes_5DS_68BC2269E.1	Traes_5DL_7C716697D.1	1632911	1630447	4565.Traes_5DS_68BC2269E.1	4565.Traes_5DL_7C716697D.1	0.184	0	0	0	0	0	0.31	0.208	0.515
Traes_6AL_75C8ECE98.1	Traes_3DL_FFCCD5827.1	1634587	1603080	4565.Traes_6AL_75C8ECE98.1	4565.Traes_3DL_FFCCD5827.1	0	0	0	0	0	0	0.417	0.201	0.514
Traes_6DS_456586ADD.1	Traes_1AL_51CED3DBF.1	1644118	1560816	4565.Traes_6DS_456586ADD.1	4565.Traes_1AL_51CED3DBF.1	0.069	0	0	0	0.056	0.107	0.281	0.273	0.514
Traes_6AS_5896DC565.1	Traes_1AL_51CED3DBF.1	1636388	1560816	4565.Traes_6AS_5896DC565.1	4565.Traes_1AL_51CED3DBF.1	0.069	0	0	0	0.056	0.107	0.281	0.273	0.514
Traes_3B_3FFBB6EA6.1	Traes_3AS_AC1FF5A12.3	1596105	1594074	4565.Traes_3B_3FFBB6EA6.1	4565.Traes_3AS_AC1FF5A12.3	0	0	0	0	0.111	0.132	0.418	0	0.511
Traes_7BL_4C45F5D62.1	Traes_3AS_AC1FF5A12.3	1650499	1594074	4565.Traes_7BL_4C45F5D62.1	4565.Traes_3AS_AC1FF5A12.3	0	0	0	0	0.078	0	0.43	0.142	0.509
PER1	Clo1-B	1583189	1578308	4565.Traes_2BS_CADAA49C9.1	4565.Traes_2BL_309B78688.1	0	0	0	0	0.27	0	0	0.352	0.506
Traes_5BL_6AD1640CB.1	Traes_1BL_2073CB7FD.1	1624941	1564430	4565.Traes_5BL_6AD1640CB.1	4565.Traes_1BL_2073CB7FD.1	0.164	0	0	0	0.048	0	0.425	0.048	0.506
Traes_7DL_3D31AD3C0.1	Traes_3B_442CB5CCE.2	1654377	1596214	4565.Traes_7DL_3D31AD3C0.1	4565.Traes_3B_442CB5CCE.2	0.062	0	0	0	0	0	0.419	0.165	0.505
Traes_5BL_6AD1640CB.1	PER1	1624941	1583189	4565.Traes_5BL_6AD1640CB.1	4565.Traes_2BS_CADAA49C9.1	0.218	0	0	0	0.056	0	0	0.384	0.505
Traes_2AL_E2EB5EF03.2	Traes_1AL_51CED3DBF.1	1574947	1560816	4565.Traes_2AL_E2EB5EF03.2	4565.Traes_1AL_51CED3DBF.1	0.073	0	0	0	0.328	0.062	0	0.246	0.5
Traes_6AS_C378DA2B9.1	Traes_6AL_75C8ECE98.1	1637167	1634587	4565.Traes_6AS_C378DA2B9.1	4565.Traes_6AL_75C8ECE98.1	0	0	0	0	0	0	0.398	0.196	0.495
Traes_7BL_E94FC3039.1	Traes_1BL_2073CB7FD.1	1651990	1564430	4565.Traes_7BL_E94FC3039.1	4565.Traes_1BL_2073CB7FD.1	0.095	0	0	0	0	0	0.425	0.096	0.488
Traes_7DL_3D31AD3C0.1	WAXY	1654377	1605878	4565.Traes_7DL_3D31AD3C0.1	4565.Traes_4AL_4B9D56131.3	0.185	0	0	0	0.056	0	0.38	0	0.481
Traes_3AL_8BE1239D0.2	Traes_1AL_51CED3DBF.1	1591583	1560816	4565.Traes_3AL_8BE1239D0.2	4565.Traes_1AL_51CED3DBF.1	0	0	0	0	0.049	0.077	0.431	0.078	0.477
Traes_3DL_FFCCD5827.1	Traes_3AS_AC1FF5A12.3	1603080	1594074	4565.Traes_3DL_FFCCD5827.1	4565.Traes_3AS_AC1FF5A12.3	0.138	0	0	0	0	0	0.417	0	0.475
Traes_3B_3FFBB6EA6.1	Traes_1AL_A9574D210.2	1596105	1561662	4565.Traes_3B_3FFBB6EA6.1	4565.Traes_1AL_A9574D210.2	0	0	0	0	0	0.107	0.428	0.048	0.471
Traes_7DS_2565207CB.2	Traes_3DL_FFCCD5827.1	1656596	1603080	4565.Traes_7DS_2565207CB.2	4565.Traes_3DL_FFCCD5827.1	0.114	0	0	0	0	0.043	0.424	0	0.468
Traes_7DS_0FFF2FB02.2	Traes_5DS_0FFDF68D0.2	1656394	1632476	4565.Traes_7DS_0FFF2FB02.2	4565.Traes_5DS_0FFDF68D0.2	0	0	0	0	0.446	0.076	0	0	0.466
WAXY	PER1	1605878	1583189	4565.Traes_4AL_4B9D56131.3	4565.Traes_2BS_CADAA49C9.1	0.197	0	0	0	0.15	0	0	0.28	0.465
TaCQsd1	Traes_3DL_FFCCD5827.1	1631031	1603080	4565.Traes_5DL_A4599E8A7.1	4565.Traes_3DL_FFCCD5827.1	0.05	0	0	0	0.163	0	0	0.381	0.464
Traes_5BL_6AD1640CB.1	atp1	1624941	1559939	4565.Traes_5BL_6AD1640CB.1	4565.EPlTAEP00000010092	0.081	0	0	0	0.268	0	0	0.264	0.461
Traes_5BL_6AD1640CB.1	Traes_3DL_FFCCD5827.1	1624941	1603080	4565.Traes_5BL_6AD1640CB.1	4565.Traes_3DL_FFCCD5827.1	0.194	0	0	0	0.146	0	0	0.278	0.459
Traes_1AL_51CED3DBF.1	atp1	1560816	1559939	4565.Traes_1AL_51CED3DBF.1	4565.EPlTAEP00000010092	0.047	0	0	0	0	0.256	0.12	0.233	0.457
Traes_7DS_0FFF2FB02.2	Traes_3AS_AC1FF5A12.3	1656394	1594074	4565.Traes_7DS_0FFF2FB02.2	4565.Traes_3AS_AC1FF5A12.3	0	0	0	0	0	0.107	0.415	0	0.455
Traes_6AS_5896DC565.1	Traes_3DL_FFCCD5827.1	1636388	1603080	4565.Traes_6AS_5896DC565.1	4565.Traes_3DL_FFCCD5827.1	0.094	0	0	0	0.053	0	0.415	0	0.454
Traes_6DS_456586ADD.1	Traes_3DL_FFCCD5827.1	1644118	1603080	4565.Traes_6DS_456586ADD.1	4565.Traes_3DL_FFCCD5827.1	0.094	0	0	0	0.053	0	0.415	0	0.454
Traes_5BL_6AD1640CB.1	Traes_4AL_9E46FEF07.1	1624941	1606869	4565.Traes_5BL_6AD1640CB.1	4565.Traes_4AL_9E46FEF07.1	0.087	0	0	0	0	0	0.425	0	0.452
Traes_6AL_D896C3DBD.1	Glo-3A	1635441	1605704	4565.Traes_6AL_D896C3DBD.1	4565.Traes_4AL_3D862C090.1	0	0	0	0	0.26	0	0	0.289	0.451
sbe1	PER1	1654549	1583189	4565.Traes_7DL_50609FDAB.1	4565.Traes_2BS_CADAA49C9.1	0.14	0	0	0	0.179	0	0	0.286	0.451
Traes_6DL_275FA4D5F.1	Traes_1AL_BB4202556.1	1641723	1561852	4565.Traes_6DL_275FA4D5F.1	4565.Traes_1AL_BB4202556.1	0.097	0	0	0	0	0	0.416	0	0.45
Traes_7DL_3D31AD3C0.1	Traes_1AL_BB4202556.1	1654377	1561852	4565.Traes_7DL_3D31AD3C0.1	4565.Traes_1AL_BB4202556.1	0.08	0	0	0	0.049	0	0.422	0	0.45
Traes_7DL_3D31AD3C0.1	Traes_3DL_FFCCD5827.1	1654377	1603080	4565.Traes_7DL_3D31AD3C0.1	4565.Traes_3DL_FFCCD5827.1	0.045	0	0	0	0	0	0.414	0.092	0.447
Traes_7DL_84B6BF0EE.1	Traes_4AL_5F5E9A1F2.1	1655079	1606119	4565.Traes_7DL_84B6BF0EE.1	4565.Traes_4AL_5F5E9A1F2.1	0	0	0	0	0.179	0	0	0.355	0.447
Traes_5DS_68BC2269E.1	Traes_3DL_FFCCD5827.1	1632911	1603080	4565.Traes_5DS_68BC2269E.1	4565.Traes_3DL_FFCCD5827.1	0	0	0	0	0.09	0	0.417	0	0.446
Traes_6AS_5896DC565.1	Traes_5DS_0FFDF68D0.2	1636388	1632476	4565.Traes_6AS_5896DC565.1	4565.Traes_5DS_0FFDF68D0.2	0	0	0	0	0.446	0	0	0	0.446
Traes_7BL_91C7CD5C5.2	Traes_3B_3FFBB6EA6.1	1651140	1596105	4565.Traes_7BL_91C7CD5C5.2	4565.Traes_3B_3FFBB6EA6.1	0	0	0	0	0.446	0	0	0	0.446
Traes_6DS_456586ADD.1	Traes_5DS_0FFDF68D0.2	1644118	1632476	4565.Traes_6DS_456586ADD.1	4565.Traes_5DS_0FFDF68D0.2	0	0	0	0	0.446	0	0	0	0.446
Traes_6AS_C378DA2B9.1	Traes_5BS_72DE7510F.1	1637167	1628065	4565.Traes_6AS_C378DA2B9.1	4565.Traes_5BS_72DE7510F.1	0.175	0	0	0	0	0	0.1	0.313	0.445
Traes_6AL_75C8ECE98.1	Traes_3B_3FFBB6EA6.1	1634587	1596105	4565.Traes_6AL_75C8ECE98.1	4565.Traes_3B_3FFBB6EA6.1	0	0	0	0	0	0	0.418	0.087	0.445
VDAC1	Traes_4AS_EBCEE40E9.1	1629737	1609669	4565.Traes_5DL_469B4E877.1	4565.Traes_4AS_EBCEE40E9.1	0	0	0	0	0.444	0	0	0	0.444
TaCQsd1	Traes_5BS_72DE7510F.1	1631031	1628065	4565.Traes_5DL_A4599E8A7.1	4565.Traes_5BS_72DE7510F.1	0.079	0	0	0	0.059	0	0.411	0	0.444
Traes_5DS_0FFDF68D0.2	Traes_1AL_51CED3DBF.1	1632476	1560816	4565.Traes_5DS_0FFDF68D0.2	4565.Traes_1AL_51CED3DBF.1	0	0	0	0	0	0.126	0.39	0	0.444
Traes_5BL_2F8D8EC8D.1	Traes_4AL_5F5E9A1F2.1	1623858	1606119	4565.Traes_5BL_2F8D8EC8D.1	4565.Traes_4AL_5F5E9A1F2.1	0	0	0	0	0.443	0	0	0	0.443
Traes_4AL_5F5E9A1F2.1	atp1	1606119	1559939	4565.Traes_4AL_5F5E9A1F2.1	4565.EPlTAEP00000010092	0	0	0	0	0.442	0	0	0	0.442
TaCQsd1	Traes_1AL_BB4202556.1	1631031	1561852	4565.Traes_5DL_A4599E8A7.1	4565.Traes_1AL_BB4202556.1	0.179	0	0	0	0	0	0.346	0.044	0.441
Traes_1BL_AA77D6F83.1	atp1	1565911	1559939	4565.Traes_1BL_AA77D6F83.1	4565.EPlTAEP00000010092	0.211	0	0	0	0.113	0	0	0.265	0.44
Traes_3B_3FFBB6EA6.1	PER1	1596105	1583189	4565.Traes_3B_3FFBB6EA6.1	4565.Traes_2BS_CADAA49C9.1	0	0	0	0	0.048	0	0.432	0	0.436
Traes_3AS_F7E2D80DD.1	Traes_1AL_BB4202556.1	1594606	1561852	4565.Traes_3AS_F7E2D80DD.1	4565.Traes_1AL_BB4202556.1	0.047	0	0	0	0	0	0.396	0.096	0.434
Traes_6AS_C378DA2B9.1	Traes_3B_3FFBB6EA6.1	1637167	1596105	4565.Traes_6AS_C378DA2B9.1	4565.Traes_3B_3FFBB6EA6.1	0	0	0	0	0.056	0	0.425	0	0.433
Traes_3AS_AC1FF5A12.3	PER1	1594074	1583189	4565.Traes_3AS_AC1FF5A12.3	4565.Traes_2BS_CADAA49C9.1	0.046	0	0	0	0	0.055	0.421	0	0.432
Traes_6DL_73BC6316F.1	Traes_5BS_72DE7510F.1	1642441	1628065	4565.Traes_6DL_73BC6316F.1	4565.Traes_5BS_72DE7510F.1	0.047	0	0	0	0.051	0	0.422	0	0.431
Traes_6DL_275FA4D5F.1	PER1	1641723	1583189	4565.Traes_6DL_275FA4D5F.1	4565.Traes_2BS_CADAA49C9.1	0.218	0	0	0	0	0	0	0.301	0.43
BiP3	Traes_6AS_C378DA2B9.1	1644640	1637167	4565.Traes_6DS_A593093E1.2	4565.Traes_6AS_C378DA2B9.1	0	0	0	0	0	0	0.398	0.091	0.429
Traes_7DL_3D31AD3C0.1	Traes_7BL_4C45F5D62.1	1654377	1650499	4565.Traes_7DL_3D31AD3C0.1	4565.Traes_7BL_4C45F5D62.1	0.047	0	0	0	0	0	0.414	0.058	0.427
BiP3	Traes_1AL_718B6291D.2	1644640	1561150	4565.Traes_6DS_A593093E1.2	4565.Traes_1AL_718B6291D.2	0	0	0	0	0	0.066	0.412	0	0.427
Traes_7BL_E94FC3039.1	Traes_1AL_51CED3DBF.1	1651990	1560816	4565.Traes_7BL_E94FC3039.1	4565.Traes_1AL_51CED3DBF.1	0.103	0	0	0	0.275	0	0	0.191	0.427
Traes_7DL_98E97291B.2	Traes_1AL_BB4202556.1	1655276	1561852	4565.Traes_7DL_98E97291B.2	4565.Traes_1AL_BB4202556.1	0	0	0	0	0	0	0.417	0.056	0.426
BiP3	Traes_3AL_8BE1239D0.2	1644640	1591583	4565.Traes_6DS_A593093E1.2	4565.Traes_3AL_8BE1239D0.2	0	0	0	0	0	0.063	0.412	0	0.425
Traes_6AL_75C8ECE98.1	Traes_3AL_8BE1239D0.2	1634587	1591583	4565.Traes_6AL_75C8ECE98.1	4565.Traes_3AL_8BE1239D0.2	0	0	0	0	0	0.063	0.412	0	0.425
Traes_2DS_93F018C79.2	Traes_1BL_2073CB7FD.1	1589058	1564430	4565.Traes_2DS_93F018C79.2	4565.Traes_1BL_2073CB7FD.1	0	0	0	0	0	0	0.424	0.044	0.425
Traes_7DL_98C2946F6.1	BiP3	1655274	1644640	4565.Traes_7DL_98C2946F6.1	4565.Traes_6DS_A593093E1.2	0	0	0	0	0.042	0	0.423	0	0.423
Traes_7DL_98C2946F6.1	Traes_6AL_75C8ECE98.1	1655274	1634587	4565.Traes_7DL_98C2946F6.1	4565.Traes_6AL_75C8ECE98.1	0	0	0	0	0.042	0	0.423	0	0.423
Traes_5BL_6AD1640CB.1	Traes_2BL_4AA60700A.1	1624941	1578678	4565.Traes_5BL_6AD1640CB.1	4565.Traes_2BL_4AA60700A.1	0	0	0	0	0.161	0	0	0.339	0.421
Traes_1AL_BB4202556.1	atp1	1561852	1559939	4565.Traes_1AL_BB4202556.1	4565.EPlTAEP00000010092	0.045	0	0	0	0.052	0	0.411	0	0.42
Traes_7BL_4C45F5D62.1	Traes_5DL_7C716697D.1	1650499	1630447	4565.Traes_7BL_4C45F5D62.1	4565.Traes_5DL_7C716697D.1	0.07	0	0	0	0	0	0	0.401	0.419
Traes_6AS_5896DC565.1	Traes_3B_A3CBF875A.1	1636388	1598442	4565.Traes_6AS_5896DC565.1	4565.Traes_3B_A3CBF875A.1	0	0	0	0	0.418	0	0	0	0.418
Traes_6DS_456586ADD.1	Traes_3B_A3CBF875A.1	1644118	1598442	4565.Traes_6DS_456586ADD.1	4565.Traes_3B_A3CBF875A.1	0	0	0	0	0.418	0	0	0	0.418
Traes_3AS_AC1FF5A12.3	Traes_3AL_8BE1239D0.2	1594074	1591583	4565.Traes_3AS_AC1FF5A12.3	4565.Traes_3AL_8BE1239D0.2	0	0	0	0	0.05	0	0.412	0	0.417
Traes_2DL_64803388A.2	PER1	1585300	1583189	4565.Traes_2DL_64803388A.2	4565.Traes_2BS_CADAA49C9.1	0	0	0	0	0	0.057	0	0.407	0.416
Traes_4AS_5E6DCF0BB.2	Traes_1BL_2073CB7FD.1	1608714	1564430	4565.Traes_4AS_5E6DCF0BB.2	4565.Traes_1BL_2073CB7FD.1	0	0	0	0	0	0	0	0.413	0.412
Traes_7BL_E94FC3039.1	TaCQsd1	1651990	1631031	4565.Traes_7BL_E94FC3039.1	4565.Traes_5DL_A4599E8A7.1	0.194	0	0	0	0	0	0	0.296	0.408
PER1	atp1	1583189	1559939	4565.Traes_2BS_CADAA49C9.1	4565.EPlTAEP00000010092	0	0	0	0	0.24	0	0	0.252	0.407
VDAC1	Traes_5BL_6AD1640CB.1	1629737	1624941	4565.Traes_5DL_469B4E877.1	4565.Traes_5BL_6AD1640CB.1	0.215	0	0	0	0.052	0	0	0.261	0.402
Traes_6AL_D896C3DBD.1	Traes_4AS_D9959802D.1	1635441	1609529	4565.Traes_6AL_D896C3DBD.1	4565.Traes_4AS_D9959802D.1	0	0	0	0	0	0	0	0.402	0.402
Traes_5DL_7C716697D.1	Traes_5BS_72DE7510F.1	1630447	1628065	4565.Traes_5DL_7C716697D.1	4565.Traes_5BS_72DE7510F.1	0.088	0	0	0	0	0	0.371	0.042	0.402
Traes_7DL_3D31AD3C0.1	TaCQsd1	1654377	1631031	4565.Traes_7DL_3D31AD3C0.1	4565.Traes_5DL_A4599E8A7.1	0.084	0	0	0	0	0	0.369	0.048	0.401
