# Supplementary material for: Proteome and transcriptome analyses of wheat near isogenic lines identifies key proteins and genes of wheat bread quality
Source: Sci Rep. 2021 May 11;11:9978. doi: 10.1038/s41598-021-89140-4 (PMC8113351; doi:10.1038/s41598-021-89140-4)
Supplement: Supplementary file 10 — Supplementary Information 10. [file 41598_2021_89140_MOESM10_ESM.xlsx]

## Sheet: Sheet1
Proteome and transcriptome analyses of wheat near isogenic lines identifies key proteins and genes of wheat bread quality
Liangjie Lv, Aiju Zhao, Yelun Zhang, Hui Li* and Xiyong Chen*
S. No.	Gene ID	Protein name	Farward primer	Reverse primer
1	TraesCS2D01G293900.3	RPL5	TCACCAACCAAGACAAGAAC	TTGAGATGAATAGACGATTAACCA
2	TraesCS2D01G600900	HSPA5	TTCAAGGTGGTGGACAAG	GGCAGTCTCTTTCATCCT
3	TraesCS6D01G257000.2	HYOU1	ATGCTGCTAATCTAAGTGATG	TCTAATGGACCTGAACAACT
4	TraesCS6D01G005200.1	PDIA1	GGAATGAAGACGCTAAGAAG	AAGTAATTGGCAACAGGTTC
5	TraesCS2A01G132900.3	SEC31	ATTCCAGGTGTTGTAGCA	CCAGCATATTGTTCTATTGTCT
6	TraesCS4D01G240700	GLUL	CACTAACAAGAGGCACAATG	TCGATACCATACCATGTCTC
7	TraesCS3D01G483400	ProC	AGAATGATGAAAACCGTGTC	GGTGTTTGGCATTACTCTAA
8	TraesCS2B01G280600.3	GPT	ATGGAGATTACTGGCTTCA	ATGGAGATTACTGGCTTCA
